# Supplementary material for: Region-Specific Methylation Profiling in Acute Myeloid Leukemia
Source: Interdiscip Sci. 2018 Feb 5;10(1):33–42. doi: 10.1007/s12539-018-0285-4 (PMC5838208; doi:10.1007/s12539-018-0285-4)
Supplement: Supplementary file 1 — Supplementary material 1 (XLSX 3588 KB) [file 12539_2018_285_MOESM1_ESM.xlsx]

## Sheet: All_genes_p_values
	TSS regions					Body regions					Number of probes in region		Integrated alpha level
Gene Symbol	integrated p-val down methylation	integrated p-val up methylation	integrated p-val medium up methylation	integrated p-val high up methylation	integrated p-val extreme up methylation	integrated p-val down methylation	integrated p-val up methylation	integrated p-val medium up methylation	integrated p-val high up methylation	integrated p-val extreme up methylation	TSS region	Body region	TSS region	Body region
A1BG	0.804821	0.263311	0.750303	1	1	1	2.03677e-07	0.0104817	1	1	6	11	7.89725e-07	4.0036e-11
A1CF	0.999888	0.000352304	0.0101339	0.379037	0.879947	0.990623	0.0207088	0.325593	0.971853	0.999996	10	11	2.86016e-10	4.0036e-11
A2BP1	1	2.9979e-40	1.35985e-22	0.0825362	1	1	1	1	1	1	150	221	1.24606e-127	6.11101e-187
A2LD1	0.997853	0.00528985	0.278392	1	1	0.965512	0.0517696	0.460142	1	1	10	4	2.86016e-10	4.42877e-05
A2M	0.363291	0.688282	0.711469	0.834004	0.959724	0.999598	0.00132226	0.125471	1	1	2	12	0.0027873	5.62558e-12
A2ML1	0.999479	0.00109602	0.0164306	0.734209	1	0.992097	0.0188244	0.276073	0.995467	1	5	13	5.86322e-06	7.93018e-13
A4GALT	0.992893	0.018568	0.979572	1	1	0.947463	0.0859757	0.612623	1	1	15	7	1.58836e-14	1.07673e-07
A4GNT	1	0.000159497	0.00276471	0.180745	0.91303	1	0.282063	0.282063	0.325856	0.5	4	2	4.42877e-05	0.0027873
AAA1	0.979693	0.0331912	0.264866	0.999759	1	0.9801	0.0326517	0.0720901	0.440457	0.982687	5	5	5.86322e-06	5.86322e-06
AAAS	0.725538	0.372178	0.995187	1	1	0.657718	0.410778	0.973929	1	1	9	4	2.05267e-09	4.42877e-05
AACS	0.981112	0.034758	0.998648	1	1	1	2.95528e-10	0.109234	1	1	8	50	1.48145e-08	5.60835e-44
AACSL	0.00195742	0.999104	0.99992	0.999999	1	0.920995	0.109763	0.933927	1	1	5	4	5.86322e-06	4.42877e-05
AADAC	0.993229	0.0100735	0.108361	0.800937	0.999965	0.982018	0.0250571	0.039346	0.238713	0.650225	2	2	0.0027873	0.0027873
AADACL2	0.956484	0.0534056	0.128311	0.446594	0.851221	0.907035	0.109649	0.249914	0.553406	0.804352	1	1	0.025	0.025
AADACL3	0.99992	0.000356902	0.00419503	0.788037	1	1	2.79881e-07	1.6018e-05	0.185252	1	15	9	1.58836e-14	2.05267e-09
AADACL4	0.978564	0.0334686	0.272342	0.987781	1	0.887097	0.146831	0.300649	0.772356	0.99295	4	2	4.42877e-05	0.0027873
AADAT	0.998392	0.00635594	0.981833	1	1	0.999999	2.71774e-06	7.32456e-05	0.9955	1	22	7	1.90936e-20	1.07673e-07
AAGAB	0.994776	0.0120245	1	1	1	0.99886	0.00293813	0.723251	1	1	10	9	2.86016e-10	2.05267e-09
AAK1	0.955492	0.0774702	0.999964	1	1	0.999984	0.000126419	0.249959	1	1	9	23	2.05267e-09	2.73706e-21
AAMP	0.550096	0.576725	1	1	1	0.937029	0.092683	0.992716	1	1	12	5	5.62558e-12	5.86322e-06
AANAT	0.997758	0.00855453	0.973304	1	1	0.999955	0.000236185	0.00334897	0.898517	1	23	18	2.73706e-21	4.57128e-17
AARS	0.90527	0.169771	0.999999	1	1	0.997015	0.00669888	0.34306	0.999926	1	15	8	1.58836e-14	1.48145e-08
AARS2	0.81054	0.279702	1	1	1	0.882049	0.174464	0.855641	1	1	10	7	2.86016e-10	1.07673e-07
AARSD1	1	1.26244e-06	1	1	1	0.99062	0.0546316	1	1	1	60	60	2.33341e-52	2.33341e-52
AASDH	0.201444	0.881364	1	1	1	0.54426	0.534719	0.983676	1	1	14	4	1.12098e-13	4.42877e-05
AASDHPPT	0.855187	0.239447	1	1	1	0.997902	0.00731162	0.999997	1	1	14	20	1.12098e-13	9.32017e-19
AASS	1	5.00363e-12	0.0019622	0.999991	1	0.9951	0.0102929	0.0605963	0.907346	0.999962	15	8	1.58836e-14	1.48145e-08
AATF	0.175256	0.890213	1	1	1	0.999918	0.000295	0.39564	1	1	10	11	2.86016e-10	4.0036e-11
AATK	1	2.69685e-06	4.68324e-05	0.000855138	0.0301875	0.980406	0.123414	0.999979	1	1	4	88	4.42877e-05	8.48932e-76
ABAT	1	4.15598e-53	2.18543e-41	6.32114e-19	1	1	5.12307e-14	1.30407e-05	0.999849	1	53	29	1.71325e-46	2.41516e-26
ABCA1	0.989363	0.0247287	0.696157	1	1	0.999996	1.15626e-05	0.000219781	0.103704	0.987739	13	6	7.93018e-13	7.89725e-07
ABCA10	0.86154	0.168958	0.449564	0.846149	0.975992	0.656605	0.376935	0.553406	0.946594	0.996388	2	1	0.0027873	0.025
ABCA11P	0.999882	0.00027513	0.171748	0.999752	1	1	1.33388e-07	0.00115925	0.29076	0.9704	5	5	5.86322e-06	5.86322e-06
ABCA12	0.990669	0.0134425	0.0356229	0.603504	0.995682	0.893039	0.159095	0.225806	0.811896	0.998017	2	7	0.0027873	1.07673e-07
ABCA13						1	7.93839e-15	4.15433e-09	0.0639456	1	0	21		1.33328e-19
ABCA17P	0.867773	0.176636	0.966982	1	1	1	0.000510796	0.183876	1	1	4	8	4.42877e-05	1.48145e-08
ABCA2	0.163505	0.901128	1	1	1	1	2.9917e-10	1	1	1	7	74	1.07673e-07	4.41093e-64
ABCA3	1	7.55841e-05	0.183095	1	1	0.698517	0.533557	0.999998	1	1	13	40	7.93018e-13	1.37519e-35
ABCA4	0.847835	0.222908	0.513825	0.998371	1	0.994309	1	1	1	1	6	22	7.89725e-07	1.90936e-20
ABCA5	0.999374	0.00269108	0.770056	1	1	0.803846	0.278287	0.89892	1	1	22	8	1.90936e-20	1.48145e-08
ABCA6	0.986846	0.0202997	0.0350952	0.126475	0.579755	0.376935	0.656605	0.689198	0.804352	0.956484	3	1	0.000343447	0.025
ABCA7	0.999971	9.77389e-05	0.977655	1	1	0.990593	0.0244589	0.932847	1	1	9	17	2.05267e-09	3.20824e-16
ABCA8	0.999988	2.81785e-05	0.000937313	0.273582	0.998905	0.976028	0.0353346	0.0568224	0.292136	0.647255	3	3	0.000343447	0.000343447
ABCA9	0.999999	3.66921e-06	3.27336e-05	0.000819321	0.08658	0.846538	0.185995	0.40003	0.995549	1	4	2	4.42877e-05	0.0027873
ABCB1	1	5.14275e-09	0.780103	1	1	0.980712	0.0314238	0.232376	1	1	26	5	8.10427e-24	5.86322e-06
ABCB10	0.961274	0.0600621	0.972658	1	1	0.227564	0.829939	0.997054	1	1	5	5	5.86322e-06	5.86322e-06
ABCB11	0.991503	0.014182	0.0617986	0.595076	0.999465	0.991903	0.0130001	0.0752499	0.391251	0.999754	4	3	4.42877e-05	0.000343447
ABCB4	1	1.03671e-09	0.0112292	0.999972	1	0.999981	0.000107481	0.00401255	0.797109	1	21	18	1.33328e-19	4.57128e-17
ABCB5	1	1.8944e-14	1.82992e-10	0.00373182	0.99321	1	2.99886e-18	7.31966e-15	0.000149528	0.969549	19	23	6.52296e-18	2.73706e-21
ABCB6	0.999996	1.73109e-05	0.74022	0.999904	1	0.922294	0.118143	1	1	1	10	6	2.86016e-10	7.89725e-07
ABCB7	0.664974	0.426302	0.60327	0.961597	0.998369	0.844684	0.195757	0.688556	0.907739	0.931412	7	3	1.07673e-07	0.000343447
ABCB8	0.913111	0.143486	1	1	1	0.996005	0.0128123	0.94564	1	1	9	19	2.05267e-09	6.52296e-18
ABCB9	1	1.45345e-06	0.999997	1	1	0.999998	3.62213e-05	0.999986	1	1	65	44	1.51336e-56	6.0432e-39
ABCC1	0.0877976	0.973196	1	1	1	1	8.87691e-35	0.000324985	1	1	35	200	2.1766e-31	2.1142e-169
ABCC10	0.98461	0.0243653	0.221069	0.981212	1	0.999809	0.000349509	0.00134907	0.151448	0.987519	4	2	4.42877e-05	0.0027873
ABCC11	0.999979	8.10111e-05	0.0189674	0.919377	1	0.999996	2.95322e-05	0.00881947	0.996687	1	11	21	4.0036e-11	1.33328e-19
ABCC12	0.890103	0.155563	0.33307	0.95785	1	0.939126	0.101033	0.340556	0.983745	1	5	8	5.86322e-06	1.48145e-08
ABCC13	0.98798	0.0243309	0.0728416	0.59796	0.967	0.829638	0.242607	0.375573	0.829892	0.99786	8	8	1.48145e-08	1.48145e-08
ABCC2	0.999854	0.000347199	0.00301662	0.527828	0.999994	0.876162	0.22945	0.874856	1	1	5	17	5.86322e-06	3.20824e-16
ABCC3	0.968453	0.0754564	0.999998	1	1	1	0.0122669	0.524505	1	1	20	19	9.32017e-19	6.52296e-18
ABCC4	0.485284	0.62796	0.999978	1	1	0.999832	0.00141557	0.903711	1	1	10	40	2.86016e-10	1.37519e-35
ABCC5	0.994078	0.0195608	1	1	1	1	3.12799e-07	0.0156299	1	1	24	24	3.92712e-22	3.92712e-22
ABCC6						0.930616	0.102494	0.428307	0.991661	1	0	5		5.86322e-06
ABCC6P1	0.990762	0.0133287	0.0220994	0.261255	0.90117	0.862904	0.167636	0.305103	0.996637	1	2	2	0.0027873	0.0027873
ABCC6P2	0.79145	0.249832	0.5	0.955606	0.999113						2	0	0.0027873
ABCC8	1	3.74103e-07	0.000424689	0.403064	0.990091	0.993638	0.0176091	0.639741	1	1	11	16	4.0036e-11	2.25532e-15
ABCC9	0.807318	0.278301	0.414918	0.911923	0.997323	0.997992	0.00490103	0.0228259	0.351181	0.989818	9	9	2.05267e-09	2.05267e-09
ABCD1	0.808774	0.263171	0.725105	0.992746	0.99957	0.970032	0.0590791	0.245011	1	1	7	12	1.07673e-07	5.62558e-12
ABCD2	0.902262	0.145763	0.436909	0.976256	0.999999	0.977757	0.0337345	0.0604557	0.532687	0.975297	6	3	7.89725e-07	0.000343447
ABCD3	1	2.04172e-06	0.943929	1	1	0.859575	0.235042	1	1	1	16	15	2.25532e-15	1.58836e-14
ABCD4	0.999981	7.04153e-05	0.0884405	1	1	0.992736	0.0189214	0.99773	1	1	10	14	2.86016e-10	1.12098e-13
ABCE1	0.268603	1	1	1	1	0.988449	0.0275653	0.999981	1	1	38	14	6.57176e-34	1.12098e-13
ABCF1	0.998604	0.0101424	1	1	1	1	5.95564e-14	0.193907	1	1	50	62	5.60835e-44	4.92727e-54
ABCF2	1	0.219346	1	1	1	0.969195	0.0571317	0.567432	1	1	26	10	8.10427e-24	2.86016e-10
ABCF3	0.99995	0.000170622	0.996901	1	1	0.453382	0.63574	0.992718	1	1	10	6	2.86016e-10	7.89725e-07
ABCG1	0.999931	0.00123198	1	1	1	0.975177	0.160208	1	1	1	61	104	3.39055e-53	3.51721e-89
ABCG2	0.986049	0.0315036	1	1	1	0.954564	0.0634438	0.597778	1	1	13	3	7.93018e-13	0.000343447
ABCG4	1	3.53631e-13	0.553231	1	1	1	2.92924e-07	0.000179657	0.673072	1	22	11	1.90936e-20	4.0036e-11
ABCG5	0.990205	0.020342	0.149123	0.995876	1	1	2.50404e-06	0.0412568	1	1	9	24	2.05267e-09	3.92712e-22
ABCG8	0.999866	0.000622246	0.122085	1	1	0.906936	0.141647	0.355244	0.98902	1	18	7	4.57128e-17	1.07673e-07
ABHD1	0.168203	0.889219	1	1	1	0.869857	0.16665	0.425798	0.968032	1	7	3	1.07673e-07	0.000343447
ABHD10	1	0.000728957	0.711167	1	1	0.168627	0.873632	0.999994	1	1	10	4	2.86016e-10	4.42877e-05
ABHD11	1	6.71706e-17	1	1	1	1	6.32751e-12	0.931535	1	1	59	48	1.6061e-51	2.66644e-42
ABHD12	0.998638	0.00469284	0.999978	1	1	0.999002	0.00357952	0.994381	1	1	16	17	2.25532e-15	3.20824e-16
ABHD12B	0.762449	0.331398	0.471192	0.900668	0.999993	0.918807	0.151164	0.803586	1	1	8	14	1.48145e-08	1.12098e-13
ABHD13	0.715043	0.417868	1	1	1	0.950518	0.0754063	0.99551	1	1	15	5	1.58836e-14	5.86322e-06
ABHD14A	0.751454	0.376334	0.957629	1	1	0.99816	0.00379357	0.085788	0.976401	1	15	5	1.58836e-14	5.86322e-06
ABHD14B	0.976224	0.0898871	0.991323	1	1	0.278212	0.850564	0.999911	1	1	47	21	1.83915e-41	1.33328e-19
ABHD15	0.148768	0.894278	0.999981	1	1	0.00604586	0.997417	1	1	1	5	9	5.86322e-06	2.05267e-09
ABHD2	0.999819	0.00133166	0.999714	1	1	0.99971	0.00145947	0.682765	1	1	34	24	1.50711e-30	3.92712e-22
ABHD3	7.00851e-05	1	1	1	1	2.22803e-05	1	1	1	1	11	5	4.0036e-11	5.86322e-06
ABHD4	0.99405	0.0126519	0.96173	1	1	0.952972	0.0798036	0.965514	1	1	9	8	2.05267e-09	1.48145e-08
ABHD5	0.999995	2.50584e-05	0.952802	1	1	0.997919	0.00518648	0.819695	1	1	13	9	7.93018e-13	2.05267e-09
ABHD6	0.998352	0.00497591	0.991139	1	1	0.637528	0.454385	0.944274	0.999994	1	14	5	1.12098e-13	5.86322e-06
ABHD8	0.601636	0.535667	0.999998	1	1	0.937028	0.130011	0.999056	1	1	13	17	7.93018e-13	3.20824e-16
ABI1	0.979394	0.0751718	0.999911	1	1	1	1.2048e-06	1	1	1	40	48	1.37519e-35	2.66644e-42
ABI2	0.194834	0.866978	1	1	1	0.999971	0.000101672	0.126567	1	1	7	9	1.07673e-07	2.05267e-09
ABI3	0.00527765	0.998524	0.999994	1	1	0.00535275	1	1	1	1	20	22	9.32017e-19	1.90936e-20
ABI3BP	0.800092	0.263783	0.353457	0.734469	0.98652	0.999787	0.000788676	0.0197725	0.840665	1	5	15	5.86322e-06	1.58836e-14
ABL1	0.920745	0.157556	1	1	1	1	1.71819e-21	1.30972e-06	1	1	17	49	3.20824e-16	3.86669e-43
ABL2	1	1.97712e-11	0.195325	1	1	1	2.27668e-11	0.0177244	1	1	40	106	1.37519e-35	7.47752e-91
ABLIM1	1	3.52702e-08	0.00268218	1	1	1	3.61511e-16	0.04657	1	1	30	162	3.47973e-27	1.17202e-137
ABLIM2	1	9.8759e-17	1	1	1	1	4.95487e-49	1	1	1	63	827	7.1614e-55	1e-180
ABLIM3	0.991944	0.0203359	0.659587	1	1	0.98378	0.0390786	0.802101	1	1	15	15	1.58836e-14	1.58836e-14
ABO	0.847519	0.192962	0.591229	0.992191	0.999794	0.394961	0.716955	0.981748	1	1	3	11	0.000343447	4.0036e-11
ABP1	2.3951e-07	1	1	1	1	0.989841	0.0196249	0.232261	1	1	8	7	1.48145e-08	1.07673e-07
ABR	1	3.68834e-11	0.879363	1	1	1	1.45824e-26	1	1	1	82	414	8.89381e-71	1e-180
ABRA	0.968687	0.0509471	0.22825	0.979911	0.999998	0.999016	0.00162716	0.0206037	0.607089	1	6	2	7.89725e-07	0.0027873
ABT1	0.755031	0.322249	0.999994	1	1	0.999999	4.39715e-06	0.00145172	1	1	6	12	7.89725e-07	5.62558e-12
ABTB1	0.257873	0.855529	1	1	1	0.674965	0.504742	1	1	1	20	25	9.32017e-19	5.63933e-23
ABTB2	0.789349	0.3036	1	1	1	0.996946	0.0170776	0.966824	1	1	10	37	2.86016e-10	4.54524e-33
ACAA1	0.966708	0.0968629	1	1	1	0.997024	0.0103866	0.999307	1	1	34	21	1.50711e-30	1.33328e-19
ACAA2	0.999405	0.00141219	0.912858	1	1	0.970579	0.0479994	0.850998	1	1	7	6	1.07673e-07	7.89725e-07
ACACA	1	1.64776e-10	1	1	1	1	7.66932e-47	1	1	1	60	135	2.33341e-52	4.27333e-115
ACACB	0.98959	0.0162281	0.0943324	0.762719	1	1	3.09004e-06	0.275999	1	1	3	23	0.000343447	2.73706e-21
ACAD10	0.784835	0.40318	1	1	1	0.981999	0.0498426	0.999934	1	1	34	20	1.50711e-30	9.32017e-19
ACAD11	0.987605	0.0267878	1	1	1	0.998877	0.00392399	0.919372	1	1	11	17	4.0036e-11	3.20824e-16
ACAD8	0.789246	0.323308	1	1	1	0.992582	0.0178192	1	1	1	14	13	1.12098e-13	7.93018e-13
ACAD9	0.873889	0.213975	1	1	1	1	9.66883e-05	1	1	1	13	8	7.93018e-13	1.48145e-08
ACADL	1	1.22765e-06	0.00178382	0.788105	0.999815	0.999879	0.000280669	0.0948092	0.99666	0.999966	9	5	2.05267e-09	5.86322e-06
ACADM	0.923935	0.181916	1	1	1	0.125569	0.93104	1	1	1	30	12	3.47973e-27	5.62558e-12
ACADS	0.964566	0.0613926	0.989933	1	1	0.998709	0.00519189	1	1	1	8	22	1.48145e-08	1.90936e-20
ACADSB	0.00563627	0.997808	1	1	1	0.859397	0.220933	0.949695	1	1	11	10	4.0036e-11	2.86016e-10
ACADVL	0.999652	0.00153493	0.999937	1	1	0.999998	3.05387e-05	1	1	1	22	36	1.90936e-20	3.14475e-32
ACAN	0.999377	0.00277801	0.505258	1	1	0.798992	0.34431	0.999617	1	1	22	20	1.90936e-20	9.32017e-19
ACAP1	0.285945	0.784639	0.994565	1	1	1	2.28652e-16	1.29983e-13	9.82776e-08	5.88184e-05	5	8	5.86322e-06	1.48145e-08
ACAP2	0.99005	0.0213263	0.999958	1	1	0.999782	0.000743041	0.169012	1	1	9	11	2.05267e-09	4.0036e-11
ACAP3	0.983654	0.0325605	0.99998	1	1	1	2.52712e-11	0.047325	1	1	8	37	1.48145e-08	4.54524e-33
ACAT1	0.804512	0.291541	1	1	1	0.990893	0.0176789	1	1	1	11	7	4.0036e-11	1.07673e-07
ACAT2	0.31262	0.797617	1	1	1	0.346064	0.750979	0.99481	1	1	13	9	7.93018e-13	2.05267e-09
ACBD3	0.941115	0.100554	0.999885	1	1	1	0.00313506	0.948442	1	1	9	11	2.05267e-09	4.0036e-11
ACBD4	0.999974	0.000606638	1	1	1	1	6.21224e-09	0.141191	1	1	75	41	6.41908e-65	1.99024e-36
ACBD5	0.999995	5.42915e-05	1	1	1	0.460137	0.710231	1	1	1	32	24	7.23491e-29	3.92712e-22
ACBD6	0.999956	0.000141401	0.988658	1	1	0.999963	0.000142063	0.597618	1	1	9	12	2.05267e-09	5.62558e-12
ACBD7	0.474543	0.624985	0.999937	1	1	0.931207	0.104573	0.747533	1	1	8	6	1.48145e-08	7.89725e-07
ACCN1	1	2.51338e-14	1.82334e-07	0.324933	0.999931	1	5.43222e-19	2.04143e-07	0.997252	1	22	92	1.90936e-20	3.82496e-79
ACCN2	0.655115	0.512339	1	1	1	1	5.08605e-09	3.31797e-05	1	1	22	18	1.90936e-20	4.57128e-17
ACCN3	0.963343	0.102237	0.756538	1	1	0.999944	0.00053383	0.990645	1	1	30	33	3.47973e-27	1.04398e-29
ACCN4	0.94984	0.11169	0.999973	1	1	0.638715	0.635361	1	1	1	20	56	9.32017e-19	5.24191e-49
ACCN5	0.999709	0.000556131	0.00428411	0.0683371	0.592168	0.343395	0.689198	0.72033	0.804352	0.890351	3	1	0.000343447	0.025
ACCS	0.991538	0.0287337	1	1	1	0.980385	0.0356849	0.999023	1	1	26	7	8.10427e-24	1.07673e-07
ACCSL	0.893424	0.146505	0.335171	0.897599	1	0.220153	0.825116	0.939595	0.999746	1	4	3	4.42877e-05	0.000343447
ACD	1	5.22252e-13	0.998373	1	1	0.257182	0.86044	1	1	1	75	21	6.41908e-65	1.33328e-19
ACE	0.999762	0.000774464	0.989809	1	1	1	0.149073	0.988155	1	1	11	19	4.0036e-11	6.52296e-18
ACE2	0.994264	0.0107258	0.064722	0.471594	0.942145	0.895196	0.137356	0.236468	0.860013	0.99904	6	3	7.89725e-07	0.000343447
ACER1	0.999986	4.07981e-05	0.000689583	0.206402	0.999968	0.755997	0.315403	0.556337	0.96864	1	6	5	7.89725e-07	5.86322e-06
ACER2	0.208911	0.833423	0.990066	1	1	0.991869	0.0137045	0.368378	1	1	3	4	0.000343447	4.42877e-05
ACER3	0.998814	0.00225587	0.014981	0.499004	0.973643	0.999447	0.00165283	0.654676	1	1	4	11	4.42877e-05	4.0036e-11
ACHE	0.999998	2.43947e-05	0.998989	1	1	0.482043	0.743052	1	1	1	32	40	7.23491e-29	1.37519e-35
ACIN1	1	7.16618e-07	1	1	1	1	3.69995e-21	0.999924	1	1	41	95	1.99024e-36	1.18362e-81
ACLY	0.956466	0.11888	1	1	1	0.999776	0.000811668	0.348674	1	1	32	14	7.23491e-29	1.12098e-13
ACMSD	0.818665	0.225633	0.293164	0.469076	0.819438	0.999626	0.000762089	0.004901	0.0913675	0.867207	3	4	0.000343447	4.42877e-05
ACN9	0.994742	0.00956149	0.33752	1	1	0.999892	0.000353535	0.602766	1	1	5	9	5.86322e-06	2.05267e-09
ACO1	0.989088	0.0224086	0.973363	1	1	0.280442	0.767137	0.840376	0.995619	0.999844	9	2	2.05267e-09	0.0027873
ACO2	0.854215	0.229928	1	1	1	0.970204	0.0478129	0.349661	1	1	12	5	5.62558e-12	5.86322e-06
ACOT1	0.990623	0.0135051	0.0353338	0.139212	0.525203	0.931602	0.0918981	0.65967	0.972645	1	2	3	0.0027873	0.000343447
ACOT11	0.997907	0.0055634	0.367605	0.999999	1	1	4.41192e-07	0.000213634	0.952311	1	12	29	5.62558e-12	2.41516e-26
ACOT12	0.995657	0.00805667	0.270188	0.897455	0.987317	0.924959	0.116177	0.481286	0.934634	0.99437	5	6	5.86322e-06	7.89725e-07
ACOT13	0.999948	0.000355297	1	1	1	0.760554	0.385131	1	1	1	27	19	1.16549e-24	6.52296e-18
ACOT2	0.997825	0.00422746	0.0136154	0.180593	0.776768	0.999042	0.00216612	0.240445	1	1	5	7	5.86322e-06	1.07673e-07
ACOT4	0.996893	0.00638933	0.735201	1	1	0.999963	0.000106742	0.386225	1	1	7	7	1.07673e-07	1.07673e-07
ACOT6	0.999883	0.000303335	0.00593069	0.216677	0.976382	1	9.56249e-07	5.27451e-05	0.0132502	0.886399	6	3	7.89725e-07	0.000343447
ACOT7	0.993066	0.0242598	1	1	1	1	6.11285e-33	1	1	1	26	271	8.10427e-24	1.08096e-228
ACOT8	0.2753	0.809942	1	1	1	0.999996	1.46443e-05	0.0412975	1	1	9	6	2.05267e-09	7.89725e-07
ACOT9	0.971727	0.0698901	0.84637	0.999992	1	0.82359	0.272463	0.651903	0.995339	0.999911	22	12	1.90936e-20	5.62558e-12
ACOX1	0.000144069	0.999972	1	1	1	0.839719	0.316045	1	1	1	18	28	4.57128e-17	1.67724e-25
ACOX2	1	2.71745e-15	1.7788e-14	1.09049e-12	2.53445e-10	0.994281	0.00911049	0.0310572	0.468845	0.99999	5	3	5.86322e-06	0.000343447
ACOX3	0.947076	0.192907	1	1	1	1	2.29797e-20	1	1	1	62	128	4.92727e-54	3.02983e-109
ACOXL	1	2.66136e-25	4.99898e-19	0.000318666	0.816038	1	2.68144e-10	0.000782091	0.999987	1	33	59	1.04398e-29	1.6061e-51
ACP1	1	1.18939e-36	0.999325	1	1	1	1.02345e-25	0.000816681	1	1	62	31	4.92727e-54	5.01626e-28
ACP2	0.972343	0.0665997	1	1	1	1	9.24571e-06	0.999118	1	1	20	18	9.32017e-19	4.57128e-17
ACP5	0.227874	0.925247	1	1	1	0.0400678	0.981957	1	1	1	56	14	5.24191e-49	1.12098e-13
ACP6	0.991928	0.0215142	1	1	1	0.872415	0.178029	0.996472	1	1	15	5	1.58836e-14	5.86322e-06
ACPL2	0.998311	0.00911964	0.999959	1	1	1	1.17795e-08	1.61732e-06	0.0256148	0.622961	30	6	3.47973e-27	7.89725e-07
ACPP	0.171275	1	1	1	1	0.838584	0.228566	0.597924	0.999577	1	4	7	4.42877e-05	1.07673e-07
ACPT	0.999749	0.000631932	0.0321297	0.933152	1	0.891581	0.14734	0.280953	0.7272	0.987666	7	4	1.07673e-07	4.42877e-05
ACR	0.907169	0.127342	0.342256	0.990641	1	0.022271	0.984038	0.999379	1	1	4	2	4.42877e-05	0.0027873
ACRBP	0.800022	0.269375	0.80345	1	1	0.935431	0.0986566	0.635467	0.991456	0.999893	6	6	7.89725e-07	7.89725e-07
ACRC	0.999963	0.000112842	0.00332573	0.411046	0.999548	1	2.25871e-07	0.000310373	0.492131	1	8	12	1.48145e-08	5.62558e-12
ACRV1	1	3.88981e-06	0.344576	1	1	0.999999	8.27566e-06	0.594153	1	1	36	27	3.14475e-32	1.16549e-24
ACSBG1	0.00497702	0.996994	0.997919	0.999047	0.999947	0.804815	0.270553	0.72287	0.998671	1	3	6	0.000343447	7.89725e-07
ACSBG2	0.17345	0.876841	0.972965	0.999998	1	0.952036	0.0675577	0.102071	0.350443	0.925823	5	3	5.86322e-06	0.000343447
ACSF2	0.999936	0.000174819	0.469861	1	1	0.999997	2.72283e-05	0.0178289	1	1	6	23	7.89725e-07	2.73706e-21
ACSF3	0.113648	0.977574	1	1	1	1	2.828e-16	1	1	1	64	261	1.04098e-55	2.41869e-220
ACSL1	0.999976	0.000133508	0.973851	1	1	0.99943	0.00190611	0.310541	1	1	18	14	4.57128e-17	1.12098e-13
ACSL3	0.999998	2.02036e-05	0.997914	1	1	0.998792	0.00357688	0.854623	1	1	30	14	3.47973e-27	1.12098e-13
ACSL4	0.999109	0.00354192	0.398695	0.99775	1	0.965024	0.0517634	0.261584	0.5	0.89591	22	4	1.90936e-20	4.42877e-05
ACSL5	1	3.83346e-06	0.879798	1	1	1	1.38804e-07	0.0097164	1	1	41	16	1.99024e-36	2.25532e-15
ACSL6	0.999983	0.000105784	0.810166	1	1	1	4.92579e-10	0.000198324	0.998617	1	18	28	4.57128e-17	1.67724e-25
ACSM1	1	0.00276471	0.00718547	0.109814	0.753768	0.99999	2.70236e-05	0.000785133	0.465376	1	4	4	4.42877e-05	4.42877e-05
ACSM2A						0.983058	0.0218438	0.0649295	0.148779	0.778036	0	1		0.025
ACSM3	1	1.10711e-09	3.88414e-06	0.0865992	0.777127	0.9975	0.00488112	0.161811	0.995983	1	14	4	1.12098e-13	4.42877e-05
ACSM4	0.999611	0.00073223	0.0109875	0.474141	0.999865	0.965332	0.0463144	0.278842	0.905368	1	2	2	0.0027873	0.0027873
ACSM5	0.582393	0.506194	0.741318	0.992469	1	0.99581	0.00633068	0.0188244	0.423866	0.993102	5	2	5.86322e-06	0.0027873
ACSS1	0.981732	0.0383244	0.974522	1	1	0.936724	0.105807	0.989946	1	1	12	9	5.62558e-12	2.05267e-09
ACSS2	0.999774	0.000713774	0.368544	1	1	0.993774	0.018135	0.959102	1	1	11	20	4.0036e-11	9.32017e-19
ACSS3	1	4.04827e-10	0.000392568	0.951738	1	1	1.1619e-08	1.27756e-05	0.389035	1	10	15	2.86016e-10	1.58836e-14
ACTA1	0.999999	3.44449e-06	0.000222153	0.281235	0.968574	1	1.60249e-08	7.19972e-07	0.0073637	0.421746	17	9	3.20824e-16	2.05267e-09
ACTA2	0.999993	0.000100292	0.96113	1	1	0.212268	0.85572	0.999784	1	1	41	8	1.99024e-36	1.48145e-08
ACTB	0.882912	0.190637	1	1	1	5.03189e-07	1	1	1	1	11	8	4.0036e-11	1.48145e-08
ACTBL2	0.999433	0.00103434	0.0059923	0.208473	0.861334	0.999826	0.000393092	0.0239378	0.99152	1	3	5	0.000343447	5.86322e-06
ACTC1	0.999999	2.55799e-06	0.00205705	0.438411	0.97886	1	1.5132e-07	1.66006e-06	5.48483e-05	0.0541432	8	6	1.48145e-08	7.89725e-07
ACTG1	0.953751	0.095292	0.999998	1	1	0.000516437	0.999873	1	1	1	15	12	1.58836e-14	5.62558e-12
ACTG2	0.982399	0.0325608	0.261931	0.987766	1	0.981664	0.0254547	0.0467512	0.204362	0.920012	7	2	1.07673e-07	0.0027873
ACTL6A	0.297711	0.857705	1	1	1	0.992111	0.0185159	0.989506	1	1	30	12	3.47973e-27	5.62558e-12
ACTL6B	0.989817	0.0181531	0.113576	0.947647	0.999946	0.999996	1.30466e-05	9.59829e-05	0.0019372	0.0800633	5	6	5.86322e-06	7.89725e-07
ACTL7A	0.931076	0.0881642	0.373715	0.942094	1	0.725749	0.32894	0.946394	1	1	2	3	0.0027873	0.000343447
ACTL7B	0.996183	0.00584841	0.0305221	0.920379	0.999999	0.997836	0.00451676	0.525799	1	1	2	6	0.0027873	7.89725e-07
ACTL8	0.429987	0.650818	0.868157	0.999083	1	0.999356	0.00168963	0.0226297	0.592992	1	5	8	5.86322e-06	1.48145e-08
ACTL9	0.760194	0.324656	0.81031	0.999998	1	0.587749	0.506902	1	1	1	7	6	1.07673e-07	7.89725e-07
ACTN1	0.291444	0.841603	1	1	1	1	5.40593e-06	0.585849	1	1	24	111	3.92712e-22	4.93157e-95
ACTN2	0.744029	0.351447	0.732461	0.999424	1	1	1.19958e-09	0.000410742	1	1	9	29	2.05267e-09	2.41516e-26
ACTN3	0.998372	0.00506143	0.997388	1	1	0.999999	3.56959e-06	0.000231235	0.301059	1	15	14	1.58836e-14	1.12098e-13
ACTN4	0.73004	0.362458	0.999998	1	1	1	0.625713	0.997849	1	1	8	13	1.48145e-08	7.93018e-13
ACTR10	0.696789	0.384142	0.999981	1	1	0.19277	0.864573	0.999788	1	1	6	6	7.89725e-07	7.89725e-07
ACTR1A	0.962351	0.0747429	1	1	1	0.775243	0.32337	0.996873	1	1	13	10	7.93018e-13	2.86016e-10
ACTR1B	0.907368	0.161521	1	1	1	0.999767	0.000922296	0.445741	1	1	13	16	7.93018e-13	2.25532e-15
ACTR2	0.998163	0.0063729	1	1	1	0.970259	0.0585964	0.984287	1	1	20	12	9.32017e-19	5.62558e-12
ACTR3	0.805473	0.291305	1	1	1	0.97776	0.0435129	0.955943	1	1	11	8	4.0036e-11	1.48145e-08
ACTR3B	0.976997	0.0468712	0.996379	1	1	1	2.25767e-07	0.856848	1	1	12	34	5.62558e-12	1.50711e-30
ACTR3C	0.999976	0.000214051	0.69832	1	1	1	3.20972e-07	0.00348764	0.997077	1	31	22	5.01626e-28	1.90936e-20
ACTR5	0.737275	0.346749	0.999977	1	1	0.99948	0.00103573	0.21874	1	1	7	4	1.07673e-07	4.42877e-05
ACTR6	0.25069	0.828664	0.999998	1	1	0.819225	0.253712	0.988264	1	1	9	7	2.05267e-09	1.07673e-07
ACTR8	0.998641	0.00319586	0.885364	1	1	0.622317	0.477363	0.999992	1	1	7	7	1.07673e-07	1.07673e-07
ACTRT1						0.0305221	0.977729	0.983963	0.99661	0.999525	0	2		0.0027873
ACTRT2	0.0255209	0.986477	0.999444	1	1	0.334861	0.758981	0.988184	1	1	7	9	1.07673e-07	2.05267e-09
ACVR1	1	8.55695e-08	0.883187	1	1	0.9989	0.00220655	0.0598046	0.991399	1	31	5	5.01626e-28	5.86322e-06
ACVR1B	0.944265	0.0937858	0.999464	1	1	0.999975	0.000213292	0.877487	1	1	9	27	2.05267e-09	1.16549e-24
ACVR1C	1	5.27676e-12	0.99976	1	1	1	9.85875e-08	0.00050614	0.90986	1	40	40	1.37519e-35	1.37519e-35
ACVR2A	0.945209	0.0961643	0.990051	1	1	0.999993	2.79347e-05	0.00504561	0.994484	1	10	11	2.86016e-10	4.0036e-11
ACVR2B	0.999261	0.00173257	0.39277	0.999253	1	1	9.7794e-11	0.0218806	0.999999	1	7	14	1.07673e-07	1.12098e-13
ACVRL1	1	9.55505e-12	1.46252e-08	0.0649518	0.999964	1	5.87169e-07	9.05203e-05	0.702883	1	18	15	4.57128e-17	1.58836e-14
ACY1	0.801516	0.265844	0.999844	1	1	0.870444	0.171843	0.81658	1	1	6	4	7.89725e-07	4.42877e-05
ACY3	1.54278e-11	1	1	1	1	0.00420798	0.997717	0.999385	0.99998	1	13	4	7.93018e-13	4.42877e-05
ACYP1	0.992114	0.0225622	1	1	1	0.882671	0.157515	0.683775	1	1	20	4	9.32017e-19	4.42877e-05
ACYP2	0.918794	0.113773	0.91226	1	1	1	4.41131e-10	0.00238112	1	1	4	25	4.42877e-05	5.63933e-23
ADA	0.986586	0.0223763	0.999916	1	1	0.393997	0.681625	0.997341	1	1	5	5	5.86322e-06	5.86322e-06
ADAD1	1	1.81963e-23	4.9827e-06	1	1	1	2.39597e-07	0.00188077	0.933871	1	47	17	1.83915e-41	3.20824e-16
ADAD2	1	2.67829e-08	0.00029332	1	1	0.995971	0.0111005	0.330379	1	1	14	12	1.12098e-13	5.62558e-12
ADAL	1	3.44189e-06	1	1	1	0.999948	0.000181533	0.0896708	1	1	34	11	1.50711e-30	4.0036e-11
ADAM10	0.370516	0.713027	0.999994	1	1	0.587038	0.537825	0.949372	1	1	6	10	7.89725e-07	2.86016e-10
ADAM11	0.942757	0.085319	0.819713	1	1	0.333463	0.813552	0.999999	1	1	5	22	5.86322e-06	1.90936e-20
ADAM12	1	2.46076e-28	1.27716e-21	2.1657e-07	0.242365	1	3.76435e-37	9.68857e-16	1	1	22	91	1.90936e-20	2.62512e-78
ADAM15	1	4.5723e-08	1	1	1	1	4.73415e-15	0.0444972	1	1	42	78	2.88121e-37	1.97937e-67
ADAM17	0.955	0.0804295	0.999986	1	1	0.999372	0.00152261	0.280991	0.999996	1	10	7	2.86016e-10	1.07673e-07
ADAM18	0.956842	0.0701635	0.498317	0.999956	1	0.376935	0.656605	0.689198	0.956484	0.997506	6	1	7.89725e-07	0.025
ADAM19	0.81392	0.27637	0.996594	1	1	1	4.34601e-08	0.0001305	1	1	9	19	2.05267e-09	6.52296e-18
ADAM2	0.473975	0.618091	0.960358	1	1	0.446594	0.588493	0.750086	0.978156	0.999656	6	1	7.89725e-07	0.025
ADAM20	0.973788	0.0355152	0.0896744	0.424763	0.860664	0.890351	0.128311	0.27967	0.804352	0.998968	2	1	0.0027873	0.025
ADAM21	0.991449	0.0135503	0.0685464	0.472215	0.993784	0.907035	0.109649	0.27967	0.804352	0.997506	2	1	0.0027873	0.025
ADAM21P1	0.991763	0.0122708	0.0281558	0.112187	0.69933	0.623065	0.411507	0.750086	0.983058	0.999914	2	1	0.0027873	0.025
ADAM22	1	7.22555e-22	1	1	1	1	9.07251e-08	0.968124	1	1	40	45	1.37519e-35	8.75549e-40
ADAM23	0.99997	0.000100563	0.674965	1	1	0.999971	8.92229e-05	0.0419568	0.989739	1	9	8	2.05267e-09	1.48145e-08
ADAM28	0.542661	0.54567	0.989233	1	1	0.903742	0.145228	0.537042	1	1	6	7	7.89725e-07	1.07673e-07
ADAM29	1	6.10115e-08	0.000433438	0.999999	1	0.999999	4.58858e-06	0.00378109	0.995015	1	40	16	1.37519e-35	2.25532e-15
ADAM30	1	1.06616e-06	0.000827999	1	1	0.999994	1.6131e-05	2.06315e-05	0.000100833	0.00166383	7	4	1.07673e-07	4.42877e-05
ADAM32	1	1.14201e-10	2.64457e-06	0.107206	0.93523	1	3.28842e-07	5.42685e-05	0.254961	1	10	7	2.86016e-10	1.07673e-07
ADAM33	0.890244	0.166234	0.733023	0.993784	1	0.995299	0.0211509	0.620341	0.999999	1	8	36	1.48145e-08	3.14475e-32
ADAM3A	0.0109815	0.992998	0.992998	0.999989	0.999998	0.196627	0.86956	0.997121	1	1	3	9	0.000343447	2.05267e-09
ADAM5P	1	7.05036e-17	2.24151e-16	4.39872e-13	5.14728e-08	0.650833	0.398119	0.760281	0.991763	0.999945	9	2	2.05267e-09	0.0027873
ADAM6	0.999939	0.000138149	0.00161827	0.377224	0.999515	0.999986	4.2899e-05	0.00138088	0.52025	1	4	6	4.42877e-05	7.89725e-07
ADAM7	0.5	0.556007	0.635291	0.84458	0.962076	0.99986	0.000301622	0.000738988	0.0880762	0.934515	2	4	0.0027873	4.42877e-05
ADAM8	1	1.96572e-08	0.0126692	0.860366	1	1	1.65512e-14	1	1	1	18	84	4.57128e-17	1.88609e-72
ADAM9	0.999983	0.000294417	1	1	1	1	7.563e-11	0.0444128	1	1	57	40	7.61235e-50	1.37519e-35
ADAMDEC1	0.945552	0.0992758	0.186974	0.903579	0.999325	0.999858	0.000324765	0.00255082	0.125611	0.944087	10	5	2.86016e-10	5.86322e-06
ADAMTS1	0.999971	0.000100815	0.185714	0.999978	1	0.999938	0.000211685	0.0534481	0.963843	1	7	8	1.07673e-07	1.48145e-08
ADAMTS10	0.901242	0.152959	0.89333	1	1	0.854928	0.292588	1	1	1	8	30	1.48145e-08	3.47973e-27
ADAMTS12	1	6.29089e-05	0.000362472	0.224409	0.840743	0.992495	0.0235192	0.222888	0.995702	1	5	21	5.86322e-06	1.33328e-19
ADAMTS13	0.0445605	0.980103	0.998509	1	1	0.852048	0.372854	0.998333	1	1	10	54	2.86016e-10	2.48678e-47
ADAMTS14	0.271276	0.838244	1	1	1	0.0288206	0.993181	0.999998	1	1	16	34	2.25532e-15	1.50711e-30
ADAMTS15	0.565286	0.543629	0.999998	1	1	0.999987	5.0979e-05	0.00300482	0.811535	1	9	11	2.05267e-09	4.0036e-11
ADAMTS16	1	2.04263e-10	3.26598e-06	0.079167	0.945337	0.999439	0.00386431	0.304132	1	1	19	34	6.52296e-18	1.50711e-30
ADAMTS17	0.984837	0.0315615	0.996312	1	1	1	5.51267e-15	1	1	1	10	77	2.86016e-10	1.35979e-66
ADAMTS18	0.999941	0.000188258	0.00224277	0.0529187	0.312759	1	2.76922e-09	8.14078e-06	0.433127	1	9	19	2.05267e-09	6.52296e-18
ADAMTS19	0.999372	0.00154966	0.0558887	0.858817	0.992726	1	2.10401e-07	0.024033	0.999482	1	7	15	1.07673e-07	1.58836e-14
ADAMTS2	0.899496	0.175089	0.99999	1	1	1	3.13904e-28	1	1	1	14	227	1.12098e-13	5.96124e-192
ADAMTS20	1	2.44682e-07	1.98759e-06	0.00011873	0.0213308	0.998575	0.00313857	0.00598246	0.202716	0.87842	7	5	1.07673e-07	5.86322e-06
ADAMTS3	0.754445	0.329658	0.975836	1	1	0.994009	0.013868	0.623333	1	1	7	11	1.07673e-07	4.0036e-11
ADAMTS4	0.995824	0.00915591	0.164907	0.99788	1	0.919151	0.115731	0.215534	0.492139	0.94498	9	4	2.05267e-09	4.42877e-05
ADAMTS5	0.999996	1.89231e-05	0.0380717	0.919601	0.999998	1	1.97315e-08	5.4609e-06	0.0147151	0.879512	11	11	4.0036e-11	4.0036e-11
ADAMTS6	0.86618	0.211907	0.996526	1	1	0.999996	2.00483e-05	0.00404799	1	1	11	11	4.0036e-11	4.0036e-11
ADAMTS7	0.513583	0.577205	0.987977	1	1	1	0.00164693	0.563621	1	1	6	26	7.89725e-07	8.10427e-24
ADAMTS8	0.972488	0.0596903	0.921867	1	1	0.920116	0.148686	0.937631	1	1	13	15	7.93018e-13	1.58836e-14
ADAMTS9	0.999999	3.8976e-06	0.115399	0.99999	1	1	3.28643e-13	1.23839e-06	1	1	6	35	7.89725e-07	2.1766e-31
ADAMTSL1	0.9693	0.0411746	0.0897839	0.28426	0.62412	0.998274	0.0075187	0.358485	0.999999	1	2	23	0.0027873	2.73706e-21
ADAMTSL2	0.839817	0.257163	0.818449	1	1	1	6.20306e-14	1.54918e-07	0.916624	1	12	36	5.62558e-12	3.14475e-32
ADAMTSL3	0.999882	0.00038151	0.154872	0.995466	0.999998	0.942973	0.0994757	0.426209	0.992191	1	10	9	2.86016e-10	2.05267e-09
ADAMTSL4	0.97339	0.0755966	0.999973	1	1	0.631239	0.540296	0.999421	1	1	28	21	1.67724e-25	1.33328e-19
ADAMTSL5	0.994709	0.0130698	0.906168	1	1	0.999938	0.000269601	0.22192	0.996825	1	9	16	2.05267e-09	2.25532e-15
ADAP1	0.960343	0.0613576	0.0887157	0.493922	0.976248	0.236043	0.959283	1	1	1	3	104	0.000343447	3.51721e-89
ADAP2	0.872945	0.195171	0.99468	1	1	0.994666	0.0117698	0.765338	1	1	9	9	2.05267e-09	2.05267e-09
ADAR	1	3.11199e-06	0.995731	1	1	0.969014	0.0831586	0.999998	1	1	48	26	2.66644e-42	8.10427e-24
ADARB1	1	1	1	1	1	1	1	1	1	1	144	94	1.28631e-122	8.12191e-81
ADARB2	1	1.47884e-06	0.103368	1	1	1	1	1	1	1	12	359	5.62558e-12	3.68618e-302
ADAT1	0.692278	0.422897	1	1	1	0.797162	0.24115	0.424216	0.830001	0.995781	11	2	4.0036e-11	0.0027873
ADAT2	0.0937579	0.946033	1	1	1	0.793475	0.318545	1	1	1	10	13	2.86016e-10	7.93018e-13
ADAT3	0.995654	0.0127255	0.999866	1	1	0.988728	0.0175748	0.947501	1	1	17	3	3.20824e-16	0.000343447
ADC	0.992526	0.0213246	0.925069	1	1	1	0.218441	0.860535	1	1	17	8	3.20824e-16	1.48145e-08
ADCK1	1	6.81815e-08	0.987157	1	1	1	1.40677e-12	6.14249e-08	0.994543	1	22	18	1.90936e-20	4.57128e-17
ADCK2	0.983478	0.0308726	0.999805	1	1	0.995493	0.0100844	0.960239	1	1	7	9	1.07673e-07	2.05267e-09
ADCK4	0.999985	0.000142442	0.998163	1	1	1	6.237e-07	0.000118923	0.477185	1	25	12	5.63933e-23	5.62558e-12
ADCK5	0.385173	0.698429	0.999989	1	1	1	3.13192e-06	0.395292	1	1	6	16	7.89725e-07	2.25532e-15
ADCY1	0.998469	0.00307162	0.13866	0.905349	1	0.95849	0.0954022	0.796198	1	1	5	18	5.86322e-06	4.57128e-17
ADCY10	1	9.71621e-10	2.14129e-05	0.408502	1	1	2.37626e-15	2.2474e-08	0.586981	1	11	23	4.0036e-11	2.73706e-21
ADCY2	0.999827	0.000401476	0.16788	0.98793	0.999106	1	8.17895e-10	1	1	1	5	32	5.86322e-06	7.23491e-29
ADCY3	0.0231767	0.989116	0.999998	1	1	1	3.98327e-07	0.00890176	1	1	10	28	2.86016e-10	1.67724e-25
ADCY4	1	1.84345e-06	0.154906	1	1	0.384347	0.747944	0.993278	1	1	11	16	4.0036e-11	2.25532e-15
ADCY5	0.972341	0.0458353	0.748796	1	1	0.999958	0.000333963	0.411445	1	1	6	28	7.89725e-07	1.67724e-25
ADCY6	0.999993	4.99842e-05	0.446748	1	1	0.0913728	1	1	1	1	21	21	1.33328e-19	1.33328e-19
ADCY7	1	2.0947e-09	5.60498e-08	0.000384407	0.291635	1	1	1	1	1	5	10	5.86322e-06	2.86016e-10
ADCY8	1	2.06356e-11	1.85293e-06	0.253736	0.98238	0.999904	0.000350944	0.00654318	0.444341	0.997592	11	11	4.0036e-11	4.0036e-11
ADCY9	0.999896	0.000336155	0.97986	1	1	0.999687	0.00520812	0.984094	1	1	10	75	2.86016e-10	6.41908e-65
ADCYAP1	1	4.09128e-08	0.00153906	0.897276	1	1	1.17983e-22	3.33312e-11	0.549325	0.999998	29	34	2.41516e-26	1.50711e-30
ADCYAP1R1	0.979614	0.0433986	0.905159	1	1	0.783143	0.317896	0.734812	0.999944	1	12	9	5.62558e-12	2.05267e-09
ADD1	0.999997	7.53053e-05	1	1	1	1	5.36856e-15	0.0117599	1	1	56	68	5.24191e-49	4.65299e-59
ADD2	1	2.5088e-21	0.829169	1	1	0.998824	0.00760507	0.999545	1	1	115	43	2.23195e-98	4.17218e-38
ADD3	0.994059	0.0374576	0.999832	1	1	0.991525	0.0170791	0.778773	1	1	60	8	2.33341e-52	1.48145e-08
ADH1A	0.997899	0.00329744	0.00615334	0.121814	0.733731						2	0	0.0027873
ADH1B	0.98363	0.0243364	0.0395438	0.140601	0.576767	0.601475	0.448869	0.601475	0.815165	0.994802	3	2	0.000343447	0.0027873
ADH1C	0.554901	0.518482	0.787467	0.977184	0.999794						4	0	4.42877e-05
ADH4	0.750086	0.27967	0.27967	0.376935	0.517802						1	0	0.025
ADH5	0.875117	0.195978	1	1	1	0.999695	0.00067847	0.515632	1	1	10	5	2.86016e-10	5.86322e-06
ADH6	0.999998	6.21296e-06	0.000152588	0.138829	0.996385	0.999999	2.89903e-06	0.000151211	0.0986838	0.995361	8	10	1.48145e-08	2.86016e-10
ADH7	0.991384	0.01446	0.0655286	0.860655	0.999997	0.990282	0.0128999	0.0278638	0.553406	0.997506	4	1	4.42877e-05	0.025
ADHFE1	0.997919	0.00468877	0.914371	1	1	0.999969	0.000169259	0.433774	1	1	8	16	1.48145e-08	2.25532e-15
ADI1	0.557101	0.525348	0.998254	1	1	1	1.99004e-08	0.0298163	1	1	5	21	5.86322e-06	1.33328e-19
ADIG	0.961291	0.0581171	0.149	0.77275	0.999096	0.986191	0.0223033	0.193313	0.98522	1	4	4	4.42877e-05	4.42877e-05
ADIPOQ	0.999611	0.00101089	0.023992	0.906161	1	1	0.000126257	0.00107249	0.0426016	0.251065	8	2	1.48145e-08	0.0027873
ADIPOR1	0.987902	0.0440331	1	1	1	0.998799	0.00339304	0.918546	1	1	34	10	1.50711e-30	2.86016e-10
ADIPOR2	0.944629	0.109002	1	1	1	0.999219	0.00140367	0.0107795	0.292774	0.923281	15	3	1.58836e-14	0.000343447
ADK	0.554477	0.608889	1	1	1	1	1.80209e-08	1	1	1	20	52	9.32017e-19	1.18054e-45
ADM	0.781936	0.34731	1	1	1	0.988799	0.0183178	0.430976	1	1	17	4	3.20824e-16	4.42877e-05
ADM2	0.998103	0.00473047	0.837171	1	1	0.22704	0.837096	0.997728	1	1	10	6	2.86016e-10	7.89725e-07
ADNP	0.844152	0.311085	1	1	1	0.999939	0.000138393	0.00224798	0.5	0.999443	28	4	1.67724e-25	4.42877e-05
ADNP2	0.99994	0.000189978	0.00876118	0.613235	0.999386	0.999667	0.000630162	0.017103	0.449189	0.999773	8	2	1.48145e-08	0.0027873
ADO	0.366781	0.733343	1	1	1	1	1.82313e-09	0.000318549	1	1	9	16	2.05267e-09	2.25532e-15
ADORA1	0.906161	0.196904	0.825804	1	1	0.992778	0.0209747	0.834119	1	1	24	20	3.92712e-22	9.32017e-19
ADORA2A	0.010567	0.996122	0.999988	1	1	0.950078	0.0751985	0.115223	0.622691	0.992036	13	4	7.93018e-13	4.42877e-05
ADORA2B	0.993108	0.0164065	0.999838	1	1	1	3.39485e-07	0.0121705	1	1	11	10	4.0036e-11	2.86016e-10
ADORA3	0.951167	0.10069	0.475172	0.99194	1	0.969949	1	1	1	1	15	29	1.58836e-14	2.41516e-26
ADPGK	0.930964	0.157825	1	1	1	0.420416	0.798321	1	1	1	27	33	1.16549e-24	1.04398e-29
ADPRH	0.950332	0.0956296	1	1	1	0.814659	0.2508	0.714799	1	1	12	5	5.62558e-12	5.86322e-06
ADPRHL1	1	9.52939e-08	0.000834809	0.996501	1	1	1.22809e-20	0.00261552	1	1	25	93	5.63933e-23	5.57353e-80
ADPRHL2	0.988592	0.0214791	0.409859	1	1	0.797124	0.267062	0.997893	1	1	7	5	1.07673e-07	5.86322e-06
ADRA1A	1	7.96537e-46	5.18113e-28	3.84021e-07	1	1	1.31866e-21	5.85619e-16	5.2256e-05	1	40	51	1.37519e-35	8.1361e-45
ADRA1B	0.986241	0.0263962	0.895941	1	1	0.974721	0.0571257	0.395949	1	1	8	14	1.48145e-08	1.12098e-13
ADRA1D	0.999968	8.93547e-05	0.119753	0.951161	0.999992	0.999966	0.000120449	0.0233894	0.993686	1	5	10	5.86322e-06	2.86016e-10
ADRA2A	0.999974	0.000102447	0.999601	1	1	1	0.000178931	0.0113215	0.844793	1	11	8	4.0036e-11	1.48145e-08
ADRA2B	0.998565	0.00268699	0.73426	1	1	0.853436	0.213924	0.857001	1	1	4	8	4.42877e-05	1.48145e-08
ADRA2C	0.991223	0.016693	0.870149	1	1	0.947532	0.0888338	0.22297	0.863188	0.998493	7	9	1.07673e-07	2.05267e-09
ADRB1	0.777612	0.279553	0.99866	1	1	0.212764	0.857874	0.99378	0.999987	1	4	9	4.42877e-05	2.05267e-09
ADRB2	0.378969	0.723849	0.999999	1	1	0.612518	0.475782	0.994395	1	1	9	6	2.05267e-09	7.89725e-07
ADRB3	0.901703	0.153015	0.204655	0.571374	0.971155	0.999967	0.000110904	0.154521	0.989646	0.999757	8	9	1.48145e-08	2.05267e-09
ADRBK1	0.99812	0.00386381	0.999117	1	1	0.201984	0.896841	0.999991	1	1	6	21	7.89725e-07	1.33328e-19
ADRBK2	0.807219	0.273926	0.994265	1	1	0.9995	0.00107313	0.289053	1	1	8	5	1.48145e-08	5.86322e-06
ADRM1	0.85895	0.250938	1	1	1	0.227043	0.87357	0.999138	1	1	18	18	4.57128e-17	4.57128e-17
ADSL	0.997502	0.00755255	1	1	1	0.998683	0.00456211	0.978752	1	1	16	16	2.25532e-15	2.25532e-15
ADSS	0.875598	0.20081	0.999629	1	1	0.891923	0.17583	0.999906	1	1	11	10	4.0036e-11	2.86016e-10
ADSSL1	0.928467	0.122859	0.999963	1	1	1	1.19054e-06	0.0635866	1	1	11	39	4.0036e-11	9.50501e-35
AEBP1	0.948872	0.0809446	0.417526	0.998479	1	0.999962	0.000222529	0.509357	1	1	6	20	7.89725e-07	9.32017e-19
AEBP2	0.999512	0.00122203	0.690392	1	1	0.489965	0.716478	0.99997	1	1	8	32	1.48145e-08	7.23491e-29
AEN	0.999964	0.000176613	0.978921	1	1	0.964657	0.0553087	0.979567	1	1	16	5	2.25532e-15	5.86322e-06
AES	0.000137655	0.999974	1	1	1	1	1.59952e-10	0.75195	1	1	18	33	4.57128e-17	1.04398e-29
AFAP1	1	2.02022e-19	6.1781e-13	0.0150356	0.999965	1	9.99556e-19	0.00905759	1	1	56	152	5.24191e-49	2.65673e-129
AFAP1L1	0.614728	0.505561	0.999998	1	1	0.99999	8.10459e-05	0.310469	1	1	10	24	2.86016e-10	3.92712e-22
AFAP1L2	0.999791	0.000786376	0.0428701	0.516906	0.995074	1	8.94082e-07	0.14421	1	1	16	36	2.25532e-15	3.14475e-32
AFARP1	0.99999	3.00107e-05	0.00172104	0.885062	1	0.999754	0.000440799	0.00756149	0.284095	0.99661	6	2	7.89725e-07	0.0027873
AFF1	0.99339	0.024922	1	1	1	1	4.96771e-10	1	1	1	30	74	3.47973e-27	4.41093e-64
AFF2	1	2.62748e-06	0.0113037	0.997169	1	1	3.35579e-11	1.01358e-05	0.956797	1	52	67	1.18054e-45	3.19954e-58
AFF3	0.98975	0.0333462	0.834143	1	1	1	2.56886e-39	2.61567e-16	1	1	27	144	1.16549e-24	1.28631e-122
AFF4	0.979334	0.0404836	0.944553	1	1	0.958441	0.0609093	0.405809	1	1	9	4	2.05267e-09	4.42877e-05
AFG3L1	0.986309	0.0523525	1	1	1	0.999801	0.00159142	1	1	1	33	39	1.04398e-29	9.50501e-35
AFG3L2	0.996312	0.00856385	0.99884	1	1	0.908715	0.137632	0.644337	0.999789	1	9	6	2.05267e-09	7.89725e-07
AFM	0.986437	0.0194436	0.0653983	0.600801	0.933568	0.9871	0.0169419	0.0534056	0.411507	0.935071	2	1	0.0027873	0.025
AFMID	0.200942	0.895823	1	1	1	2.53126e-07	1	1	1	1	21	25	1.33328e-19	5.63933e-23
AFP	0.972136	0.0350017	0.0435157	0.221964	0.804352	0.921999	0.0929653	0.148779	0.221964	0.411507	1	1	0.025	0.025
AFTPH	1	1.08021e-06	1	1	1	1	2.00365e-08	0.577408	1	1	36	9	3.14475e-32	2.05267e-09
AGA	0.990001	0.0181419	0.722524	1	1	0.778662	0.306662	0.823121	1	1	6	6	7.89725e-07	7.89725e-07
AGAP1	0.999999	6.72527e-06	0.0176273	0.999818	1	1	5.65485e-89	1	1	1	16	602	2.25532e-15	1e-180
AGAP11	1	2.00637e-06	0.00699908	1	1	0.999845	0.00036733	0.00557317	0.435658	1	15	5	1.58836e-14	5.86322e-06
AGAP2	1	6.74124e-10	2.13868e-07	0.00161749	1	1	9.12494e-52	1.28017e-36	5.04073e-09	0.999358	13	56	7.93018e-13	5.24191e-49
AGAP3	0.969183	0.0696743	0.99999	1	1	0.999968	0.000867322	1	1	1	16	80	2.25532e-15	4.19508e-69
AGAP4	0.740209	0.30332	0.695407	0.999063	1	0.929865	0.089556	0.284095	0.864897	0.99996	2	2	0.0027873	0.0027873
AGAP5	0.996271	0.00793886	0.929744	1	1	0.998806	0.00242107	0.0354247	0.899419	1	6	5	7.89725e-07	5.86322e-06
AGAP6	0.963079	0.0522655	0.290615	0.990782	1	0.725707	0.329243	0.726219	0.999028	1	3	3	0.000343447	0.000343447
AGAP7	0.999804	0.000443254	0.00774457	0.906555	0.999987	1	8.19538e-06	2.22433e-05	0.00185003	0.139336	3	2	0.000343447	0.0027873
AGAP8						0.993743	0.00923791	0.052888	0.648495	0.999976	0	2		0.0027873
AGBL1	0.999213	0.00174064	0.0382347	0.930631	1	1	3.94936e-06	0.00194778	0.780812	1	6	19	7.89725e-07	6.52296e-18
AGBL2	0.318073	0.773368	0.999636	1	1	0.688196	0.392216	0.543846	0.789726	0.981015	8	5	1.48145e-08	5.86322e-06
AGBL3	0.988224	0.0259803	0.999954	1	1	0.998644	0.00298804	0.256135	1	1	12	7	5.62558e-12	1.07673e-07
AGBL4	1	2.80575e-15	2.65257e-07	0.222323	0.982401	1	6.38222e-15	0.00315444	1	1	14	44	1.12098e-13	6.0432e-39
AGBL5	0.622851	0.589594	1	1	1	0.999996	1.9769e-05	0.200737	1	1	34	10	1.50711e-30	2.86016e-10
AGER	0.990246	0.0191351	0.185533	0.99881	1	1	2.76185e-11	0.000244128	1	1	8	44	1.48145e-08	6.0432e-39
AGFG1	0.999997	3.39056e-05	0.997702	1	1	1	1.22729e-11	0.909921	1	1	28	56	1.67724e-25	5.24191e-49
AGFG2	0.267646	0.809238	0.999885	1	1	0.993703	0.0124124	0.232045	1	1	7	6	1.07673e-07	7.89725e-07
AGGF1	0.908478	0.146736	0.997309	1	1	0.994904	0.0109093	0.826482	1	1	9	8	2.05267e-09	1.48145e-08
AGK	0.999646	0.00118847	0.554027	1	1	0.999845	0.000384778	0.0285285	1	1	12	5	5.62558e-12	5.86322e-06
AGL	0.965335	0.174675	1	1	1	1	5.97722e-12	0.00372	1	1	85	53	2.74693e-73	1.71325e-46
AGMAT	0.818582	0.240037	0.443904	0.955512	0.999805	0.996523	0.00793375	0.81314	1	1	4	8	4.42877e-05	1.48145e-08
AGPAT1	1	3.98132e-10	0.99978	1	1	1	1.78904e-14	0.00148832	1	1	105	59	5.12823e-90	1.6061e-51
AGPAT2	0.73613	0.34119	0.396577	0.734246	0.945159	0.987111	0.0335605	0.694588	1	1	6	18	7.89725e-07	4.57128e-17
AGPAT3	1	9.94161e-11	0.0477156	1	1	1	2.61007e-13	2.76512e-05	0.999999	1	34	42	1.50711e-30	2.88121e-37
AGPAT4	0.961171	0.0856565	0.987661	1	1	0.999989	0.000138242	0.490953	1	1	18	37	4.57128e-17	4.54524e-33
AGPAT5	0.32325	0.785426	1	1	1	0.999576	0.00117981	0.173231	1	1	13	9	7.93018e-13	2.05267e-09
AGPAT6	1	1.8257e-07	0.794443	1	1	0.984546	0.0288974	0.873997	1	1	11	8	4.0036e-11	1.48145e-08
AGPAT9	0.998942	0.00287552	0.999947	1	1	0.997695	0.0046225	0.14894	0.921858	1	11	6	4.0036e-11	7.89725e-07
AGPHD1	0.99901	0.00413794	0.999377	1	1	0.921999	0.0929653	0.221964	0.778036	0.992862	22	1	1.90936e-20	0.025
AGPS	0.92424	0.114044	0.999182	1	1	0.999134	0.00252357	0.994501	1	1	6	12	7.89725e-07	5.62558e-12
AGR2	0.957924	0.0614876	0.129517	0.48208	0.93938	0.920483	0.100638	0.222333	0.5	0.758387	4	2	4.42877e-05	0.0027873
AGR3	0.999291	0.0015171	0.00473063	0.0856604	0.639227	0.972136	0.0350017	0.0780014	0.221964	0.689198	5	1	5.86322e-06	0.025
AGRN	0.67664	0.408826	0.999666	1	1	1	0.000261578	1	1	1	6	80	7.89725e-07	4.19508e-69
AGRP	0.964066	0.0675134	0.431905	0.999892	1	0.00174288	1	1	1	1	11	8	4.0036e-11	1.48145e-08
AGT	0.980556	0.0349336	0.116533	0.810962	0.999947	0.507937	0.573314	0.72706	0.986046	0.999854	7	5	1.07673e-07	5.86322e-06
AGTPBP1	0.980338	0.0319372	0.795875	1	1	0.996834	0.00560507	0.162248	1	1	5	4	5.86322e-06	4.42877e-05
AGTR1	1	8.31769e-28	1.4104e-14	0.477784	1	1	2.2405e-12	1.58674e-06	0.602678	0.999995	64	14	1.04098e-55	1.12098e-13
AGTR2						0.376935	0.656605	0.656605	0.750086	0.828689	0	1		0.025
AGTRAP	0.999995	0.0001421	0.999999	1	1	0.994412	0.0322595	1	1	1	65	55	1.51336e-56	3.61018e-48
AGXT	0.000256144	1	1	1	1	0.824397	0.252321	0.820525	1	1	7	8	1.07673e-07	1.48145e-08
AGXT2	0.998532	0.00254107	0.00805036	0.239685	0.985006	0.974301	0.0457515	0.392105	0.99803	1	3	7	0.000343447	1.07673e-07
AGXT2L1	1	2.80225e-15	1.80162e-05	0.999996	1	1	1.43755e-18	0.000466322	1	1	28	30	1.67724e-25	3.47973e-27
AGXT2L2	0.667367	0.431186	0.988295	1	1	0.984387	0.0311156	0.981585	1	1	8	9	1.48145e-08	2.05267e-09
AHCTF1	0.983274	0.0303273	0.962894	1	1	0.97657	0.0517673	0.623501	1	1	7	12	1.07673e-07	5.62558e-12
AHCY	0.999986	0.000163996	0.999905	1	1	0.999979	8.81036e-05	0.528017	1	1	36	12	3.14475e-32	5.62558e-12
AHCYL1	0.0726564	0.962277	1	1	1	0.983633	0.0390627	0.998113	1	1	12	13	5.62558e-12	7.93018e-13
AHCYL2	0.997589	0.0103528	0.999934	1	1	1	1.32449e-12	3.12947e-06	1	1	28	58	1.67724e-25	1.10564e-50
AHDC1	0.999681	0.00260382	0.984118	1	1	0.999901	0.000482433	1	1	1	39	18	9.50501e-35	4.57128e-17
AHI1	1	1.85267e-11	1	1	1	1	1.85284e-19	0.0830954	1	1	60	42	2.33341e-52	2.88121e-37
AHNAK	0.99426	0.0278718	0.987073	1	1	1	1.10758e-05	0.0443096	1	1	42	21	2.88121e-37	1.33328e-19
AHNAK2	0.999943	0.000181455	0.557127	0.999949	1	0.963711	0.0938162	0.999694	1	1	9	25	2.05267e-09	5.63933e-23
AHR	0.986185	0.0286126	0.926144	1	1	0.998616	0.00315776	0.696491	1	1	10	7	2.86016e-10	1.07673e-07
AHRR	0.989772	0.0159404	0.0938338	0.743752	0.999997	1	1	1	1	1	3	146	0.000343447	2.7418e-124
AHSA1	0.391157	0.731377	1	1	1	0.805273	0.26718	0.998443	1	1	12	5	5.62558e-12	5.86322e-06
AHSA2	0.975605	0.0501826	0.999971	1	1	0.999687	0.000833754	0.884284	1	1	12	8	5.62558e-12	1.48145e-08
AHSG	0.798534	0.271538	1	1	1	1	1.84241e-07	0.222196	1	1	6	8	7.89725e-07	1.48145e-08
AHSP	0.986648	0.0237548	0.111325	0.850042	0.999927	0.588493	0.446594	0.656605	0.99484	0.999914	6	1	7.89725e-07	0.025
AICDA	0.973961	0.0353338	0.0618228	0.575784	0.999611	0.961626	0.068249	0.496116	0.998643	1	2	9	0.0027873	2.05267e-09
AIDA	0.999303	0.00236419	0.999638	1	1	0.999937	0.000220354	0.906815	1	1	14	10	1.12098e-13	2.86016e-10
AIF1	0.765912	0.347151	0.999686	1	1	0.993473	0.0171939	0.996184	1	1	12	14	5.62558e-12	1.12098e-13
AIF1L	0.920483	0.100638	0.397642	0.942306	0.989621	0.817662	0.240899	0.902784	1	1	2	5	0.0027873	5.86322e-06
AIFM1	0.971498	0.102978	0.984814	1	1	1	2.46172e-09	0.000264982	0.980427	1	48	42	2.66644e-42	2.88121e-37
AIFM2	1	3.64277e-10	0.00260762	0.994534	1	0.963945	0.0580625	0.453734	0.994868	1	18	6	4.57128e-17	7.89725e-07
AIFM3	1	8.47388e-12	3.36116e-05	0.998245	1	1	1.37809e-16	1.83443e-09	0.625655	1	50	23	5.60835e-44	2.73706e-21
AIG1	0.875637	0.205473	0.999996	1	1	0.999851	0.000616152	0.0830486	1	1	10	15	2.86016e-10	1.58836e-14
AIM1	0.605567	0.523246	1	1	1	0.457189	0.667553	0.998641	1	1	13	11	7.93018e-13	4.0036e-11
AIM1L	0.993622	0.0115233	0.0644689	0.818389	0.99985	0.999581	0.00114077	0.199434	1	1	5	9	5.86322e-06	2.05267e-09
AIM2	0.000409373	0.999858	0.99999	1	1	0.203495	0.831042	0.847049	0.921606	0.997572	8	2	1.48145e-08	0.0027873
AIMP1	0.240524	0.901235	1	1	1	0.884403	0.215309	0.999999	1	1	37	19	4.54524e-33	6.52296e-18
AIMP2	0.32494	0.775982	1	1	1	0.976127	0.0466787	0.960695	1	1	11	10	4.0036e-11	2.86016e-10
AIP	0.0352586	1	1	1	1	0.220036	0.852369	0.998971	1	1	11	8	4.0036e-11	1.48145e-08
AIPL1	0.914095	0.172487	0.999987	1	1	0.538422	0.648841	0.999913	1	1	21	27	1.33328e-19	1.16549e-24
AIRE	0.999854	0.000597826	0.0111887	0.808868	1	0.999944	0.000397417	1	1	1	16	27	2.25532e-15	1.16549e-24
AJAP1	1	3.34531e-11	0.00010582	0.899244	1	1	4.30874e-13	0.165148	1	1	18	131	4.57128e-17	9.41719e-112
AK1	0.999999	3.66528e-06	0.00405727	0.406435	0.960562	0.910667	0.118194	0.839543	1	1	6	3	7.89725e-07	0.000343447
AK2	0.920035	0.165702	0.999971	1	1	0.842699	0.248348	0.983447	1	1	20	11	9.32017e-19	4.0036e-11
AK3	0.143273	0.900807	0.99771	1	1	0.958846	0.054226	0.222717	0.887812	1	5	2	5.86322e-06	0.0027873
AK3L1	0.981093	0.0688802	1	1	1	1	3.33441e-08	0.759621	1	1	42	43	2.88121e-37	4.17218e-38
AK5	0.979938	0.0515341	0.999005	1	1	0.999987	0.000228301	0.923111	1	1	20	53	9.32017e-19	1.71325e-46
AK7	0.386558	0.740046	1	1	1	0.981581	0.0363095	0.371923	0.999531	1	14	10	1.12098e-13	2.86016e-10
AKAP1	0.804646	0.314372	1	1	1	0.929301	0.118677	0.732309	1	1	16	9	2.25532e-15	2.05267e-09
AKAP10	0.862632	0.203641	0.998931	1	1	0.999388	0.00195419	0.420669	1	1	8	12	1.48145e-08	5.62558e-12
AKAP11	0.999607	0.00120019	0.803266	1	1	0.925615	0.10468	0.862238	1	1	11	4	4.0036e-11	4.42877e-05
AKAP12	0.999846	0.00077682	0.405014	1	1	1	2.22219e-05	0.915896	1	1	22	70	1.90936e-20	9.84373e-61
AKAP13	1	6.12696e-19	0.957767	1	1	0.999992	1	1	1	1	65	101	1.51336e-56	1.13503e-86
AKAP14	1	7.97893e-10	2.51723e-09	0.000318237	0.714613	1	2.23338e-08	9.9313e-08	7.86281e-06	0.0383941	12	6	5.62558e-12	7.89725e-07
AKAP2	0.628408	0.442623	0.971291	0.999996	1	0.999448	0.00207335	0.107433	0.998943	1	4	15	4.42877e-05	1.58836e-14
AKAP3	0.935532	0.0886196	0.258168	0.991433	1	0.999651	0.000716986	0.00543741	0.590251	0.999735	3	4	0.000343447	4.42877e-05
AKAP4	1	1.75735e-06	4.11145e-05	0.143432	0.996594	0.999772	0.000613322	0.00771651	0.373659	0.994747	6	7	7.89725e-07	1.07673e-07
AKAP5	0.998477	0.00441629	0.995951	1	1	0.978193	0.0299796	0.139473	0.47472	0.905368	12	2	5.62558e-12	0.0027873
AKAP6	0.99915	0.00279562	0.0299759	0.950443	1	0.625088	0.476453	0.685792	0.974406	0.999953	13	7	7.93018e-13	1.07673e-07
AKAP7	0.954437	0.0670215	0.911628	1	1	0.999996	1.61775e-05	0.328573	1	1	4	12	4.42877e-05	5.62558e-12
AKAP8	0.574429	0.551237	1	1	1	1	7.85794e-05	0.430432	1	1	12	19	5.62558e-12	6.52296e-18
AKAP8L	0.902527	0.170998	1	1	1	0.995626	0.0134391	0.999998	1	1	14	19	1.12098e-13	6.52296e-18
AKAP9	0.999263	0.00281642	1	1	1	0.738255	0.416479	0.999997	1	1	18	18	4.57128e-17	4.57128e-17
AKD1	0.999425	0.00479491	1	1	1	1	1.27985e-06	0.127226	1	1	46	19	1.26882e-40	6.52296e-18
AKIRIN1	0.859641	0.236139	0.999491	1	1	1	3.36748e-06	0.999997	1	1	14	24	1.12098e-13	3.92712e-22
AKIRIN2	0.232421	0.845241	1	1	1	0.529349	0.590433	0.999999	1	1	9	10	2.05267e-09	2.86016e-10
AKNA	1	1.3337e-06	0.000102597	1	1	0.996906	0.0054919	0.0882136	0.910028	1	6	4	7.89725e-07	4.42877e-05
AKNAD1	1	1.2742e-06	5.71582e-05	0.218519	1	0.240399	0.797779	0.849595	0.937196	0.991449	7	2	1.07673e-07	0.0027873
AKR1A1	0.842485	0.307607	1	1	1	0.999351	0.00218092	0.987466	1	1	28	14	1.67724e-25	1.12098e-13
AKR1B1	0.999758	0.000832864	1	1	1	1	0.000964275	0.187139	1	1	12	8	5.62558e-12	1.48145e-08
AKR1B10	0.999908	0.000202183	0.00366596	0.431999	1	0.998574	0.00277247	0.0199735	0.607147	0.999679	4	4	4.42877e-05	4.42877e-05
AKR1B15	0.997077	0.00643729	0.0607028	0.976977	1	0.321433	0.737646	0.897962	0.999509	0.999998	7	3	1.07673e-07	0.000343447
AKR1C1	0.5	0.558546	0.617814	0.699351	0.96443	0.589503	0.469631	0.617814	0.823927	0.98019	2	2	0.0027873	0.0027873
AKR1C2	1	1.11254e-09	4.30011e-07	0.00131837	0.772651	0.999998	9.04235e-06	0.000281747	0.0523675	0.944068	19	8	6.52296e-18	1.48145e-08
AKR1C3	0.9871	0.0169419	0.0278638	0.0649295	0.171311	0.0489101	0.96443	0.978151	0.994983	1	1	2	0.025	0.0027873
AKR1C4	0.979773	0.0298069	0.0475465	0.205328	0.894162	0.999943	0.000123686	0.00167017	0.181454	0.99409	3	3	0.000343447	0.000343447
AKR1CL1	1	1.91288e-06	2.77701e-05	0.0133936	0.6248	1	8.59993e-05	0.000343997	0.000601995	0.0128999	4	1	4.42877e-05	0.025
AKR1D1	0.962451	0.0554876	0.158204	0.739092	0.996614	0.89545	0.152333	0.328019	0.887408	0.999993	4	5	4.42877e-05	5.86322e-06
AKR1E2	0.97138	0.0547668	0.334785	0.96075	0.99975	0.995638	0.00979383	0.540261	1	1	10	8	2.86016e-10	1.48145e-08
AKR7A2	0.925422	0.11974	0.969365	1	1	0.953905	0.075109	0.805286	1	1	8	7	1.48145e-08	1.07673e-07
AKR7A3	0.988175	0.0261338	0.413526	0.972952	0.999873	0.998573	0.00281038	0.0147777	0.474921	0.998918	11	5	4.0036e-11	5.86322e-06
AKR7L	1	4.90035e-18	1.90964e-15	8.29372e-11	6.9778e-07	1	3.27303e-07	2.72862e-05	0.291706	0.999997	18	12	4.57128e-17	5.62558e-12
AKT1	0.922714	0.176595	0.998667	1	1	1	7.02439e-17	0.0124769	1	1	28	94	1.67724e-25	8.12191e-81
AKT1S1	0.999997	8.29691e-05	1	1	1	0.999323	0.00361467	1	1	1	63	31	7.1614e-55	5.01626e-28
AKT2	0.99999	5.30679e-05	0.848854	1	1	0.663474	0.419204	0.721782	1	1	17	5	3.20824e-16	5.86322e-06
AKT3	0.957463	0.06207	0.159371	0.798091	0.999995	1	1.00305e-12	3.00058e-05	1	1	4	44	4.42877e-05	6.0432e-39
AKTIP	0.974272	0.0833453	1	1	1	0.938994	0.0864938	0.13695	0.463472	0.955766	32	4	7.23491e-29	4.42877e-05
ALAD	0.960865	0.0664042	0.880938	1	1	0.996385	0.00575591	0.0253334	0.474399	0.999977	7	2	1.07673e-07	0.0027873
ALAS1	0.0634094	0.972194	1	1	1	0.0624685	0.962521	0.984079	0.999917	0.999999	16	6	2.25532e-15	7.89725e-07
ALAS2	1	6.25565e-08	1.11474e-05	0.00371993	0.591691	0.998483	0.00319429	0.0217168	0.157362	0.845061	12	6	5.62558e-12	7.89725e-07
ALB	0.986495	0.0190323	0.0224139	0.154227	0.242607	1	1.28279e-07	2.5881e-05	0.20989	0.998976	2	10	0.0027873	2.86016e-10
ALCAM	0.983579	0.0368788	0.999991	1	1	1	2.31949e-09	0.0448315	1	1	14	30	1.12098e-13	3.47973e-27
ALDH16A1	0.458606	0.663336	1	1	1	0.999889	0.000827262	0.999696	1	1	12	34	5.62558e-12	1.50711e-30
ALDH18A1	0.926879	0.166814	1	1	1	0.985594	0.0332923	1	1	1	26	14	8.10427e-24	1.12098e-13
ALDH1A1	0.992862	0.00971792	0.00971792	0.00971792	0.0128999	0.517802	0.517802	0.828689	0.992862	1	1	1	0.025	0.025
ALDH1A2	0.999265	0.00329874	0.359824	0.999976	1	1	4.35404e-08	0.000107524	0.244134	0.995002	24	23	3.92712e-22	2.73706e-21
ALDH1A3	0.999967	0.000166167	0.724347	1	1	0.934489	0.134439	0.476882	0.992873	1	17	16	3.20824e-16	2.25532e-15
ALDH1B1	0.962732	0.0619574	0.973544	1	1	0.623065	0.411507	0.623065	0.871689	0.9871	7	1	1.07673e-07	0.025
ALDH1L1	1	8.12307e-10	0.00561011	0.999923	1	0.718719	0.423633	0.98062	1	1	20	15	9.32017e-19	1.58836e-14
ALDH1L2	1	2.37672e-13	3.72419e-05	0.95769	0.999942	1	3.64903e-08	1.60615e-05	0.812343	0.999999	17	18	3.20824e-16	4.57128e-17
ALDH2	0.0897527	0.947598	0.999978	1	1	0.9964	0.00996088	0.931243	1	1	8	13	1.48145e-08	7.93018e-13
ALDH3A1	1	2.48763e-31	1.4174e-22	6.9137e-06	0.999989	1	2.61373e-13	0.0178641	1	1	43	23	4.17218e-38	2.73706e-21
ALDH3A2	0.29685	0.822772	1	1	1	0.948464	0.120058	0.993959	1	1	16	22	2.25532e-15	1.90936e-20
ALDH3B1	9.76632e-16	1	1	1	1	0.999363	0.00503674	0.301162	1	1	43	39	4.17218e-38	9.50501e-35
ALDH3B2	1	8.44653e-09	1.98133e-05	0.994081	1	0.830694	0.269355	0.911108	1	1	21	14	1.33328e-19	1.12098e-13
ALDH4A1	0.999951	0.000448973	1	1	1	0.999992	0.00026715	1	1	1	36	81	3.14475e-32	6.10798e-70
ALDH5A1	0.956117	0.0921528	0.837684	1	1	0.937649	0.112549	1	1	1	16	12	2.25532e-15	5.62558e-12
ALDH6A1	0.257631	0.839758	1	1	1	0.996322	0.00685022	0.624302	1	1	13	4	7.93018e-13	4.42877e-05
ALDH7A1	0.999654	0.000941335	0.227423	0.998928	1	1	1.96466e-08	0.00166209	0.852413	0.99996	9	9	2.05267e-09	2.05267e-09
ALDH8A1	0.232907	0.852309	0.968919	0.999942	1	0.999218	0.00188565	0.0103961	0.849749	0.999998	10	8	2.86016e-10	1.48145e-08
ALDH9A1	0.947579	0.0854936	0.979065	1	1	0.740494	0.358878	0.999671	1	1	7	9	1.07673e-07	2.05267e-09
ALDOA	0.979353	0.108933	1	1	1	0.999999	6.97104e-06	0.00180737	1	1	74	12	4.41093e-64	5.62558e-12
ALDOB	0.988879	0.0189974	0.0582902	0.710301	0.999955	0.992862	0.00971792	0.0350017	0.195648	0.871689	5	1	5.86322e-06	0.025
ALDOC	1	6.34614e-09	0.0043842	0.963209	0.999979	0.999753	0.000481528	0.0318694	0.68968	0.970261	11	3	4.0036e-11	0.000343447
ALG1	0.945227	0.0821678	0.417555	0.983597	1	0.976325	0.0426821	0.999153	1	1	5	8	5.86322e-06	1.48145e-08
ALG10	0.802836	0.264357	0.999715	1	1	0.9606	0.0652375	0.992474	1	1	6	7	7.89725e-07	1.07673e-07
ALG10B	0.407161	0.694997	1	1	1	0.900483	0.141413	1	1	1	9	5	2.05267e-09	5.86322e-06
ALG11	0.8637	0.23813	1	1	1	0.999899	0.000303243	0.0130521	1	1	17	8	3.20824e-16	1.48145e-08
ALG12	0.648459	0.504432	1	1	1	0.581638	0.51407	0.885019	1	1	17	5	3.20824e-16	5.86322e-06
ALG13	1	2.76791e-34	2.46368e-16	0.98534	1	1	1.22096e-09	0.10755	1	1	71	105	1.43199e-61	5.12823e-90
ALG14	0.896024	0.163277	0.999998	1	1	0.995633	0.0127101	0.830947	1	1	9	15	2.05267e-09	1.58836e-14
ALG1L	0.90984	0.119019	0.240979	0.670296	0.997295	0.777421	0.266269	0.656807	0.990214	0.999993	3	2	0.000343447	0.0027873
ALG1L2	0.999998	6.80906e-06	6.80906e-06	0.00273872	0.256892	0.482198	0.553406	0.689198	0.750086	0.828689	4	1	4.42877e-05	0.025
ALG2	0.8635	0.203601	0.998831	1	1	0.927678	0.112964	0.998906	1	1	6	6	7.89725e-07	7.89725e-07
ALG3	1	8.43859e-05	1	1	1	0.81376	0.374325	0.999834	1	1	60	26	2.33341e-52	8.10427e-24
ALG5	0.824318	0.308719	1	1	1	0.999994	3.82519e-05	0.999929	1	1	22	16	1.90936e-20	2.25532e-15
ALG6	0.933988	0.112014	0.999956	1	1	0.999972	7.77406e-05	0.0195466	1	1	10	6	2.86016e-10	7.89725e-07
ALG8	0.952647	0.108649	1	1	1	0.877488	0.189745	0.999999	1	1	22	10	1.90936e-20	2.86016e-10
ALG9	0.999782	0.00167356	0.999999	1	1	1	6.477e-11	0.283434	1	1	40	48	1.37519e-35	2.66644e-42
ALK	0.987004	0.0282049	0.986152	1	1	0.999663	0.00260089	0.80596	1	1	11	39	4.0036e-11	9.50501e-35
ALKBH1	0.955906	0.0718784	0.999977	1	1	0.99431	0.0129689	0.998213	1	1	7	8	1.07673e-07	1.48145e-08
ALKBH2	4.2112e-05	0.999998	1	1	1	1	1.16417e-15	0.0102964	1	1	52	43	1.18054e-45	4.17218e-38
ALKBH3	0.996852	0.0080867	0.999716	1	1	1	3.12765e-11	4.5254e-05	1	1	12	16	5.62558e-12	2.25532e-15
ALKBH4	0.716486	0.351551	0.999955	1	1	0.949437	0.101103	1	1	1	4	15	4.42877e-05	1.58836e-14
ALKBH5	0.51512	0.610854	1	1	1	0.80216	0.31222	0.992045	1	1	12	14	5.62558e-12	1.12098e-13
ALKBH6	0.681671	0.480161	1	1	1	0.999695	0.00114557	0.237982	1	1	20	14	9.32017e-19	1.12098e-13
ALKBH7	0.999215	0.00196131	0.14316	1	1	0.197907	0.857847	0.999034	1	1	7	6	1.07673e-07	7.89725e-07
ALKBH8	0.996898	0.00907125	0.999187	1	1	0.993477	0.011077	0.691795	0.999994	1	14	4	1.12098e-13	4.42877e-05
ALLC	0.999788	0.000966776	0.278129	1	1	0.943869	0.097979	1	1	1	19	6	6.52296e-18	7.89725e-07
ALMS1	0.441477	0.664478	1	1	1	0.997853	0.00480056	0.902832	1	1	9	8	2.05267e-09	1.48145e-08
ALMS1P	0.886748	0.182159	0.448355	0.946686	1	0.750086	0.27967	0.343395	0.446594	0.482198	8	1	1.48145e-08	0.025
ALOX12	1	1.41456e-08	1.01728e-07	1.14466e-05	0.000449309	0.999999	5.68195e-06	0.00307777	1	1	10	14	2.86016e-10	1.12098e-13
ALOX12B	0.955351	0.0726342	0.34742	0.985798	1	0.999832	0.000799353	0.945997	1	1	7	20	1.07673e-07	9.32017e-19
ALOX12P2	0.998781	0.00290448	0.00592662	0.29167	0.987857	1	4.06602e-13	8.40529e-11	2.49351e-06	1	7	12	1.07673e-07	5.62558e-12
ALOX15	0.99271	0.014261	0.0302547	0.159298	0.636169	0.771093	0.34489	0.925932	1	1	7	11	1.07673e-07	4.0036e-11
ALOX15B	1	2.36169e-21	5.90131e-20	1.03596e-17	1.4342e-14	1	4.7686e-07	5.03292e-06	0.000683595	0.0350845	12	12	5.62558e-12	5.62558e-12
ALOX5	0.601921	0.514773	0.999325	1	1	1	1.67879e-06	0.210113	1	1	10	34	2.86016e-10	1.50711e-30
ALOX5AP	0.0188449	1	1	1	1	0.11275	1	1	1	1	4	5	4.42877e-05	5.86322e-06
ALOXE3	0.98091	0.0526245	0.999978	1	1	1	4.09368e-07	0.709022	1	1	24	39	3.92712e-22	9.50501e-35
ALPI	0.9675	0.0538372	0.285346	0.993724	1	0.999984	8.4478e-05	0.0094648	1	1	6	16	7.89725e-07	2.25532e-15
ALPK1	1	2.58472e-06	0.0489771	0.999999	1	1	8.72171e-34	1.78993e-17	1	1	24	40	3.92712e-22	1.37519e-35
ALPK2	0.999968	0.00010459	0.00697307	0.923238	1	0.997171	0.00482475	0.0153252	0.262444	0.947714	8	3	1.48145e-08	0.000343447
ALPK3	0.998557	0.00315428	0.00745818	0.107081	0.876866	1	3.60389e-11	1.78919e-06	0.121955	1	5	13	5.86322e-06	7.93018e-13
ALPL	0.999996	5.44091e-05	0.579348	1	1	0.999997	1.35497e-05	0.000429894	0.0885092	0.763974	38	11	6.57176e-34	4.0036e-11
ALPP	0.859015	0.191667	0.808254	1	1	0.614692	0.49248	0.78825	0.996831	1	5	9	5.86322e-06	2.05267e-09
ALPPL2	0.997851	0.00484799	0.0510121	0.862727	1	0.868243	0.222378	1	1	1	6	11	7.89725e-07	4.0036e-11
ALS2	1	2.40058e-07	0.999658	1	1	0.999061	0.00217955	0.403435	1	1	28	6	1.67724e-25	7.89725e-07
ALS2CL	0.999996	3.70381e-05	0.8997	1	1	0.933532	0.125618	0.918304	1	1	23	13	2.73706e-21	7.93018e-13
ALS2CR11	1	6.7019e-53	2.2736e-47	4.14261e-34	1	1	3.26159e-21	1.11672e-09	0.652926	1	32	19	7.23491e-29	6.52296e-18
ALS2CR12	0.989947	0.0218298	0.166004	0.938717	1	1	4.20909e-12	2.33865e-09	0.000285048	0.90117	10	8	2.86016e-10	1.48145e-08
ALS2CR4	0.99998	0.000135825	0.99996	1	1	0.872367	0.230691	0.999996	1	1	23	18	2.73706e-21	4.57128e-17
ALS2CR8	1	2.48703e-08	0.965699	1	1	0.99999	2.93212e-05	0.711631	1	1	24	6	3.92712e-22	7.89725e-07
ALX1	1	2.69733e-09	0.000226656	0.559971	0.992382	0.999774	0.000536596	0.0223342	0.39709	0.866884	11	6	4.0036e-11	7.89725e-07
ALX3	0.936672	0.0974815	0.193676	0.883161	1	1	6.94549e-08	0.00150098	0.930519	0.999999	6	16	7.89725e-07	2.25532e-15
ALX4	1	9.35047e-20	8.82852e-13	0.00324515	0.923529	1	2.61598e-12	1	1	1	42	37	2.88121e-37	4.54524e-33
AMAC1						0.992242	0.0112833	0.0224139	0.0897839	0.525167	0	2		0.0027873
AMAC1L2	0.588493	0.446594	0.656605	0.956484	0.996388	0.956389	0.0607355	0.211065	0.882851	1	1	3	0.025	0.000343447
AMAC1L3	0.996792	0.00613989	0.120061	0.863432	1	0.310802	0.72033	0.804352	0.9871	0.999828	5	1	5.86322e-06	0.025
AMACR	0.981654	0.0568169	1	1	1	1	4.06735e-23	0.996566	1	1	30	74	3.47973e-27	4.41093e-64
AMBN	0.86867	0.1679	0.275388	0.631968	0.899061	0.851221	0.171311	0.310802	0.946594	0.999398	3	1	0.000343447	0.025
AMBP	0.654299	0.395791	0.674174	0.974211	0.999994	0.987795	0.0187693	0.149276	0.904961	1	2	3	0.0027873	0.000343447
AMBRA1	0.962962	0.0674374	0.7412	1	1	1	1.96384e-09	2.7379e-05	0.725318	1	8	21	1.48145e-08	1.33328e-19
AMD1	0.999999	1.08718e-05	1	1	1	0.99998	8.63553e-05	0.901474	1	1	31	13	5.01626e-28	7.93018e-13
AMDHD1	0.984704	0.0341424	0.999828	1	1	0.999962	0.000171214	0.158872	1	1	13	14	7.93018e-13	1.12098e-13
AMDHD2	0.997129	0.0111359	0.999756	1	1	1	9.42849e-10	0.923297	1	1	24	22	3.92712e-22	1.90936e-20
AMELX	0.469187	0.59195	0.650773	0.931206	0.931206	0.706459	0.349227	0.349227	0.650773	0.949882	3	3	0.000343447	0.000343447
AMELY	0.627418	0.422603	0.474141	0.69668	0.931804	0.890351	0.128311	0.171311	0.27967	0.446594	2	1	0.0027873	0.025
AMFR	0.91845	0.10422	0.5	1	1	1	2.75815e-07	0.073702	1	1	2	19	0.0027873	6.52296e-18
AMH	0.999361	0.00155967	0.0347569	0.866922	1	0.469022	0.651037	0.919687	0.999541	1	6	12	7.89725e-07	5.62558e-12
AMHR2	0.999439	0.00124287	0.219705	0.983059	1	0.999995	1.82757e-05	0.016148	0.999956	1	6	9	7.89725e-07	2.05267e-09
AMICA1	0.999384	0.00238716	0.0706859	1	1	0.87764	0.215896	0.885333	1	1	15	16	1.58836e-14	2.25532e-15
AMIGO1	0.999737	0.000798273	0.999456	1	1	0.99816	0.00334965	0.605936	1	1	10	4	2.86016e-10	4.42877e-05
AMIGO2	0.998454	0.00710684	0.999986	1	1	0.998211	0.00549559	0.836822	1	1	30	15	3.47973e-27	1.58836e-14
AMIGO3	0.999995	1.95292e-05	0.0737718	1	1	1	1.45559e-07	0.00539331	1	1	9	10	2.05267e-09	2.86016e-10
AMMECR1	0.999993	9.31067e-05	0.053322	0.968745	1	1	1.59346e-09	3.33992e-05	0.183793	0.975421	43	26	4.17218e-38	8.10427e-24
AMMECR1L	0.994276	0.0135051	1	1	1	0.998374	0.00282071	0.00570889	0.0548387	0.309892	10	3	2.86016e-10	0.000343447
AMN	0.999676	0.000800253	0.00232928	0.0499728	0.368661	1	3.2363e-09	1.89066e-06	0.0453704	0.755827	7	16	1.07673e-07	2.25532e-15
AMN1	0.285546	0.833719	1	1	1	0.21484	0.873084	1	1	1	19	14	6.52296e-18	1.12098e-13
AMOT	0.998828	0.00425852	0.116952	0.945312	0.999947	0.985632	0.0260389	0.0779301	0.73552	0.998627	20	7	9.32017e-19	1.07673e-07
AMOTL1	0.999595	0.00131467	0.830299	1	1	1	3.98832e-07	0.149816	1	1	10	32	2.86016e-10	7.23491e-29
AMOTL2	1	6.97364e-08	0.0926708	1	1	0.999217	0.00286058	0.829669	1	1	16	16	2.25532e-15	2.25532e-15
AMPD1	0.998566	0.00291921	0.0122267	0.0938395	0.704005	0.956484	0.0534056	0.0649295	0.249914	0.343395	5	1	5.86322e-06	0.025
AMPD2	0.999999	1.51065e-05	0.998677	1	1	1	2.07849e-07	0.210694	1	1	33	48	1.04398e-29	2.66644e-42
AMPD3	1	7.94919e-10	0.486862	1	1	1	8.63759e-14	0.00021695	1	1	37	29	4.54524e-33	2.41516e-26
AMPH	1	9.87933e-10	0.456815	1	1	1	2.31486e-15	0.180584	1	1	10	50	2.86016e-10	5.60835e-44
AMT	1	1.71968e-53	9.84771e-48	2.18402e-27	3.03022e-13	1	1.80507e-30	1.77071e-24	2.55912e-12	0.00591411	41	40	1.99024e-36	1.37519e-35
AMTN	0.927179	0.0978447	0.240731	0.612627	0.973197	0.991265	0.0129904	0.01596	0.0443944	0.550436	3	2	0.000343447	0.0027873
AMY1A	0.0224139	0.983905	0.996591	0.999993	1						2	0	0.0027873
AMY1B	0.0780014	0.935071	0.972136	0.998968	1						1	0	0.025
AMY1C	0.0780014	0.935071	0.972136	0.998968	1						1	0	0.025
AMY2A						0.9871	0.0169419	0.0435157	0.343395	0.978156	0	1		0.025
AMY2B	0.999998	6.52352e-06	0.00141797	0.941491	1	0.689198	0.343395	0.343395	0.553406	0.828689	7	1	1.07673e-07	0.025
AMZ1	0.00401681	1	1	1	1	0.999641	0.00194213	0.525752	1	1	24	23	3.92712e-22	2.73706e-21
AMZ2	1	8.33053e-14	1	1	1	1	1.21172e-06	0.752507	1	1	90	22	1.80176e-77	1.90936e-20
ANAPC1	0.570053	0.554949	1	1	1	0.998169	0.00353922	0.781282	1	1	11	4	4.0036e-11	4.42877e-05
ANAPC10	0.223616	1	1	1	1	0.935886	0.0886196	0.56033	1	1	18	3	4.57128e-17	0.000343447
ANAPC11	1	1.26144e-15	1	1	1	1	6.53334e-16	1	1	1	119	48	1.01075e-101	2.66644e-42
ANAPC13	0.999278	0.00623265	1	1	1	0.989852	0.0435014	1	1	1	52	40	1.18054e-45	1.37519e-35
ANAPC2	0.62328	0.446515	0.999122	1	1	0.953468	0.100247	0.920851	1	1	4	18	4.42877e-05	4.57128e-17
ANAPC4	0.0727455	0.953781	0.999998	1	1	0.0808772	0.945009	0.994329	0.999992	1	6	3	7.89725e-07	0.000343447
ANAPC5	0.85211	0.292923	1	1	1	0.853662	0.209509	0.9999	1	1	29	7	2.41516e-26	1.07673e-07
ANAPC7	0.790875	0.366556	1	1	1	0.809277	0.309034	0.999937	1	1	26	15	8.10427e-24	1.58836e-14
ANG	1	2.03536e-07	0.967731	1	1	0.999938	0.000223725	0.991032	1	1	34	11	1.50711e-30	4.0036e-11
ANGEL1	0.834091	0.230176	0.970165	1	1	0.971291	0.0505818	0.996254	1	1	6	8	7.89725e-07	1.48145e-08
ANGEL2	0.998086	0.00479234	0.901977	1	1	0.517462	0.597852	0.999164	1	1	10	10	2.86016e-10	2.86016e-10
ANGPT1	0.999199	0.00193924	0.0495367	0.971244	1	0.999999	6.6374e-06	0.000842604	1	1	8	17	1.48145e-08	3.20824e-16
ANGPT2	1	2.62801e-25	1.18522e-24	1.89653e-20	1.45927e-11	1	5.76377e-23	3.96791e-16	0.249074	1	18	63	4.57128e-17	7.1614e-55
ANGPT4	3.18386e-09	1	1	1	1	0.48453	0.636779	0.94767	0.999993	1	6	10	7.89725e-07	2.86016e-10
ANGPTL1	0.674174	0.373715	0.423341	0.777667	0.920483	0.97831	0.0315464	0.0687942	0.469105	0.992144	2	3	0.0027873	0.000343447
ANGPTL2	0.999958	0.000111872	0.000621846	0.0174811	0.18053	0.869452	0.167099	0.468597	0.973843	0.999974	6	3	7.89725e-07	0.000343447
ANGPTL3	0.999956	0.000105739	0.000573739	0.0103214	0.275168						3	0	0.000343447
ANGPTL4	0.466708	0.666011	0.999999	1	1	0.43232	0.703136	0.999996	1	1	14	16	1.12098e-13	2.25532e-15
ANGPTL5	1	5.52952e-18	2.08443e-06	0.96582	1	0.997506	0.00361197	0.00515996	0.0534056	0.249914	14	1	1.12098e-13	0.025
ANGPTL6	0.038172	0.980844	0.996473	1	1	0.885053	0.175737	0.783202	1	1	7	7	1.07673e-07	1.07673e-07
ANGPTL7	0.999842	0.000362001	0.0183991	0.808278	1	0.999973	6.31039e-05	0.00530407	0.466973	0.999823	5	4	5.86322e-06	4.42877e-05
ANK1	1	2.42208e-08	0.00288422	0.999977	1	1	4.40912e-36	0.703536	1	1	61	501	3.39055e-53	1e-180
ANK2	0.99981	0.00106265	0.14894	0.999901	1	0.99877	1	1	1	1	26	108	8.10427e-24	1.58999e-92
ANK3	0.999999	3.93241e-06	0.000173384	0.137474	0.994783	1	1.29254e-15	1.85889e-09	0.499413	1	11	38	4.0036e-11	6.57176e-34
ANKAR	0.859584	0.191416	0.995602	1	1	0.902667	0.128089	0.163767	0.558434	0.966438	5	3	5.86322e-06	0.000343447
ANKDD1A	0.94151	0.090809	0.977927	1	1	0.999999	6.37829e-06	0.00384273	0.497488	0.999995	6	11	7.89725e-07	4.0036e-11
ANKFN1	0.99908	0.00196585	0.0173321	0.371277	1	1	4.60105e-08	8.34324e-06	0.113117	0.99948	5	13	5.86322e-06	7.93018e-13
ANKFY1	0.106989	0.942331	1	1	1	1	2.83278e-22	4.36041e-07	1	1	12	54	5.62558e-12	2.48678e-47
ANKH	0.902706	0.162003	0.999876	1	1	0.991675	0.0346525	0.91201	1	1	11	33	4.0036e-11	1.04398e-29
ANKHD1	0.808985	0.386036	1	1	1	0.394927	0.723675	0.999999	1	1	39	13	9.50501e-35	7.93018e-13
ANKHD1-EIF4EBP3	0.693114	0.433591	1	1	1	0.976496	0.058443	1	1	1	13	20	7.93018e-13	9.32017e-19
ANKIB1	0.998107	0.00645478	0.998485	1	1	0.960501	0.0552798	0.3466	0.935568	1	18	3	4.57128e-17	0.000343447
ANKK1	1	7.71865e-06	1.53732e-05	5.65867e-05	0.00247541	0.592562	0.507375	0.814392	0.965824	0.99951	6	5	7.89725e-07	5.86322e-06
ANKLE1	0.62262	0.498415	0.999775	1	1	0.732867	0.364901	0.999797	1	1	10	8	2.86016e-10	1.48145e-08
ANKLE2	0.917885	0.110321	0.746103	1	1	1	4.91857e-07	0.0921078	1	1	3	42	0.000343447	2.88121e-37
ANKMY1	1	4.23489e-26	6.45982e-19	1.39129e-09	0.000246763	1	5.94462e-40	1.52633e-21	1	1	25	53	5.63933e-23	1.71325e-46
ANKMY2	0.983887	0.0349096	0.999414	1	1	0.996422	0.00878048	0.866229	1	1	12	11	5.62558e-12	4.0036e-11
ANKRA2	0.740897	0.387873	1	1	1	0.788821	0.308088	1	1	1	15	9	1.58836e-14	2.05267e-09
ANKRD1	0.992392	0.0141693	0.0343067	0.176945	0.784806	0.999998	6.59272e-06	1.02974e-05	3.58093e-05	0.00098449	5	2	5.86322e-06	0.0027873
ANKRD10	0.999415	0.00142712	0.9228	1	1	0.999998	1.64169e-05	0.0139864	1	1	7	17	1.07673e-07	3.20824e-16
ANKRD11	1	1	1	1	1	1	8.8123e-15	0.0329901	1	1	157	87	1.76414e-133	5.82777e-75
ANKRD12	0.950457	0.114315	1	1	1	0.978187	0.0371978	0.341777	1	1	22	6	1.90936e-20	7.89725e-07
ANKRD13A	0.458234	0.658509	1	1	1	0.807145	0.28174	0.982279	1	1	11	8	4.0036e-11	1.48145e-08
ANKRD13B	0.999488	0.00134352	1	1	1	0.999812	0.000724588	0.625012	1	1	9	14	2.05267e-09	1.12098e-13
ANKRD13C	0.144162	0.915991	1	1	1	0.190656	0.872974	1	1	1	11	8	4.0036e-11	1.48145e-08
ANKRD13D	0.999966	0.000112402	0.999967	1	1	0.604778	0.55075	0.999814	1	1	9	18	2.05267e-09	4.57128e-17
ANKRD16	0.999815	0.00113496	1	1	1	0.941501	0.115021	0.999386	1	1	30	16	3.47973e-27	2.25532e-15
ANKRD17	0.99245	0.0174598	0.989457	1	1	0.994249	0.0187276	0.716251	1	1	12	20	5.62558e-12	9.32017e-19
ANKRD18A	0.990206	0.0171133	0.242651	0.98815	0.999981	0.999949	0.000109925	0.00177144	0.152893	0.710106	5	3	5.86322e-06	0.000343447
ANKRD19	0.998936	0.00228229	0.100085	0.977118	1	0.999891	0.000262478	0.00220413	0.0856189	0.905927	5	5	5.86322e-06	5.86322e-06
ANKRD2	0.942607	0.0986677	0.467263	0.99877	1	1	5.96881e-14	6.54328e-09	0.490887	1	10	24	2.86016e-10	3.92712e-22
ANKRD20A1	0.804352	0.221964	0.376935	0.778036	0.990282	0.990282	0.0128999	0.0435157	0.195648	0.804352	1	1	0.025	0.025
ANKRD20A2	1	4.63772e-08	3.15048e-05	0.0739327	0.999102						3	0	0.000343447
ANKRD20A3	1	2.75438e-07	0.000146194	0.192028	0.999946	0.990282	0.0128999	0.0435157	0.195648	0.804352	4	1	4.42877e-05	0.025
ANKRD20A4	0.99484	0.00713794	0.0218438	0.249914	0.750086						1	0	0.025
ANKRD20B	1	1.6894e-06	0.000325331	0.201792	0.976508	0.999994	2.01567e-05	0.000946027	0.242207	0.999626	6	7	7.89725e-07	1.07673e-07
ANKRD22	5.49773e-08	1	1	1	1	0.656879	1	1	1	1	7	6	1.07673e-07	7.89725e-07
ANKRD23	0.904986	0.129613	0.557634	0.998861	1	0.91136	0.14487	0.450118	0.998104	1	4	8	4.42877e-05	1.48145e-08
ANKRD24	0.968027	0.0650657	0.999858	1	1	0.838604	0.282613	0.932339	1	1	13	18	7.93018e-13	4.57128e-17
ANKRD26	0.854005	0.224997	0.999986	1	1	0.644364	0.435184	0.995518	1	1	10	5	2.86016e-10	5.86322e-06
ANKRD26P1	1	1.05441e-06	7.06628e-05	0.162173	0.989168	0.987729	0.0179178	0.236373	0.938764	0.999971	7	2	1.07673e-07	0.0027873
ANKRD27	0.830457	0.275923	1	1	1	0.99738	0.00615426	0.20831	0.999984	1	15	9	1.58836e-14	2.05267e-09
ANKRD28	0.985511	0.0279165	0.970155	1	1	0.997812	0.0072239	0.440882	1	1	8	17	1.48145e-08	3.20824e-16
ANKRD29	0.140679	0.887813	0.972904	0.996771	0.999859	0.904755	0.170256	0.999424	1	1	2	13	0.0027873	7.93018e-13
ANKRD30A	1	4.21235e-07	0.00509743	1	1	0.990762	0.0133287	0.0701349	0.305808	0.863914	12	2	5.62558e-12	0.0027873
ANKRD30B	1	9.13815e-14	3.84071e-12	5.88777e-09	1.41986e-05	1	1.74303e-10	5.29896e-10	4.65627e-09	1.9334e-07	13	4	7.93018e-13	4.42877e-05
ANKRD31	0.616647	0.484641	0.999999	1	1	0.973045	0.0388049	0.0829488	0.27516	0.44848	8	3	1.48145e-08	0.000343447
ANKRD32	0.781499	0.366396	1	1	1	0.426249	0.672957	0.999956	1	1	21	7	1.33328e-19	1.07673e-07
ANKRD33	1	1.81987e-12	8.14906e-11	4.2792e-07	0.0180141	1	6.71742e-10	2.13008e-08	0.000429171	1	16	12	2.25532e-15	5.62558e-12
ANKRD33B	0.999721	0.000978207	0.998873	1	1	1	1	1	1	1	13	39	7.93018e-13	9.50501e-35
ANKRD34A	0.898242	0.186613	1	1	1	0.989884	0.0220649	0.999903	1	1	17	9	3.20824e-16	2.05267e-09
ANKRD34B	1	5.58564e-07	0.00133676	0.617262	0.999995	0.947086	0.0728213	0.81806	0.992209	0.999989	15	3	1.58836e-14	0.000343447
ANKRD34C	1	2.40843e-08	0.00011705	0.754137	1	0.999676	0.000746999	0.00575337	0.340551	0.963485	19	6	6.52296e-18	7.89725e-07
ANKRD35	0.978018	0.0431267	0.991026	1	1	0.574631	0.518699	0.992679	1	1	8	6	1.48145e-08	7.89725e-07
ANKRD36	0.255796	0.823936	0.999938	1	1	0.912324	0.129535	0.99036	1	1	9	6	2.05267e-09	7.89725e-07
ANKRD36B	0.938227	0.095284	0.949557	1	1	0.63938	0.431723	0.999443	1	1	6	4	7.89725e-07	4.42877e-05
ANKRD36BL1						0.999208	0.00132632	0.00419031	0.0694019	0.741152	0	2		0.0027873
ANKRD37	0.997921	0.00473997	0.993854	1	1	0.999992	2.21354e-05	0.09712	1	1	8	5	1.48145e-08	5.86322e-06
ANKRD39	0.999916	0.000290309	0.358238	1	1	0.999999	3.56549e-06	0.0341283	1	1	10	6	2.86016e-10	7.89725e-07
ANKRD40	0.920201	0.127289	0.91787	1	1	0.976129	0.0382103	0.88887	1	1	8	5	1.48145e-08	5.86322e-06
ANKRD42	0.774803	0.336063	1	1	1	0.977875	0.0344183	0.997238	1	1	13	4	7.93018e-13	4.42877e-05
ANKRD43	0.99996	0.000135917	0.796646	1	1	1	1.04746e-08	2.46008e-05	0.709542	1	9	7	2.05267e-09	1.07673e-07
ANKRD44	0.751577	0.319367	0.996313	1	1	1	4.01064e-13	1.31318e-09	0.0674114	1	5	16	5.86322e-06	2.25532e-15
ANKRD45	1	7.06542e-11	1.57206e-08	0.000397726	0.517554	0.771153	0.276845	0.469631	0.93426	0.999448	12	2	5.62558e-12	0.0027873
ANKRD46	0.377555	0.750989	0.999985	1	1	0.988717	0.0160947	0.0888091	0.703387	0.956497	14	2	1.12098e-13	0.0027873
ANKRD49	0.31531	0.802538	1	1	1	0.81439	0.245993	0.821551	1	1	16	4	2.25532e-15	4.42877e-05
ANKRD5	1	8.35992e-12	0.895995	1	1	1	4.35926e-08	0.134684	1	1	22	16	1.90936e-20	2.25532e-15
ANKRD50	0.122344	0.938548	1	1	1	0.369162	0.739621	0.999646	1	1	17	11	3.20824e-16	4.0036e-11
ANKRD52	0.722274	0.384718	1	1	1	0.876811	0.180023	0.97846	1	1	10	7	2.86016e-10	1.07673e-07
ANKRD53	0.999968	0.000189291	0.152969	0.999999	1	0.999983	0.000101121	0.0928721	0.998726	1	22	20	1.90936e-20	9.32017e-19
ANKRD54	0.984069	0.0319616	0.999995	1	1	0.921073	0.118562	0.997705	1	1	10	6	2.86016e-10	7.89725e-07
ANKRD55	1	0.0223759	0.194568	0.995109	1	1	4.72041e-07	0.00222577	0.992522	1	9	23	2.05267e-09	2.73706e-21
ANKRD56	0.999732	0.000666777	0.142602	0.994939	0.999999	0.948486	0.0870173	0.560383	0.999933	1	7	8	1.07673e-07	1.48145e-08
ANKRD57	0.99968	0.00102979	0.518681	1	1	0.999984	5.143e-05	0.000231128	0.0136057	0.560691	12	7	5.62558e-12	1.07673e-07
ANKRD58	0.988977	0.0197175	0.18254	0.439516	0.816121	0.999412	0.00140176	0.0275929	0.261666	0.508712	6	7	7.89725e-07	1.07673e-07
ANKRD6	1	2.05631e-06	0.0703733	1	1	0.339585	0.751915	0.955068	0.999993	1	14	8	1.12098e-13	1.48145e-08
ANKRD7	0.869362	0.172893	0.91753	1	1	0.953406	0.0674443	0.484139	0.992821	1	4	4	4.42877e-05	4.42877e-05
ANKRD9	0.999851	0.000568853	1	1	1	0.90556	0.132901	0.861586	0.999778	1	14	4	1.12098e-13	4.42877e-05
ANKS1A	0.91896	0.155214	1	1	1	0.999998	2.09515e-05	0.0742959	1	1	17	33	3.20824e-16	1.04398e-29
ANKS1B	0.960643	0.0939051	0.739465	1	1	1	1.3961e-13	0.00116855	1	1	22	132	1.90936e-20	1.3744e-112
ANKS3	0.997609	0.00799747	0.999993	1	1	0.99999	8.53289e-05	0.938031	1	1	16	23	2.25532e-15	2.73706e-21
ANKS4B	0.997933	0.00349768	0.0121017	0.19524	0.805549	0.997811	0.00361544	0.0253334	0.373715	0.958846	3	2	0.000343447	0.0027873
ANKS6						0.992388	0.0134307	0.181046	0.985741	1	0	5		5.86322e-06
ANKZF1	0.446955	0.752393	1	1	1	0.999598	0.00131046	0.999871	1	1	36	13	3.14475e-32	7.93018e-13
ANLN	0.763686	0.316093	0.999897	1	1	0.999731	0.00113056	0.94056	1	1	6	16	7.89725e-07	2.25532e-15
ANO1	1	3.32354e-06	0.0111393	1	1	1	2.29604e-17	1	1	1	19	144	6.52296e-18	1.28631e-122
ANO10	0.997731	0.0066551	0.975113	1	1	1	2.28617e-08	0.000393206	1	1	14	16	1.12098e-13	2.25532e-15
ANO2	0.427573	0.653981	0.884325	0.999938	1	0.999986	0.000120017	0.204021	1	1	4	27	4.42877e-05	1.16549e-24
ANO3	1	1.87253e-09	0.0014324	0.948285	0.999999	1	7.1157e-11	1.90509e-06	0.20311	0.999641	9	13	2.05267e-09	7.93018e-13
ANO4	0.736152	0.374005	0.545105	0.896807	0.998506	0.999263	0.00214511	0.0232199	0.618936	1	9	10	2.05267e-09	2.86016e-10
ANO5	0.998059	0.00607671	0.518159	1	1	1	3.78287e-18	2.91231e-11	0.57748	1	16	14	2.25532e-15	1.12098e-13
ANO6	0.888231	0.244542	1	1	1	1	1.01302e-36	7.63765e-06	1	1	33	106	1.04398e-29	7.47752e-91
ANO7	0.198287	0.882664	0.980768	0.999999	1	0.999991	0.000127382	1	1	1	14	39	1.12098e-13	9.50501e-35
ANO8	0.219217	0.864119	1	1	1	0.979453	0.0532495	0.998021	1	1	12	17	5.62558e-12	3.20824e-16
ANO9	0.999999	3.99533e-06	0.00432957	0.739681	0.999659	0.999937	0.000450412	0.320469	1	1	10	27	2.86016e-10	1.16549e-24
ANP32A	0.963268	0.0676467	0.999991	1	1	1	5.18892e-06	0.992365	1	1	10	32	2.86016e-10	7.23491e-29
ANP32B	0.588005	0.483879	1	1	1	0.986903	0.0244941	0.690882	1	1	4	7	4.42877e-05	1.07673e-07
ANP32C	0.999811	0.000418232	0.00143185	0.0648919	0.817177	0.550971	0.5	0.73818	0.992242	0.999998	4	2	4.42877e-05	0.0027873
ANP32D	0.991556	0.0123093	0.0724408	0.928519	1	0.956484	0.0534056	0.0534056	0.482198	0.998968	2	1	0.0027873	0.025
ANP32E	0.995884	0.0198528	1	1	1	0.656049	0.537409	1	1	1	36	27	3.14475e-32	1.16549e-24
ANPEP	0.86822	0.220389	0.997654	1	1	0.999958	0.000116627	0.0026276	0.345545	0.999593	10	5	2.86016e-10	5.86322e-06
ANTXR1	0.993149	0.0303023	1	1	1	1	6.20519e-38	4.12354e-12	1	1	33	109	1.04398e-29	2.31867e-93
ANTXR2	0.675791	0.452786	1	1	1	1	2.69201e-06	0.461567	1	1	14	31	1.12098e-13	5.01626e-28
ANTXRL	0.971142	0.0416152	0.178969	0.921702	0.999991	0.999102	0.00185879	0.0111407	0.5287	0.999281	3	5	0.000343447	5.86322e-06
ANUBL1	1	8.638e-11	4.70754e-05	0.975689	1	0.973961	0.0476001	0.253239	0.996542	1	24	8	3.92712e-22	1.48145e-08
ANXA1	0.273047	0.776129	0.848711	0.939491	0.998562	0.851221	0.171311	0.221964	0.310802	0.376935	2	1	0.0027873	0.025
ANXA11	0.329934	0.879223	1	1	1	0.539073	0.636948	0.999198	1	1	54	21	2.48678e-47	1.33328e-19
ANXA13	0.997392	0.00516912	0.00799287	0.0565857	0.456351	0.765283	0.380957	0.878388	0.999999	1	6	20	7.89725e-07	9.32017e-19
ANXA2	0.0981414	0.981676	1	1	1	1	6.16186e-07	0.0382626	1	1	71	37	1.43199e-61	4.54524e-33
ANXA2P1	0.997679	0.00395802	0.0129904	0.55037	0.970898	0.992862	0.00971792	0.128311	0.851221	0.978156	2	1	0.0027873	0.025
ANXA2P2	0.694897	0.351162	0.833194	0.998845	0.999993	0.553406	0.482198	0.72033	0.992862	1	2	1	0.0027873	0.025
ANXA2P3						0.195648	0.828689	0.871689	0.935071	0.990282	0	1		0.025
ANXA3	0.999445	0.00157133	0.170252	1	1	1	7.65369e-07	0.00738513	1	1	10	7	2.86016e-10	1.07673e-07
ANXA4	0.981023	0.0535022	0.999986	1	1	0.986563	0.0259854	0.398535	1	1	23	8	2.73706e-21	1.48145e-08
ANXA5	0.999811	0.000659319	0.991232	1	1	1	7.13233e-07	2.75702e-05	0.291404	1	12	7	5.62558e-12	1.07673e-07
ANXA6	0.99944	0.00249473	0.728176	1	1	0.999912	0.000333061	0.0139049	0.721752	0.999997	22	10	1.90936e-20	2.86016e-10
ANXA7	0.998819	0.00661786	1	1	1	0.999714	0.000586281	0.00115349	0.00687638	0.0626599	34	4	1.50711e-30	4.42877e-05
ANXA8						0.979984	0.0278792	0.146425	0.852306	0.998675	0	2		0.0027873
ANXA8L1						0.979984	0.0278792	0.146425	0.852306	0.998675	0	2		0.0027873
ANXA8L2	0.808281	0.262767	0.526441	0.988008	1	0.423121	0.626939	0.69933	0.962076	0.999865	6	2	7.89725e-07	0.0027873
ANXA9	0.497832	0.58511	0.899598	0.999983	1	0.253485	0.802563	0.968895	0.999966	1	5	4	5.86322e-06	4.42877e-05
AOAH	0.0434393	0.977223	0.999208	1	1	0.968193	1	1	1	1	7	19	1.07673e-07	6.52296e-18
AOC2	1	1.79308e-09	4.3541e-08	0.000138675	0.0226872	0.554442	0.56306	0.923752	1	1	10	8	2.86016e-10	1.48145e-08
AOC3	0.220675	0.848214	0.9527	0.999613	1	0.835477	0.237368	0.642072	0.998868	1	7	8	1.07673e-07	1.48145e-08
AOX1	0.999948	0.000193081	0.830929	1	1	1	9.53546e-08	0.000664089	0.761041	1	11	10	4.0036e-11	2.86016e-10
AOX2P	0.999992	2.61602e-05	0.000778501	0.340657	0.998565	0.969091	0.044699	0.206906	0.753057	1	6	3	7.89725e-07	0.000343447
AP1AR	0.745575	0.385166	1	1	1	1	5.0148e-09	0.228961	1	1	16	14	2.25532e-15	1.12098e-13
AP1B1	0.994125	0.0303197	1	1	1	0.998214	0.00986809	0.820667	1	1	48	36	2.66644e-42	3.14475e-32
AP1G1	0.99999	8.30489e-05	0.998645	1	1	1	9.13311e-07	0.000491923	0.945958	1	28	14	1.67724e-25	1.12098e-13
AP1G2	0.277461	0.814193	0.999999	1	1	0.998672	0.00310235	0.21619	0.99997	1	11	8	4.0036e-11	1.48145e-08
AP1M1	1	1.44646e-06	1	1	1	0.999454	0.00183128	0.999963	1	1	22	14	1.90936e-20	1.12098e-13
AP1M2	1	8.51038e-07	4.85358e-06	0.00937238	0.115679	0.713237	0.421447	1	1	1	6	13	7.89725e-07	7.93018e-13
AP1S1	0.80774	0.279694	0.969938	1	1	0.986906	0.0262752	0.505544	0.999999	1	7	9	1.07673e-07	2.05267e-09
AP1S2	0.884425	0.196073	0.997286	1	1	0.999989	2.50746e-05	0.000669194	0.389678	0.996566	12	3	5.62558e-12	0.000343447
AP1S3	0.951849	0.0758232	0.990125	1	1	0.999994	1.98508e-05	0.0351031	0.999784	1	6	7	7.89725e-07	1.07673e-07
AP2A1	0.103106	0.951522	1	1	1	1	5.79887e-08	0.488314	1	1	18	38	4.57128e-17	6.57176e-34
AP2A2	0.823392	0.235158	0.474711	0.895129	1	1	1.36142e-14	0.234643	1	1	5	107	5.86322e-06	1.09035e-91
AP2B1	1	1.55367e-07	0.999998	1	1	0.999971	0.000216551	0.15537	1	1	28	26	1.67724e-25	8.10427e-24
AP2M1	0.998814	0.00761445	1	1	1	1	5.56912e-06	1	1	1	36	22	3.14475e-32	1.90936e-20
AP2S1	1	0.00608976	0.975592	1	1	0.0970423	0.949723	1	1	1	16	14	2.25532e-15	1.12098e-13
AP3B1	0.963729	0.0749554	1	1	1	0.968176	0.0677047	0.600502	1	1	14	11	1.12098e-13	4.0036e-11
AP3B2	0.999999	4.55303e-06	0.96142	1	1	0.999987	0.000115771	0.189492	1	1	12	25	5.62558e-12	5.63933e-23
AP3D1	0.898565	0.189133	0.999999	1	1	1	4.27388e-08	0.80209	1	1	18	66	4.57128e-17	2.20034e-57
AP3M1	0.36069	0.817391	1	1	1	0.810013	0.269606	0.99661	1	1	32	8	7.23491e-29	1.48145e-08
AP3M2	0.32881	0.825829	1	1	1	0.79731	0.294029	1	1	1	28	8	1.67724e-25	1.48145e-08
AP3S1	0.731286	0.368233	0.9999	1	1	0.931644	0.118753	0.669995	1	1	9	10	2.05267e-09	2.86016e-10
AP3S2	0.219359	0.867201	0.999991	1	1	0.389668	0.761283	1	1	1	14	18	1.12098e-13	4.57128e-17
AP4B1	0.794755	0.304591	1	1	1	0.740026	0.331627	0.994638	1	1	11	5	4.0036e-11	5.86322e-06
AP4E1	0.794314	1	1	1	1	0.999999	5.07768e-06	0.00333024	1	1	11	9	4.0036e-11	2.05267e-09
AP4M1	0.814209	0.277951	0.999982	1	1	0.343927	0.770213	1	1	1	11	13	4.0036e-11	7.93018e-13
AP4S1	0.999833	0.0015406	1	1	1	0.999969	9.49213e-05	0.00108943	0.413114	0.99973	46	8	1.26882e-40	1.48145e-08
APAF1	0.999303	0.0163823	1	1	1	1	1.76093e-08	0.679959	1	1	130	35	6.45269e-111	2.1766e-31
APBA1	0.634694	0.506701	0.999735	1	1	0.848261	0.246335	0.889811	1	1	15	12	1.58836e-14	5.62558e-12
APBA2	0.6332	0.609131	0.976116	1	1	0.999999	6.06828e-05	1	1	1	44	88	6.0432e-39	8.48932e-76
APBA3	1	0.00124799	0.999986	1	1	0.999768	0.000723022	0.459393	1	1	17	11	3.20824e-16	4.0036e-11
APBB1	1	0.0047113	1	1	1	0.993052	0.0138087	0.700488	1	1	42	7	2.88121e-37	1.07673e-07
APBB1IP	0.884434	0.199812	1	1	1	1	6.39815e-10	9.24255e-05	1	1	14	9	1.12098e-13	2.05267e-09
APBB2	1	1.28441e-08	1	1	1	1	4.22662e-17	0.322377	1	1	155	152	8.27239e-132	2.65673e-129
APBB3	1	2.9877e-09	1	1	1	1	2.71267e-18	0.612201	1	1	44	44	6.0432e-39	6.0432e-39
APC	0.944032	0.213952	1	1	1	0.998389	0.00453095	0.826821	1	1	70	12	9.84373e-61	5.62558e-12
APC2	0.667998	0.441618	0.951697	0.999997	1	1	1.85383e-10	0.0015042	1	1	10	35	2.86016e-10	2.1766e-31
APCDD1	0.89341	0.150632	1	1	1	1	5.85812e-07	1	1	1	5	17	5.86322e-06	3.20824e-16
APCDD1L	1	6.49904e-08	5.43502e-06	0.0617542	0.671186	0.999998	1.668e-05	0.296399	1	1	11	19	4.0036e-11	6.52296e-18
APCS	0.999957	0.000110064	0.00598977	0.185144	0.998451	0.999252	0.00135721	0.00470289	0.572766	0.999988	4	3	4.42877e-05	0.000343447
APEH	0.849768	0.244026	0.999734	1	1	0.940645	0.103386	0.994757	1	1	14	9	1.12098e-13	2.05267e-09
APEX1	0.395932	0.788336	1	1	1	0.00928767	0.997199	1	1	1	33	15	1.04398e-29	1.58836e-14
APEX2	0.96661	0.0558965	0.759263	0.997193	0.999958	0.894462	0.148388	0.693441	0.983929	0.999891	7	5	1.07673e-07	5.86322e-06
APH1A	0.998123	0.00731753	1	1	1	0.999997	1.71338e-05	0.999657	1	1	24	12	3.92712e-22	5.62558e-12
APH1B	0.999741	0.00115761	0.999962	1	1	1	4.20675e-13	1.28114e-05	0.771373	1	20	16	9.32017e-19	2.25532e-15
API5	0.526694	0.682252	1	1	1	0.744217	0.436958	1	1	1	35	28	2.1766e-31	1.67724e-25
APIP	0.991673	0.0179931	0.999985	1	1	0.83475	0.267571	0.999979	1	1	10	13	2.86016e-10	7.93018e-13
APITD1	0.482211	0.720614	1	1	1	0.999996	6.94317e-05	0.999995	1	1	34	42	1.50711e-30	2.88121e-37
APLF	0.344445	0.762084	1	1	1	0.835998	0.250767	0.955107	1	1	11	9	4.0036e-11	2.05267e-09
APLN	0.636136	0.468863	0.804936	0.99624	0.999894	0.944858	0.0850114	0.124835	0.709572	0.977581	9	6	2.05267e-09	7.89725e-07
APLNR	0.778946	0.31514	0.717095	1	1	1	7.61264e-07	0.00081784	1	1	9	11	2.05267e-09	4.0036e-11
APLP1	0.98588	0.0365619	0.928295	1	1	0.989529	0.0384665	0.992849	1	1	18	34	4.57128e-17	1.50711e-30
APLP2	1	2.42616e-06	1	1	1	1	1.37317e-37	0.0083939	1	1	54	222	2.48678e-47	8.9325e-188
APOA1	0.999921	0.000230637	0.0089878	0.967969	1	0.966616	0.0568558	0.830651	1	1	7	6	1.07673e-07	7.89725e-07
APOA1BP	0.633714	0.445886	0.990908	1	1	0.998222	0.00331829	0.768301	1	1	5	4	5.86322e-06	4.42877e-05
APOA2	0.999996	1.26577e-05	0.000584804	0.214452	0.999974	0.850401	0.192208	0.352056	0.887097	1	5	2	5.86322e-06	0.0027873
APOA4	0.999995	1.7902e-05	0.00176928	1	1	0.997359	0.0059848	0.274323	0.999904	1	6	7	7.89725e-07	1.07673e-07
APOA5	0.984145	0.0336215	0.250929	0.993974	1	1	1.41088e-08	2.24923e-05	0.461672	1	12	16	5.62558e-12	2.25532e-15
APOB	0.997454	0.00580857	0.00690345	0.0297218	0.411026	0.984756	0.038256	0.681474	1	1	9	18	2.05267e-09	4.57128e-17
APOB48R	0.077064	0.950821	0.999997	1	1	0.99971	0.000916202	0.364178	1	1	6	9	7.89725e-07	2.05267e-09
APOBEC1	0.998143	0.00342818	0.0144461	0.257887	0.983115	0.992273	0.011272	0.0703494	0.449487	0.980968	4	2	4.42877e-05	0.0027873
APOBEC2	0.921655	0.112979	0.290699	0.991457	1	0.977177	0.035314	0.0886518	0.628995	0.998582	5	4	5.86322e-06	4.42877e-05
APOBEC3A	0.990005	0.0198664	0.180869	0.995356	1	0.225236	0.826874	0.970776	0.999273	0.999987	7	4	1.07673e-07	4.42877e-05
APOBEC3B	0.20716	0.860385	0.999027	1	1	0.263861	0.780576	0.959724	0.999976	0.999999	8	2	1.48145e-08	0.0027873
APOBEC3C	0.967373	0.0511484	0.976287	1	1	0.801047	0.247224	0.957963	1	1	5	3	5.86322e-06	0.000343447
APOBEC3D	0.881331	0.155295	0.672151	1	1	0.409678	0.659654	0.955862	1	1	3	4	0.000343447	4.42877e-05
APOBEC3F	0.999999	4.06599e-06	0.000583026	0.435139	1	0.490847	0.620728	0.993016	1	1	10	7	2.86016e-10	1.07673e-07
APOBEC3G	0.999433	0.00126975	0.317772	1	1	0.978221	0.035181	0.847755	1	1	6	4	7.89725e-07	4.42877e-05
APOBEC3H	0.999997	1.77122e-05	0.159049	1	1	0.965794	0.0568644	0.211683	0.862595	1	20	7	9.32017e-19	1.07673e-07
APOBEC4	0.999196	0.00176807	0.00720424	0.213676	0.992731	0.678979	0.369911	0.5	0.831157	0.987652	6	2	7.89725e-07	0.0027873
APOC1	1	1.17617e-08	2.65481e-08	4.87768e-07	0.000125549	0.87768	0.153162	0.5	0.95385	1	6	2	7.89725e-07	0.0027873
APOC1P1	8.94293e-05	0.999979	0.999999	1	1	0.530813	0.530813	0.530813	0.706459	0.999762	12	3	5.62558e-12	0.000343447
APOC2	0.000369145	0.999888	0.999982	1	1	0.01339	0.992468	0.995372	0.999897	1	8	3	1.48145e-08	0.000343447
APOC3	0.999993	2.59029e-05	0.000519385	0.265472	0.999991	0.851221	0.171311	0.310802	0.978156	0.999656	9	1	2.05267e-09	0.025
APOC4	0.738946	0.354449	0.824317	0.999992	1	0.963283	0.0543916	0.138242	0.827165	0.999994	8	4	1.48145e-08	4.42877e-05
APOD	0.99539	0.00911598	0.025257	0.351527	0.951074	0.800333	0.265887	0.479024	0.968421	1	6	5	7.89725e-07	5.86322e-06
APOE	0.994063	0.0122443	0.121431	0.979571	0.999999	0.997616	0.00489065	0.105034	1	1	8	6	1.48145e-08	7.89725e-07
APOF	0.990475	0.0158338	0.323723	0.999782	1	0.997919	0.00353019	0.0415164	0.806429	1	4	3	4.42877e-05	0.000343447
APOH	0.973434	0.0389513	0.113638	0.555385	0.951544	0.990246	0.0151238	0.0199493	0.154604	0.822082	3	3	0.000343447	0.000343447
APOL1	1	3.76604e-14	1.28583e-06	0.99659	1	0.999885	0.000508002	0.320397	1	1	32	16	7.23491e-29	2.25532e-15
APOL2	0.709153	0.435004	0.994225	1	1	0.99824	0.00384033	0.0616153	0.995907	1	16	7	2.25532e-15	1.07673e-07
APOL3	0.197499	1	1	1	1	1	1.53641e-07	0.0210642	1	1	36	24	3.14475e-32	3.92712e-22
APOL4	1	1.33298e-06	5.08387e-05	0.0303015	1	0.995308	0.00949221	0.0474448	0.604271	1	12	6	5.62558e-12	7.89725e-07
APOL5	0.978156	0.0278638	0.128311	0.689198	0.956484	0.446019	0.607089	0.870003	0.980673	1	1	2	0.025	0.0027873
APOL6	0.575612	0.533905	0.996963	1	1	0.982776	0.0270707	0.606007	1	1	9	4	2.05267e-09	4.42877e-05
APOLD1	0.999193	0.00326671	0.992953	1	1	0.999998	2.8584e-05	0.758397	1	1	20	30	9.32017e-19	3.47973e-27
APOM	1	6.02962e-10	4.12224e-06	0.458959	1	1	2.42122e-06	0.00273318	0.982855	1	11	11	4.0036e-11	4.0036e-11
APOO	0.999998	1.81139e-05	0.0145332	0.634418	0.984609	0.999478	0.002224	0.330609	0.996331	1	20	22	9.32017e-19	1.90936e-20
APOOL	0.920326	0.125758	0.350197	0.866964	0.998723	0.969562	0.0434677	0.25678	0.631844	0.898824	8	3	1.48145e-08	0.000343447
APP	1	7.02184e-13	0.999995	1	1	1	1.54878e-19	0.0732692	1	1	35	80	2.1766e-31	4.19508e-69
APPBP2	0.983102	0.0342895	1	1	1	0.964004	0.0633029	0.991768	1	1	10	8	2.86016e-10	1.48145e-08
APPL1	0.99247	0.014969	0.99999	1	1	0.735129	1	1	1	1	7	10	1.07673e-07	2.86016e-10
APPL2	0.985368	0.0276326	0.997954	1	1	0.999844	0.000491046	0.802458	1	1	8	9	1.48145e-08	2.05267e-09
APRT	0.777167	0.367355	1	1	1	0.978594	0.036444	0.993461	1	1	20	6	9.32017e-19	7.89725e-07
APTX	0.883072	0.208635	0.999998	1	1	1	4.43274e-12	0.000141368	1	1	16	13	2.25532e-15	7.93018e-13
AQP1	0.997727	0.00567552	0.0732613	0.751188	0.993933	0.858941	0.212532	1	1	1	11	9	4.0036e-11	2.05267e-09
AQP10	0.991513	0.0143671	0.0404085	0.31603	0.984568	0.796327	0.2739	0.998599	1	1	4	6	4.42877e-05	7.89725e-07
AQP11	0.999808	0.000601522	0.689424	1	1	1	1.4355e-08	0.000287038	1	1	10	10	2.86016e-10	2.86016e-10
AQP12A	0.987589	0.0199297	0.0419324	0.325005	0.986259	0.760904	0.291681	0.539633	0.978054	1	4	3	4.42877e-05	0.000343447
AQP12B	0.81162	0.242974	0.463464	0.974472	0.999993	0.531064	0.531064	0.706945	0.939922	0.999098	4	3	4.42877e-05	0.000343447
AQP2	0.999647	0.000858605	0.00464099	0.12159	1	1	0.00741745	0.0443968	0.919599	1	6	10	7.89725e-07	2.86016e-10
AQP3	0.0895752	0.937171	0.999122	1	1	0.105765	1	1	1	1	4	3	4.42877e-05	0.000343447
AQP4	0.999939	0.000222747	0.00184124	0.133444	0.979997	0.999998	1.41306e-05	0.000358554	0.323607	1	11	17	4.0036e-11	3.20824e-16
AQP5	0.799737	0.262682	0.852238	1	1	0.938849	0.0943947	0.60339	1	1	5	6	5.86322e-06	7.89725e-07
AQP6	0.0882474	0.947565	0.998584	1	1	0.63349	0.426761	0.612292	0.970774	0.999997	7	3	1.07673e-07	0.000343447
AQP7	0.998366	0.00249398	0.00361197	0.249914	0.890351	0.964698	0.0524992	0.191047	1	1	1	3	0.025	0.000343447
AQP7P1	0.999663	0.00059773	0.00167446	0.0407482	0.75885	0.0350017	0.972136	0.972136	0.992862	0.998366	2	1	0.0027873	0.025
AQP7P2	0.983058	0.0218438	0.0350017	0.171311	0.828689	0.0350017	0.972136	0.972136	0.992862	0.998366	1	1	0.025	0.025
AQP8	0.975597	0.0352881	0.0683278	0.55087	0.992418	0.999928	0.000174456	0.00301831	0.607691	0.99948	3	5	0.000343447	5.86322e-06
AQP9	0.998402	0.00339956	0.0472154	0.774851	0.999999	0.990784	0.016149	0.199906	0.997215	1	5	4	5.86322e-06	4.42877e-05
AQR	0.998987	0.00268639	0.904311	1	1	0.959876	0.0729515	0.876212	1	1	8	10	1.48145e-08	2.86016e-10
AR	1	1.00262e-06	0.000409044	0.506705	0.999622	1	1.87221e-07	0.000228312	0.842973	0.99999	25	30	5.63933e-23	3.47973e-27
ARAF	0.850555	0.241899	0.935747	0.999925	1	0.993299	0.011805	0.216396	0.95357	0.999961	14	5	1.12098e-13	5.86322e-06
ARAP1	0.999921	1	1	1	1	1	3.08944e-14	0.378274	1	1	38	62	6.57176e-34	4.92727e-54
ARAP2	0.951994	0.0846063	0.999818	1	1	0.995003	0.00947879	0.271898	1	1	10	6	2.86016e-10	7.89725e-07
ARAP3	0.116794	0.938238	0.999996	1	1	0.999239	0.00164068	0.0549065	0.995404	1	13	5	7.93018e-13	5.86322e-06
ARC	0.936512	0.104659	0.998304	1	1	0.932712	0.126108	0.971032	1	1	8	13	1.48145e-08	7.93018e-13
ARCN1	0.985496	0.0363055	0.999999	1	1	0.958975	0.08232	0.999762	1	1	16	12	2.25532e-15	5.62558e-12
AREG	0.715995	0.328537	0.375451	0.550436	0.715995	0.996541	0.00567849	0.329243	0.999883	1	2	3	0.0027873	0.000343447
ARF1	0.98981	0.0811559	1	1	1	0.90855	0.20714	0.999974	1	1	80	30	4.19508e-69	3.47973e-27
ARF3	0.608555	0.5254	1	1	1	0.97582	0.0392241	0.452527	1	1	13	5	7.93018e-13	5.86322e-06
ARF4	0.912351	0.144146	1	1	1	0.911751	0.125368	0.550503	1	1	10	5	2.86016e-10	5.86322e-06
ARF5	0.996136	0.00749085	0.943637	1	1	0.965831	0.055686	0.992919	1	1	6	6	7.89725e-07	7.89725e-07
ARF6	0.442069	0.672107	1	1	1	0.518565	0.553477	0.893616	1	1	11	4	4.0036e-11	4.42877e-05
ARFGAP1	0.431318	0.755811	1	1	1	0.99908	0.00474831	0.899587	1	1	28	32	1.67724e-25	7.23491e-29
ARFGAP2	0.163996	0.899093	1	1	1	0.884846	0.16301	0.934088	1	1	10	5	2.86016e-10	5.86322e-06
ARFGAP3	1	4.06674e-20	7.16951e-07	1	1	0.913209	0.151806	0.999943	1	1	20	12	9.32017e-19	5.62558e-12
ARFGEF1	0.320457	0.761769	0.999984	1	1	0.999851	0.000550368	0.163241	1	1	7	13	1.07673e-07	7.93018e-13
ARFGEF2	0.139641	0.892953	0.988905	0.999994	1	0.26603	0.805452	0.999657	1	1	3	6	0.000343447	7.89725e-07
ARFIP1	0.840251	0.302611	1	1	1	0.999988	8.98699e-05	0.0623274	1	1	27	23	1.16549e-24	2.73706e-21
ARFIP2	0.950935	0.098219	1	1	1	0.999914	0.000224545	0.0973021	1	1	15	5	1.58836e-14	5.86322e-06
ARFRP1	0.998079	0.00974393	1	1	1	0.124196	0.948557	1	1	1	28	20	1.67724e-25	9.32017e-19
ARG1	0.999925	0.000160896	0.00360175	0.449966	0.921011	0.999565	0.000866464	0.00345089	0.0351119	0.571066	3	4	0.000343447	4.42877e-05
ARG2	0.97149	0.0556068	0.999984	1	1	0.936242	0.101214	0.953244	1	1	11	7	4.0036e-11	1.07673e-07
ARGFX	0.999964	0.000114768	0.00264053	0.621765	1	0.997274	0.00421919	0.0183363	0.371032	0.945501	6	2	7.89725e-07	0.0027873
ARGFXP2	0.910444	0.112429	0.242119	0.449189	0.911836	1	8.59993e-05	8.59993e-05	0.0218438	0.851221	2	1	0.0027873	0.025
ARGLU1	0.954828	0.0777736	0.999995	1	1	0.999922	0.000274449	0.831936	1	1	8	10	1.48145e-08	2.86016e-10
ARHGAP1	0.980926	0.0434951	0.999907	1	1	0.380988	0.70838	0.983482	1	1	14	6	1.12098e-13	7.89725e-07
ARHGAP10	0.822002	0.236431	0.999817	1	1	1	8.44607e-11	0.000453421	1	1	5	37	5.86322e-06	4.54524e-33
ARHGAP11A	0.673484	0.459933	1	1	1	0.324367	0.763641	0.999993	1	1	14	8	1.12098e-13	1.48145e-08
ARHGAP11B	0.715107	0.391278	1	1	1	0.3104	0.750067	0.920035	0.999679	1	10	4	2.86016e-10	4.42877e-05
ARHGAP12	0.972492	0.0748292	0.996814	1	1	0.999983	5.22175e-05	0.00537974	0.860503	0.999997	26	7	8.10427e-24	1.07673e-07
ARHGAP15	0.229144	0.823974	0.992582	1	1	1	8.81612e-12	1.9243e-07	0.21424	1	4	24	4.42877e-05	3.92712e-22
ARHGAP17	0.0329399	0.987649	1	1	1	0.999985	0.000154432	0.725064	1	1	18	30	4.57128e-17	3.47973e-27
ARHGAP18	0.515971	0.592169	0.999978	1	1	0.529434	0.600094	0.998195	1	1	9	12	2.05267e-09	5.62558e-12
ARHGAP19	0.960804	0.0698862	0.921367	1	1	0.670035	0.418852	0.984539	1	1	9	6	2.05267e-09	7.89725e-07
ARHGAP20	1	0.00129138	0.959627	1	1	0.999329	0.00204779	0.856625	1	1	13	12	7.93018e-13	5.62558e-12
ARHGAP21	0.990035	0.0210642	0.999911	1	1	0.890513	0.170289	0.950593	1	1	10	8	2.86016e-10	1.48145e-08
ARHGAP22	1	1.56568e-10	5.28161e-08	0.000169101	0.0263179	1	6.8214e-10	0.453917	1	1	12	55	5.62558e-12	3.61018e-48
ARHGAP23	0.972673	0.0557324	0.365026	0.999457	1	1	3.03473e-11	0.000131952	1	1	9	29	2.05267e-09	2.41516e-26
ARHGAP24	0.999857	0.000843969	1	1	1	0.999648	0.0025999	1	1	1	24	36	3.92712e-22	3.14475e-32
ARHGAP25	0.000423801	0.999955	1	1	1	1	8.96966e-06	0.882243	1	1	32	66	7.23491e-29	2.20034e-57
ARHGAP26	0.976661	0.0478445	1	1	1	1	1	1	1	1	12	114	5.62558e-12	1.53015e-97
ARHGAP27	0.999956	0.000288524	0.0509371	0.998172	1	1	3.82601e-07	0.000829148	0.870139	1	23	21	2.73706e-21	1.33328e-19
ARHGAP28	0.132738	0.913762	0.979228	0.999943	1	0.99991	0.000215574	0.000336967	0.00403108	0.0500264	6	5	7.89725e-07	5.86322e-06
ARHGAP29	1	9.96624e-08	0.0363892	0.999308	1	0.995946	0.00780065	0.920147	0.999999	1	16	6	2.25532e-15	7.89725e-07
ARHGAP30	0.59997	0.500144	0.999999	1	1	0.533897	0.578721	1	1	1	8	10	1.48145e-08	2.86016e-10
ARHGAP4	0.000204027	0.999931	1	1	1	0.128024	0.923135	0.99853	0.999993	1	8	10	1.48145e-08	2.86016e-10
ARHGAP5	0.74474	0.394014	0.999962	1	1	0.732384	0.363291	0.969628	1	1	18	8	4.57128e-17	1.48145e-08
ARHGAP6	1	3.30774e-10	1.01007e-07	0.00585204	0.897663	1	4.70792e-23	6.64649e-16	9.11349e-05	0.930226	26	78	8.10427e-24	1.97937e-67
ARHGAP8	1	1.08415e-17	2.64011e-07	0.88427	1	9.75514e-07	1	1	1	1	32	10	7.23491e-29	2.86016e-10
ARHGAP9	0.120129	0.93563	0.999961	1	1	0.802545	0.36442	0.994936	1	1	12	26	5.62558e-12	8.10427e-24
ARHGDIA	0.878486	0.203084	0.999998	1	1	0.695268	0.393763	0.958177	1	1	12	6	5.62558e-12	7.89725e-07
ARHGDIB	0.0775498	0.956679	0.999982	1	1	0.524175	0.541448	0.855132	1	1	10	3	2.86016e-10	0.000343447
ARHGDIG	0.999653	0.000659542	0.00620046	0.0916405	0.777468	0.846405	0.255315	0.891899	1	1	3	14	0.000343447	1.12098e-13
ARHGEF1	0.962935	0.110375	1	1	1	0.999922	0.000504662	0.971986	1	1	35	28	2.1766e-31	1.67724e-25
ARHGEF10	0.99903	0.00673509	0.859728	1	1	1	1	1	1	1	43	183	4.17218e-38	3.35074e-155
ARHGEF10L	0.999815	1	1	1	1	0.574925	1	1	1	1	32	98	7.23491e-29	3.66445e-84
ARHGEF11	0.9938	0.0169251	0.848028	1	1	0.921395	0.184083	0.872514	1	1	16	28	2.25532e-15	1.67724e-25
ARHGEF12	1	4.84935e-08	0.0304314	1	1	0.999639	0.00177309	0.0819596	0.982947	1	11	21	4.0036e-11	1.33328e-19
ARHGEF15	0.985224	0.0244915	0.101752	0.709706	0.996917	0.993356	0.0126583	0.0649641	0.294597	0.975589	5	6	5.86322e-06	7.89725e-07
ARHGEF16	0.984145	0.0376517	0.913244	1	1	7.95705e-05	0.999994	1	1	1	15	39	1.58836e-14	9.50501e-35
ARHGEF17	0.629637	0.496571	1	1	1	1	1.4891e-10	0.00465457	1	1	12	35	5.62558e-12	2.1766e-31
ARHGEF18	1	1.23096e-16	0.000121629	1	1	1	1.96169e-07	0.433369	1	1	30	34	3.47973e-27	1.50711e-30
ARHGEF19	0.966531	0.059011	0.178002	0.823362	0.999971	0.999865	0.000521785	0.281562	1	1	8	15	1.48145e-08	1.58836e-14
ARHGEF2	0.999944	0.000344055	0.980921	1	1	0.999999	2.01365e-05	0.974028	1	1	25	51	5.63933e-23	8.1361e-45
ARHGEF3	1	1.00963e-06	0.132327	0.999953	1	0.999745	1	1	1	1	28	57	1.67724e-25	7.61235e-50
ARHGEF4	1	4.4059e-11	1.83539e-05	0.943652	1	1	4.7665e-21	3.51649e-06	0.999985	1	44	76	6.0432e-39	9.34231e-66
ARHGEF5	0.999898	0.000217161	0.00242098	0.325047	0.999141	0.992321	0.011176	0.0355152	0.737379	0.987074	3	2	0.000343447	0.0027873
ARHGEF5L	0.946226	0.0698855	0.166806	0.605987	0.982786						2	0	0.0027873
ARHGEF6	0.317469	0.772875	0.922478	0.998113	0.999989	0.99101	0.0237531	0.389877	0.980646	0.999987	9	16	2.05267e-09	2.25532e-15
ARHGEF7	0.981195	0.0840686	0.989875	1	1	1	1.57834e-61	5.12745e-08	1	1	48	277	2.66644e-42	1.05704e-233
ARHGEF9	0.685436	0.430294	0.940204	0.999487	0.999998	0.882044	0.169044	0.474847	0.921174	0.997403	11	6	4.0036e-11	7.89725e-07
ARID1A	0.0652753	0.970482	1	1	1	0.999995	8.53863e-05	0.872631	1	1	16	44	2.25532e-15	6.0432e-39
ARID1B	0.369809	0.785668	1	1	1	1	1.02748e-51	1	1	1	24	279	3.92712e-22	2.26051e-235
ARID2	0.964897	0.0571151	0.927791	1	1	1	8.49298e-07	0.095721	1	1	5	13	5.86322e-06	7.93018e-13
ARID3A	0.69994	0.435724	1	1	1	0.244767	1	1	1	1	15	30	1.58836e-14	3.47973e-27
ARID3B	0.800732	0.29241	0.999921	1	1	0.947896	0.0895888	0.615366	1	1	10	7	2.86016e-10	1.07673e-07
ARID3C	0.887463	0.157264	0.626044	0.997215	1	0.999956	0.000133408	0.000418251	0.0202894	0.629648	5	8	5.86322e-06	1.48145e-08
ARID4A	0.761829	0.490598	1	1	1	0.987633	0.0286904	0.978307	1	1	54	12	2.48678e-47	5.62558e-12
ARID4B	0.642215	0.548219	1	1	1	1	1.79425e-07	0.00436421	0.993021	1	28	22	1.67724e-25	1.90936e-20
ARID5A	0.761841	0.315972	0.994107	1	1	0.995473	0.014776	0.697356	1	1	6	16	7.89725e-07	2.25532e-15
ARID5B	0.0992084	0.945711	0.999542	1	1	0.999982	0.000207766	0.397765	1	1	12	39	5.62558e-12	9.50501e-35
ARIH1	0.831961	0.247783	1	1	1	0.992742	0.0165415	1	1	1	9	10	2.05267e-09	2.86016e-10
ARIH2	0.150211	0.935938	1	1	1	1	0.0047495	1	1	1	24	7	3.92712e-22	1.07673e-07
ARL1	0.947993	0.0942062	0.999999	1	1	0.921831	0.114222	0.988868	1	1	11	4	4.0036e-11	4.42877e-05
ARL10	0.938565	0.100512	0.999754	1	1	0.998575	0.00329704	0.474025	0.999882	1	8	8	1.48145e-08	1.48145e-08
ARL11	0.887918	0.172007	0.997871	1	1	0.662412	0.408175	0.986405	1	1	8	4	1.48145e-08	4.42877e-05
ARL13A	0.998136	0.00441823	0.0299701	0.477497	0.998162	1	8.04159e-08	4.12917e-06	0.00626107	0.948725	9	9	2.05267e-09	2.05267e-09
ARL13B	0.970832	0.0743281	1	1	1	0.999978	0.000108482	0.0412849	1	1	22	16	1.90936e-20	2.25532e-15
ARL14	0.983058	0.0218438	0.0218438	0.0350017	0.128311	0.993508	0.0108826	0.0440397	0.66725	1	1	4	0.025	4.42877e-05
ARL15	0.00160769	0.999346	1	1	1	1	1.42837e-24	3.0999e-14	1	1	8	40	1.48145e-08	1.37519e-35
ARL16	0.516844	0.617821	1	1	1	0.72038	0.393508	0.999994	1	1	13	11	7.93018e-13	4.0036e-11
ARL17A	0.179429	0.872609	0.998121	1	1	0.987833	0.0219585	0.155645	0.995655	1	6	6	7.89725e-07	7.89725e-07
ARL17B	0.139473	0.887313	0.997832	0.999993	1	0.541412	0.523444	0.793039	0.995023	1	2	3	0.0027873	0.000343447
ARL2	0.982773	0.0286324	0.975091	1	1	0.987916	0.0216494	0.780086	1	1	5	6	5.86322e-06	7.89725e-07
ARL2BP	0.969504	0.0537737	0.999856	1	1	0.807738	0.246522	0.784159	1	1	8	4	1.48145e-08	4.42877e-05
ARL3	0.843531	0.226616	0.999986	1	1	0.952062	0.0869124	0.999528	1	1	8	10	1.48145e-08	2.86016e-10
ARL4A	0.999544	0.00465056	1	1	1	1	2.64282e-08	0.000111794	1	1	59	15	1.6061e-51	1.58836e-14
ARL4C	1	1.87332e-06	0.0616463	0.901707	0.999788	0.999988	4.52232e-05	0.025921	0.56897	0.982989	11	10	4.0036e-11	2.86016e-10
ARL4D	0.788442	0.308637	0.999987	1	1	1	0.225671	0.997701	1	1	10	8	2.86016e-10	1.48145e-08
ARL5A	0.999996	4.62246e-05	1	1	1	0.999868	0.000347866	0.221232	1	1	33	7	1.04398e-29	1.07673e-07
ARL5B	0.820922	0.268761	1	1	1	0.996026	0.00787866	0.392376	1	1	10	6	2.86016e-10	7.89725e-07
ARL5C	0.031874	1	1	1	1	0.999473	0.00126128	0.029735	0.24377	0.824431	8	7	1.48145e-08	1.07673e-07
ARL6	0.293009	0.840667	1	1	1	0.325622	0.736828	0.999779	1	1	24	4	3.92712e-22	4.42877e-05
ARL6IP1	0.513857	0.602187	0.99989	1	1	0.98448	0.0272084	0.880422	1	1	9	6	2.05267e-09	7.89725e-07
ARL6IP4	0.489352	0.740279	1	1	1	0.0207593	0.993029	1	1	1	44	20	6.0432e-39	9.32017e-19
ARL6IP5	0.899423	0.151664	0.994441	1	1	0.640278	0.452592	0.995819	1	1	7	7	1.07673e-07	1.07673e-07
ARL6IP6	0.993835	0.0203325	1	1	1	0.999999	6.47601e-06	1	1	1	22	16	1.90936e-20	2.25532e-15
ARL8A	0.0368892	0.97965	1	1	1	0.428639	0.677824	0.999998	1	1	8	9	1.48145e-08	2.05267e-09
ARL8B	0.468232	0.637803	1	1	1	0.634175	0.480408	0.989861	1	1	7	9	1.07673e-07	2.05267e-09
ARL9	1	1.59471e-09	6.99021e-06	0.0495275	0.612139	0.99997	7.20281e-05	0.000238705	0.0069038	0.160151	12	4	5.62558e-12	4.42877e-05
ARMC1	0.989488	0.0230761	0.987379	1	1	0.707337	0.348548	0.936423	1	1	11	3	4.0036e-11	0.000343447
ARMC10	0.360444	0.872099	1	1	1	1	2.02274e-13	0.995654	1	1	72	48	2.08335e-62	2.66644e-42
ARMC2	0.996982	0.0081831	0.999385	1	1	0.5717	0.567137	0.998195	1	1	11	14	4.0036e-11	1.12098e-13
ARMC3	0.999959	0.000130594	0.075734	0.99684	1	0.992129	0.0148978	0.114354	1	1	8	6	1.48145e-08	7.89725e-07
ARMC4	0.998245	0.00559347	0.984426	1	1	0.952591	0.0798623	0.838695	1	1	16	7	2.25532e-15	1.07673e-07
ARMC5	0.98627	0.0374753	1	1	1	0.967984	0.089817	1	1	1	20	30	9.32017e-19	3.47973e-27
ARMC6	0.85426	0.237213	0.999999	1	1	0.984715	0.0261278	0.976467	1	1	11	5	4.0036e-11	5.86322e-06
ARMC7	0.388092	0.7113	1	1	1	0.998553	0.00423439	0.966128	1	1	9	12	2.05267e-09	5.62558e-12
ARMC8	0.990118	0.0395437	1	1	1	0.965545	0.0858712	0.999973	1	1	36	20	3.14475e-32	9.32017e-19
ARMC9	0.970347	0.0584734	1	1	1	1	2.7072e-06	0.215948	1	1	12	20	5.62558e-12	9.32017e-19
ARMCX1	1	0.000655439	0.0281564	0.640154	0.986454	0.795161	0.266639	0.70593	0.992626	0.999999	12	5	5.62558e-12	5.86322e-06
ARMCX2	1	2.68487e-07	5.33276e-05	0.119724	0.929576	0.999999	3.85433e-06	9.86928e-05	0.0597149	0.82834	24	8	3.92712e-22	1.48145e-08
ARMCX3	0.901797	0.247517	0.976164	1	1	0.920557	0.118025	0.601922	0.999803	1	45	6	8.75549e-40	7.89725e-07
ARMCX4	0.656102	0.424103	0.681709	0.983152	0.99941	0.998358	0.00466703	0.0588938	0.905204	0.999972	5	13	5.86322e-06	7.93018e-13
ARMCX5	1	1.16022e-08	0.0490045	1	1	0.999639	0.0015475	0.0741896	0.993496	0.999998	84	21	1.88609e-72	1.33328e-19
ARMCX6	0.873514	0.217744	0.789358	0.996197	0.999997	0.882414	0.168876	0.626298	0.913632	0.999674	16	6	2.25532e-15	7.89725e-07
ARMS2	0.981375	0.0309238	0.09082	0.82252	0.999991	0.910444	0.112429	0.185995	0.42432	0.813363	5	2	5.86322e-06	0.0027873
ARNT	0.85013	0.289392	1	1	1	0.999999	9.98563e-06	0.926271	1	1	27	33	1.16549e-24	1.04398e-29
ARNT2	0.999966	0.000101678	0.520454	1	1	0.999996	5.10125e-05	0.64834	1	1	7	37	1.07673e-07	4.54524e-33
ARNTL	0.999998	6.48395e-05	0.996132	1	1	1	7.55027e-07	0.00290663	0.999996	1	63	12	7.1614e-55	5.62558e-12
ARNTL2	0.0049038	0.997309	1	1	1	0.997175	0.00664121	0.716508	1	1	4	9	4.42877e-05	2.05267e-09
ARPC1A	0.98944	0.0254648	0.999998	1	1	0.999993	2.14271e-05	0.0456882	1	1	14	7	1.12098e-13	1.07673e-07
ARPC1B	0.997939	0.00620207	1	1	1	1	1.39193e-08	0.00414634	1	1	14	15	1.12098e-13	1.58836e-14
ARPC2	1	0.682402	1	1	1	0.467781	0.680917	0.99939	1	1	28	16	1.67724e-25	2.25532e-15
ARPC3	0.438464	0.663805	0.999902	1	1	0.534152	0.570702	0.997611	1	1	8	7	1.48145e-08	1.07673e-07
ARPC4	0.930667	0.216467	1	1	1	0.470783	0.677715	1	1	1	51	18	8.1361e-45	4.57128e-17
ARPC5	0.998769	0.00308862	0.994163	1	1	0.97043	0.0550037	0.992647	1	1	8	9	1.48145e-08	2.05267e-09
ARPC5L	0.247517	1	1	1	1	0.613	0.459364	0.999982	1	1	6	4	7.89725e-07	4.42877e-05
ARPM1	0.92712	0.0990408	0.987588	1	1	0.999159	0.00197395	0.750934	1	1	3	7	0.000343447	1.07673e-07
ARPP-21	0.999985	0.000159165	0.034035	0.999995	1	1	2.26986e-23	8.26303e-17	0.000121865	0.998808	32	26	7.23491e-29	8.10427e-24
ARPP19	0.606966	0.487914	0.995522	1	1	0.999093	0.00268652	1	1	1	6	10	7.89725e-07	2.86016e-10
ARR3	0.9987	0.0025286	0.021458	0.571663	0.987411	0.934971	0.088219	0.402338	0.98542	0.999995	4	3	4.42877e-05	0.000343447
ARRB1	0.551439	0.540852	0.966688	1	1	1	8.12716e-11	0.00255914	1	1	6	44	7.89725e-07	6.0432e-39
ARRB2	0.732371	0.434125	1	1	1	5.67456e-05	1	1	1	1	22	22	1.90936e-20	1.90936e-20
ARRDC1	0.921349	0.112121	0.680713	1	1	0.000227357	0.999915	1	1	1	4	5	4.42877e-05	5.86322e-06
ARRDC2	1	2.05861e-08	0.676104	1	1	1	2.06568e-07	0.993075	1	1	18	33	4.57128e-17	1.04398e-29
ARRDC3	0.723336	0.387642	0.999995	1	1	0.952998	0.0906821	0.99998	1	1	11	13	4.0036e-11	7.93018e-13
ARRDC4	0.145061	0.918297	1	1	1	0.987212	0.0249535	0.961542	1	1	13	8	7.93018e-13	1.48145e-08
ARRDC5	0.659741	0.433721	0.733947	0.999811	1	0.999634	0.00105676	0.0459025	0.999228	1	5	9	5.86322e-06	2.05267e-09
ARSA	0.999177	0.00653599	1	1	1	1	1.28564e-14	2.12827e-05	0.461702	1	51	33	8.1361e-45	1.04398e-29
ARSB	0.688066	0.463263	0.982221	1	1	0.999993	0.00013169	1	1	1	19	50	6.52296e-18	5.60835e-44
ARSD	0.578994	0.589587	0.999993	1	1	0.999988	0.000115483	0.408832	1	1	20	33	9.32017e-19	1.04398e-29
ARSE	0.982778	0.0273132	0.173255	0.893084	0.999943	0.797464	0.264856	0.621801	0.997145	1	4	5	4.42877e-05	5.86322e-06
ARSF	0.348381	0.753902	0.850321	0.995893	0.999999	0.129997	0.898372	0.953309	0.994244	0.999186	9	2	2.05267e-09	0.0027873
ARSG	0.999391	0.00406021	0.999943	1	1	0.0177398	1	1	1	1	38	10	6.57176e-34	2.86016e-10
ARSH	0.892133	0.146096	0.533601	0.99861	1	0.907035	0.109649	0.221964	0.689198	0.990282	4	1	4.42877e-05	0.025
ARSI	0.999932	0.000220899	0.0220972	0.681637	0.991628	0.998335	0.00516021	0.684073	1	1	8	14	1.48145e-08	1.12098e-13
ARSJ	1	1.40597e-11	1.03599e-05	0.628304	1	1	9.22673e-07	0.000193308	0.274921	0.993592	12	11	5.62558e-12	4.0036e-11
ARSK	0.973961	0.0536834	1	1	1	0.994575	0.0127916	0.79532	1	1	13	11	7.93018e-13	4.0036e-11
ART1	0.419857	0.67373	0.935319	0.999994	1	0.766547	0.27629	0.395791	0.820858	0.999805	7	2	1.07673e-07	0.0027873
ART3	1	1.92653e-07	0.00194188	1	1	0.888466	0.164001	0.707074	1	1	40	7	1.37519e-35	1.07673e-07
ART4	1	4.96132e-09	3.6298e-07	0.0132213	0.991317	0.419795	0.632392	0.746405	0.979396	0.999986	10	2	2.86016e-10	0.0027873
ART5	0.995301	0.0159982	0.998732	1	1	1	8.67062e-07	0.00983554	1	1	23	10	2.73706e-21	2.86016e-10
ARTN	1	4.40963e-26	1.29124e-14	0.0227417	0.999999	1	6.94695e-40	7.2825e-20	0.0110177	1	67	51	3.19954e-58	8.1361e-45
ARV1	0.849557	0.225591	0.999984	1	1	0.990874	0.0202659	0.638562	1	1	8	9	1.48145e-08	2.05267e-09
ARVCF	0.999868	0.000475777	0.999576	1	1	0.999756	0.00129122	1	1	1	12	24	5.62558e-12	3.92712e-22
ARX	0.999924	0.000258831	0.0111742	0.338832	0.978884	1	1.18506e-08	2.84217e-05	0.133137	1	11	34	4.0036e-11	1.50711e-30
AS3MT	0.912516	0.14086	0.578898	0.997766	1	0.968101	0.0474575	0.221469	0.870659	0.99921	9	4	2.05267e-09	4.42877e-05
ASAH1	0.999317	0.00365403	0.999985	1	1	0.99997	0.00031219	1	1	1	31	39	5.01626e-28	9.50501e-35
ASAH2	0.99939	0.00136419	0.0309076	0.880228	0.999904	0.960448	0.058434	0.178917	0.770013	0.987016	6	4	7.89725e-07	4.42877e-05
ASAH2B	1	8.69738e-10	0.0148858	0.99999	1	0.998373	0.00261189	0.0831223	0.805391	0.999548	12	2	5.62558e-12	0.0027873
ASAM	0.999997	1.48268e-05	0.0457206	0.999389	1	0.756907	1	1	1	1	10	20	2.86016e-10	9.32017e-19
ASAP1	0.705324	0.359569	0.517881	0.816494	0.991633	1	9.59674e-19	8.22797e-08	1	1	4	62	4.42877e-05	4.92727e-54
ASAP1IT1	0.977239	0.0338411	0.0680108	0.349969	0.939544	0.851221	0.171311	0.221964	0.482198	0.750086	3	1	0.000343447	0.025
ASAP2	0.996806	0.00827128	1	1	1	1	2.63365e-16	0.0571194	1	1	12	134	5.62558e-12	2.92777e-114
ASAP3	0.0810317	0.960799	0.999996	1	1	1	2.15987e-10	0.000357117	0.997877	1	16	38	2.25532e-15	6.57176e-34
ASB1	0.364615	0.738883	0.999997	1	1	0.999765	0.000956098	0.406539	1	1	10	17	2.86016e-10	3.20824e-16
ASB10	6.23769e-07	1	1	1	1	0.998785	0.00641571	0.589976	1	1	33	31	1.04398e-29	5.01626e-28
ASB11	0.999952	0.000141835	0.00372686	0.247686	0.995276	1	3.27049e-07	2.91775e-06	0.000489426	0.343696	8	6	1.48145e-08	7.89725e-07
ASB12	0.69386	0.352022	0.474833	0.671267	0.813254	0.999932	0.000143104	0.000820724	0.3678	0.99815	2	3	0.0027873	0.000343447
ASB13	0.99854	0.00399384	0.999997	1	1	1	1	1	1	1	12	40	5.62558e-12	1.37519e-35
ASB14	0.999759	0.000657644	0.0178639	0.768045	0.999978	1	1.03382e-07	9.20733e-06	0.304259	1	8	12	1.48145e-08	5.62558e-12
ASB15	0.999843	0.000342137	0.00480903	0.146043	0.939651	0.988343	0.017775	0.060656	0.551375	0.994746	4	3	4.42877e-05	0.000343447
ASB16	0.783779	0.294433	0.519581	0.938452	0.999745	0.999896	0.000343891	0.0599553	1	1	7	11	1.07673e-07	4.0036e-11
ASB17						0.999993	1.71866e-05	0.00021106	0.00166555	0.139862	0	4		4.42877e-05
ASB18	0.354112	0.740275	0.934993	1	1	1	6.0681e-15	4.06387e-09	0.157617	1	5	30	5.86322e-06	3.47973e-27
ASB2	0.999995	1.72787e-05	0.00539412	0.930421	1	0.999968	0.000201788	0.104589	1	1	8	21	1.48145e-08	1.33328e-19
ASB3	0.599485	0.665284	1	1	1	0.993715	0.0116894	0.969249	1	1	52	6	1.18054e-45	7.89725e-07
ASB4	1	2.02778e-10	2.21965e-07	0.0059519	0.913524	1	0.00043177	0.0387076	0.999268	1	12	24	5.62558e-12	3.92712e-22
ASB5	0.999997	8.76469e-06	5.72004e-05	0.0377586	0.83342	0.990606	0.01444	0.0687213	0.571743	0.987916	5	3	5.86322e-06	0.000343447
ASB6	0.999437	0.00124957	0.709162	1	1	0.620396	0.527633	0.999999	1	1	6	16	7.89725e-07	2.25532e-15
ASB7	0.981011	0.058829	1	1	1	1	1.06206e-07	0.136517	1	1	30	18	3.47973e-27	4.57128e-17
ASB8	0.99409	0.015068	0.999992	1	1	0.999558	0.000834155	0.220499	1	1	14	3	1.12098e-13	0.000343447
ASB9	1	1.46221e-09	2.92254e-06	0.333896	0.999904	1	2.96615e-08	2.68396e-05	0.361038	0.999972	28	18	1.67724e-25	4.57128e-17
ASCC1	0.976782	0.0481762	0.990586	1	1	0.999982	6.86136e-05	0.0037809	0.663272	1	12	11	5.62558e-12	4.0036e-11
ASCC2	0.951894	0.0894904	0.999982	1	1	0.558376	0.520484	0.999603	1	1	10	4	2.86016e-10	4.42877e-05
ASCC3	0.728447	0.423759	1	1	1	0.995868	0.0121983	0.761708	1	1	20	17	9.32017e-19	3.20824e-16
ASCL1	1	1.31137e-14	1.00777e-08	0.0375063	0.880708	1	3.03171e-11	8.57983e-06	0.64837	0.999696	12	12	5.62558e-12	5.62558e-12
ASCL2	1	7.28068e-12	6.56499e-05	0.620156	1	0.102421	0.944799	1	1	1	43	11	4.17218e-38	4.0036e-11
ASCL3	0.999933	0.000161873	0.000562569	0.0496561	0.810632	0.999456	0.000936767	0.00322894	0.240399	0.933568	5	2	5.86322e-06	0.0027873
ASCL4	0.998443	0.00374885	0.0268215	0.453818	0.990759	1	1.37943e-06	1.30646e-05	0.00535175	0.254074	8	11	1.48145e-08	4.0036e-11
ASF1A						0.99867	0.00279981	0.0280284	0.40511	0.996641	0	5		5.86322e-06
ASF1B	0.984934	0.033183	1	1	1	0.999377	0.00152794	0.92237	1	1	13	8	7.93018e-13	1.48145e-08
ASFMR1	0.691513	0.381998	0.618002	0.865134	0.983082	0.999978	0.000448535	0.582285	1	1	5	70	5.86322e-06	9.84373e-61
ASGR1	0.366005	0.728324	0.90985	0.999335	1	0.993058	0.0181098	0.509094	1	1	8	15	1.48145e-08	1.58836e-14
ASGR2	0.0150373	1	1	1	1	0.807181	0.39107	0.965441	1	1	30	31	3.47973e-27	5.01626e-28
ASH1L	0.641028	0.500941	0.999994	1	1	0.999991	3.81136e-05	0.0078024	1	1	15	12	1.58836e-14	5.62558e-12
ASH2L	0.604745	0.597296	1	1	1	0.915482	0.15125	0.99996	1	1	30	14	3.47973e-27	1.12098e-13
ASIP	0.807405	0.231803	0.321021	0.814316	0.991072	0.4564	0.648825	0.884416	0.999631	1	2	8	0.0027873	1.48145e-08
ASL	0.999951	0.000308318	1	1	1	1	3.88451e-06	0.9756	1	1	24	27	3.92712e-22	1.16549e-24
ASNA1	0.87511	0.180561	0.846008	1	1	0.415091	0.663985	0.999987	1	1	6	5	7.89725e-07	5.86322e-06
ASNS	1	1.84864e-15	0.596912	1	1	0.999984	5.99163e-05	0.295153	1	1	39	11	9.50501e-35	4.0036e-11
ASNSD1	0.877611	0.199206	0.999993	1	1	0.982117	0.0279052	0.936722	1	1	12	4	5.62558e-12	4.42877e-05
ASPA	1	1.52468e-06	0.000613672	0.516342	0.999894	0.999958	0.000132932	0.000527297	0.00544371	0.191057	14	6	1.12098e-13	7.89725e-07
ASPDH	0.0548081	0.976645	0.994708	0.999955	1	0.919528	0.133292	0.266775	0.750083	0.983631	15	10	1.58836e-14	2.86016e-10
ASPG	0.999954	0.000137635	0.00406606	0.247811	0.670829	0.999884	0.00060644	0.0145718	1	1	7	18	1.07673e-07	4.57128e-17
ASPH	1	9.89313e-07	1	1	1	1	4.01822e-61	6.77547e-24	1	1	52	179	1.18054e-45	7.35487e-152
ASPHD1	0.99995	0.000134314	0.61934	1	1	1	7.15769e-07	7.36236e-05	0.272518	1	5	9	5.86322e-06	2.05267e-09
ASPHD2	0.730696	0.365783	0.999924	1	1	0.172693	1	1	1	1	8	6	1.48145e-08	7.89725e-07
ASPM	0.73904	0.372695	0.999959	1	1	0.967934	0.0518937	0.859418	1	1	12	6	5.62558e-12	7.89725e-07
ASPN	0.999951	0.000105841	0.0016555	0.154604	0.999734	0.969478	0.0409545	0.0616	0.203867	0.648838	3	2	0.000343447	0.0027873
ASPRV1	0.989969	0.0190878	0.285703	0.999298	1	0.923553	0.122522	0.839593	1	1	6	8	7.89725e-07	1.48145e-08
ASPSCR1	0.887017	0.171364	0.999995	1	1	1	7.62724e-19	1	1	1	7	63	1.07673e-07	7.1614e-55
ASRGL1	0.991851	0.0223744	0.93236	1	1	0.999985	0.000129646	0.372533	1	1	14	30	1.12098e-13	3.47973e-27
ASS1	0.922377	0.151182	0.966219	1	1	1	1.11934e-10	9.75633e-07	0.191434	1	16	16	2.25532e-15	2.25532e-15
ASTE1	0.622537	0.508387	1	1	1	0.785439	0.317761	0.998927	1	1	13	11	7.93018e-13	4.0036e-11
ASTL	0.992786	0.0122623	0.0155494	0.0976506	0.270046	0.778036	0.249914	0.997506	1	1	4	1	4.42877e-05	0.025
ASTN1	0.993985	0.0135561	0.185546	0.946519	1	1	6.86793e-17	2.02529e-09	1	1	8	49	1.48145e-08	3.86669e-43
ASTN2	1	3.38978e-07	0.00834213	0.999904	1	1	9.93572e-21	3.79584e-07	1	1	22	84	1.90936e-20	1.88609e-72
ASXL1	0.989342	0.0256171	0.996473	1	1	0.982385	0.0419002	0.999923	1	1	14	16	1.12098e-13	2.25532e-15
ASXL2	0.483473	0.625647	1	1	1	0.427189	0.710462	0.996513	1	1	9	14	2.05267e-09	1.12098e-13
ASXL3	1	7.08126e-12	4.94228e-05	0.640115	0.99357	0.999996	1.07482e-05	0.0519712	0.90065	0.998497	7	3	1.07673e-07	0.000343447
ASZ1	1	1.50875e-11	1.33832e-10	1.8936e-05	0.863574	0.999254	0.00216707	0.0283857	0.735312	1	16	12	2.25532e-15	5.62558e-12
ATAD1	0.99635	0.0101438	1	1	1	0.999939	0.000201168	0.828546	1	1	15	10	1.58836e-14	2.86016e-10
ATAD2	0.288966	0.788593	1	1	1	0.827004	0.236679	0.986136	1	1	7	6	1.07673e-07	7.89725e-07
ATAD2B	0.991429	0.0178408	0.999996	1	1	0.99916	0.00212461	0.796747	1	1	8	8	1.48145e-08	1.48145e-08
ATAD3A	0.941426	0.146028	1	1	1	1	6.09045e-06	0.9993	1	1	30	85	3.47973e-27	2.74693e-73
ATAD3B	0.752377	0.347188	1	1	1	0.999998	1.90044e-05	0.806868	1	1	9	23	2.05267e-09	2.73706e-21
ATAD3C	0.658122	0.443469	0.665833	0.998674	1	0.37253	0.797382	0.999585	1	1	7	28	1.07673e-07	1.67724e-25
ATAD5	0.986293	0.0305391	0.999971	1	1	0.805632	0.26446	0.999861	1	1	12	6	5.62558e-12	7.89725e-07
ATCAY	0.999959	0.000161635	0.0905772	0.998954	1	0.987488	0.0284084	0.36598	0.998293	1	12	11	5.62558e-12	4.0036e-11
ATE1	0.968553	0.0686733	1	1	1	0.957304	0.0862477	0.935122	1	1	16	14	2.25532e-15	1.12098e-13
ATF1	0.831583	0.269273	0.999998	1	1	0.998599	0.00262674	0.0284442	0.752733	0.99966	14	4	1.12098e-13	4.42877e-05
ATF2	0.564518	0.603428	1	1	1	0.328852	0.726418	0.986952	1	1	19	3	6.52296e-18	0.000343447
ATF3	0.999976	0.000527648	1	1	1	0.999424	0.00161334	0.115115	1	1	66	10	2.20034e-57	2.86016e-10
ATF4	0.999218	0.00318034	1	1	1	0.354428	0.745661	0.944411	1	1	20	7	9.32017e-19	1.07673e-07
ATF5	0.822254	0.280015	0.999998	1	1	0.530895	0.531155	0.946528	0.999861	1	14	3	1.12098e-13	0.000343447
ATF6	0.272453	0.810617	1	1	1	0.999928	0.000353963	0.194988	1	1	9	18	2.05267e-09	4.57128e-17
ATF6B	1	0.000141802	0.885824	1	1	1	4.30509e-10	0.999535	1	1	58	132	1.10564e-50	1.3744e-112
ATF7	0.907828	0.212132	0.999625	1	1	0.995674	0.0133601	0.870919	1	1	27	19	1.16549e-24	6.52296e-18
ATF7IP	0.999131	0.0028837	0.384748	1	1	0.9988	0.00239689	0.090885	1	1	15	5	1.58836e-14	5.86322e-06
ATF7IP2	0.999532	0.000808985	0.0033627	0.0260385	0.16974	0.964998	0.0435157	0.0534056	0.27967	0.828689	2	1	0.0027873	0.025
ATG10	0.999423	0.00218565	0.999556	1	1	0.999999	1	1	1	1	18	22	4.57128e-17	1.90936e-20
ATG12	0.58258	0.540872	0.999998	1	1	0.612876	0.507186	0.999809	1	1	11	10	4.0036e-11	2.86016e-10
ATG16L1	0.993199	0.023071	1	1	1	0.999997	3.75722e-05	0.832395	1	1	24	36	3.92712e-22	3.14475e-32
ATG16L2	0.877745	0.187367	0.998573	1	1	0.975281	1	1	1	1	8	14	1.48145e-08	1.12098e-13
ATG2A	0.855606	0.224896	0.999907	1	1	1	0.00447854	1	1	1	10	19	2.86016e-10	6.52296e-18
ATG2B	0.997248	0.00588407	0.999804	1	1	1	2.97265e-07	0.0248154	1	1	7	14	1.07673e-07	1.12098e-13
ATG3	0.968248	0.0518897	0.999972	1	1	0.674431	0.395302	0.973989	1	1	6	4	7.89725e-07	4.42877e-05
ATG4A	0.861355	0.241285	0.98446	0.999998	1	0.990941	0.021737	0.3379	0.995497	0.999994	18	14	4.57128e-17	1.12098e-13
ATG4B	0.989131	0.0270294	1	1	1	1	6.50259e-13	1	1	1	16	74	2.25532e-15	4.41093e-64
ATG4C	0.0103188	0.996798	0.999999	1	1	0.0897839	0.929647	0.958825	0.994802	0.999984	20	2	9.32017e-19	0.0027873
ATG4D	0.998357	0.00409695	1	1	1	0.0534301	0.975796	0.999998	1	1	9	12	2.05267e-09	5.62558e-12
ATG5	0.791477	0.324212	0.999834	1	1	0.877524	0.191934	0.740653	1	1	14	9	1.12098e-13	2.05267e-09
ATG7	0.158546	0.953589	1	1	1	1	7.97121e-31	1.39371e-15	1	1	48	111	2.66644e-42	4.93157e-95
ATG9A	0.727738	0.489996	1	1	1	0.999968	0.000174262	0.890722	1	1	40	18	1.37519e-35	4.57128e-17
ATG9B	0.374013	0.701363	0.861222	0.999153	1	0.954868	0.0940836	0.597546	0.999391	1	4	16	4.42877e-05	2.25532e-15
ATHL1	0.985249	0.0268482	0.402208	1	1	0.99997	9.92359e-05	0.0850155	1	1	7	9	1.07673e-07	2.05267e-09
ATIC	0.819711	0.284757	0.999999	1	1	0.0896223	0.947127	0.999997	1	1	12	9	5.62558e-12	2.05267e-09
ATL1	0.967381	0.0841491	0.999999	1	1	1	7.11585e-09	0.997104	1	1	25	24	5.63933e-23	3.92712e-22
ATL2	0.99968	0.000885989	0.999998	1	1	1	2.63524e-07	0.0189183	0.999977	1	9	27	2.05267e-09	1.16549e-24
ATL3	0.772242	0.335899	0.999965	1	1	0.712304	1	1	1	1	12	14	5.62558e-12	1.12098e-13
ATM	0.970446	0.107574	1	1	1	1	4.81473e-20	1.29099e-08	1	1	49	25	3.86669e-43	5.63933e-23
ATMIN	1	0.000132694	0.0428039	0.976683	1	0.99357	0.0125827	0.823954	1	1	4	7	4.42877e-05	1.07673e-07
ATN1	0.609231	1	1	1	1	0.00247413	0.999394	1	1	1	23	20	2.73706e-21	9.32017e-19
ATOH1	1	3.50889e-14	2.27293e-06	0.942766	1	0.963074	0.054814	0.27967	0.981163	0.999769	13	4	7.93018e-13	4.42877e-05
ATOH7	0.999999	5.12982e-06	0.0418634	1	1	0.696387	0.378284	0.99995	1	1	8	5	1.48145e-08	5.86322e-06
ATOH8	0.954701	0.0871198	0.999467	1	1	0.639553	0.516657	0.99787	1	1	13	18	7.93018e-13	4.57128e-17
ATOX1	0.968792	0.054342	0.999733	1	1	0.916119	0.129768	0.967682	1	1	8	7	1.48145e-08	1.07673e-07
ATP10A	0.00323317	0.999521	1	1	1	0.9998	0.00317847	0.982042	1	1	30	72	3.47973e-27	2.08335e-62
ATP10B	1	1.77238e-06	4.49006e-05	0.0294591	0.969475	0.99999	5.32903e-05	0.0076752	0.795824	1	10	15	2.86016e-10	1.58836e-14
ATP10D	0.708023	0.422173	0.970123	1	1	0.743312	0.310042	0.552217	0.973811	0.999976	14	3	1.12098e-13	0.000343447
ATP11A	0.00368956	0.998457	1	1	1	1	1	1	1	1	8	694	1.48145e-08	1e-180
ATP11B	0.935714	0.105761	0.999991	1	1	0.999709	0.000916266	0.902566	1	1	8	11	1.48145e-08	4.0036e-11
ATP11C	0.999964	0.000124933	0.00049211	0.0398639	0.88681	0.888329	0.15177	0.226904	0.748439	0.982716	10	4	2.86016e-10	4.42877e-05
ATP12A	0.99887	0.00246354	0.84814	1	1	0.710577	0.368801	0.999006	1	1	6	5	7.89725e-07	5.86322e-06
ATP13A1	0.0425474	0.978763	1	1	1	0.989844	0.0246145	0.957815	1	1	11	14	4.0036e-11	1.12098e-13
ATP13A2	0.999689	0.00170115	1	1	1	0.98978	0.0494347	1	1	1	24	51	3.92712e-22	8.1361e-45
ATP13A3	0.999464	0.00119806	0.00691262	0.0985211	0.746017	0.993012	0.0124033	0.0668115	0.484585	1	6	5	7.89725e-07	5.86322e-06
ATP13A4	0.999978	5.62235e-05	0.000310756	0.00290559	0.151072	1	5.6516e-06	2.51242e-05	0.00690954	0.858873	5	6	5.86322e-06	7.89725e-07
ATP13A5	1	2.23974e-06	6.09835e-05	0.0201082	0.887696	0.999957	0.000102276	0.00100677	0.155281	0.99627	7	4	1.07673e-07	4.42877e-05
ATP1A1	0.999991	7.38032e-05	0.999989	1	1	1	1	1	1	1	26	45	8.10427e-24	8.75549e-40
ATP1A2	0.991629	0.0181724	0.142089	0.936454	1	0.993917	0.0151075	0.108769	1	1	9	9	2.05267e-09	2.05267e-09
ATP1A3	0.949288	0.0773461	0.713325	1	1	0.980795	0.0352139	0.304454	0.949397	1	4	7	4.42877e-05	1.07673e-07
ATP1A4	0.999865	0.000418305	0.0183683	0.976002	1	1	3.93605e-10	3.15268e-06	0.779156	1	9	16	2.05267e-09	2.25532e-15
ATP1B1	0.483818	0.661993	1	1	1	0.953053	0.104512	0.999681	1	1	16	18	2.25532e-15	4.57128e-17
ATP1B2	0.999921	0.000260129	0.688446	0.999999	1	0.999973	0.000114024	0.500156	1	1	10	14	2.86016e-10	1.12098e-13
ATP1B3	0.364485	0.730674	0.999937	1	1	0.994515	0.0109789	0.801464	1	1	8	7	1.48145e-08	1.07673e-07
ATP1B4	1	9.04591e-07	3.76575e-05	0.243642	0.98784	0.999952	0.000126457	0.0033138	0.142917	0.841253	6	6	7.89725e-07	7.89725e-07
ATP2A1	6.46859e-07	1	1	1	1	1	4.88155e-06	0.7316	1	1	12	46	5.62558e-12	1.26882e-40
ATP2A2	0.99999	4.70221e-05	0.999964	1	1	1	4.10246e-18	0.000402476	1	1	15	51	1.58836e-14	8.1361e-45
ATP2A3	1	2.4409e-15	1	1	1	1	2.81713e-46	0.000544993	1	1	49	259	3.86669e-43	1.13128e-218
ATP2B1	0.310471	0.756272	0.939962	0.999993	1	1	2.5997e-07	2.57687e-06	0.0240881	0.961587	4	10	4.42877e-05	2.86016e-10
ATP2B2	1	3.32208e-08	0.0154997	0.999999	1	1	1.14486e-05	1	1	1	30	108	3.47973e-27	1.58999e-92
ATP2B3	0.976451	0.0504689	0.30574	0.96953	1	0.976339	0.0422287	0.815357	1	1	14	8	1.12098e-13	1.48145e-08
ATP2B4	1	2.17881e-12	0.994764	1	1	1	1.42115e-13	0.000372962	1	1	62	30	4.92727e-54	3.47973e-27
ATP2C1	0.999762	0.00234452	1	1	1	1	5.01475e-14	0.120295	1	1	52	46	1.18054e-45	1.26882e-40
ATP2C2	0.954415	0.0744254	0.700925	0.990977	0.999579	1	1.63945e-06	0.243602	1	1	7	33	1.07673e-07	1.04398e-29
ATP4A	0.830988	0.231412	0.558992	0.997481	1	0.99998	8.91989e-05	0.00195546	0.463129	0.991665	6	13	7.89725e-07	7.93018e-13
ATP4B	0.815134	0.268035	0.97769	1	1	0.949095	0.133295	0.991437	1	1	9	30	2.05267e-09	3.47973e-27
ATP5A1	0.525705	0.698939	1	1	1	0.996348	0.0106382	0.999993	1	1	36	16	3.14475e-32	2.25532e-15
ATP5B	0.576765	0.525882	0.999979	1	1	0.855899	0.227988	0.99365	1	1	8	10	1.48145e-08	2.86016e-10
ATP5C1	0.337004	0.797201	1	1	1	0.984006	0.0400479	0.998723	1	1	20	18	9.32017e-19	4.57128e-17
ATP5D	0.459077	0.69731	1	1	1	0.621287	0.507332	0.943493	1	1	18	12	4.57128e-17	5.62558e-12
ATP5E	0.447902	0.736514	1	1	1	0.999268	0.00259756	0.962176	1	1	24	16	3.92712e-22	2.25532e-15
ATP5EP2	0.999939	0.000152921	0.00193099	0.188837	1	0.983058	0.0218438	0.0649295	0.343395	0.964998	4	1	4.42877e-05	0.025
ATP5F1	0.360572	0.756995	1	1	1	0.385988	0.715713	1	1	1	12	9	5.62558e-12	2.05267e-09
ATP5G1	0.9822	0.0584576	1	1	1	0.99987	0.000384534	0.0480906	0.9766	1	30	7	3.47973e-27	1.07673e-07
ATP5G2	0.0035181	0.999514	1	1	1	0.130712	1	1	1	1	43	23	4.17218e-38	2.73706e-21
ATP5G3	0.96871	0.076608	1	1	1	0.986604	0.0283767	0.999839	1	1	21	10	1.33328e-19	2.86016e-10
ATP5H	0.950167	0.130325	1	1	1	0.977586	0.0307003	0.204501	0.71574	0.999927	26	2	8.10427e-24	0.0027873
ATP5I	0.687316	0.422364	1	1	1	0.816226	0.251731	0.948277	1	1	9	6	2.05267e-09	7.89725e-07
ATP5J	0.317686	0.909441	1	1	1	0.999999	1.04628e-05	0.289269	1	1	78	31	1.97937e-67	5.01626e-28
ATP5J2	0.999593	0.00198278	0.999964	1	1	0.999817	0.00142141	0.999999	1	1	24	36	3.92712e-22	3.14475e-32
ATP5L	0.928176	0.123572	0.999998	1	1	0.953409	0.0701929	0.997865	1	1	11	5	4.0036e-11	5.86322e-06
ATP5L2	0.543514	0.53634	0.729208	0.999686	1	0.946594	0.0649295	0.109649	0.804352	0.992862	4	1	4.42877e-05	0.025
ATP5O	0.702386	0.372854	0.93479	1	1	0.894534	0.155727	0.98298	1	1	5	6	5.86322e-06	7.89725e-07
ATP5S	0.991289	0.0288749	1	1	1	0.999998	1.05236e-05	0.115517	1	1	27	15	1.16549e-24	1.58836e-14
ATP5SL	0.527154	0.769536	1	1	1	0.925944	0.233715	1	1	1	76	56	9.34231e-66	5.24191e-49
ATP6AP1	0.695259	0.386725	0.901619	0.997073	0.999891	0.978114	0.0394225	0.574247	0.985446	0.999736	6	8	7.89725e-07	1.48145e-08
ATP6AP1L	0.997388	0.00488016	0.0301034	0.4752	0.99507	0.980968	0.0262852	0.0540992	0.423866	0.855312	4	2	4.42877e-05	0.0027873
ATP6AP2	0.968303	0.0554981	0.206006	0.955039	0.999111	0.845003	0.195429	0.807197	0.998406	1	8	3	1.48145e-08	0.000343447
ATP6V0A1	0.999902	0.000911227	1	1	1	0.999998	1.20211e-05	0.00787945	0.994659	1	42	18	2.88121e-37	4.57128e-17
ATP6V0A2	0.999938	0.000213735	0.998279	1	1	0.99853	0.00379546	1	1	1	11	10	4.0036e-11	2.86016e-10
ATP6V0A4	1	1.01179e-24	1.37556e-18	3.88943e-05	0.999877	0.999997	3.9405e-05	0.20233	1	1	33	36	1.04398e-29	3.14475e-32
ATP6V0B	0.667091	0.498505	1	1	1	0.823489	0.288959	0.999998	1	1	21	16	1.33328e-19	2.25532e-15
ATP6V0C	0.995242	0.0103819	0.969856	1	1	0.927128	0.141621	0.975479	1	1	7	14	1.07673e-07	1.12098e-13
ATP6V0D1	3.2298e-05	1	1	1	1	1	0.000182029	0.535332	1	1	13	18	7.93018e-13	4.57128e-17
ATP6V0D2	0.393603	0.694494	0.930141	0.999866	1	0.311718	0.736139	0.883221	0.96111	0.999883	5	2	5.86322e-06	0.0027873
ATP6V0E1	0.832442	0.242551	0.999888	1	1	0.999998	1.66014e-05	0.329546	1	1	8	17	1.48145e-08	3.20824e-16
ATP6V0E2	0.999646	0.00254899	0.989595	1	1	0.999877	0.00116746	1	1	1	36	40	3.14475e-32	1.37519e-35
ATP6V1A	0.488132	0.643342	1	1	1	0.325572	0.729844	0.913435	1	1	13	3	7.93018e-13	0.000343447
ATP6V1B1	0.900022	0.130776	0.180843	0.425899	0.974985	1	3.73718e-07	0.0236424	1	1	3	16	0.000343447	2.25532e-15
ATP6V1B2	0.986089	0.0271988	0.999926	1	1	0.99994	0.000160038	0.96068	1	1	9	6	2.05267e-09	7.89725e-07
ATP6V1C1	0.111687	0.94184	1	1	1	0.432917	0.641393	1	1	1	14	4	1.12098e-13	4.42877e-05
ATP6V1C2	1	3.61068e-06	0.629825	1	1	1	1.4016e-06	0.00844134	1	1	20	22	9.32017e-19	1.90936e-20
ATP6V1D	0.199266	0.856766	0.999997	1	1	0.945154	0.0906996	0.991562	1	1	6	8	7.89725e-07	1.48145e-08
ATP6V1E1	0.999981	9.08152e-05	0.995563	1	1	0.942919	0.109924	0.99251	1	1	15	15	1.58836e-14	1.58836e-14
ATP6V1E2	0.987933	0.0217272	0.0877907	0.748836	0.99916	0.999784	0.000421512	0.0029743	0.126538	0.837454	6	3	7.89725e-07	0.000343447
ATP6V1F	0.550912	0.575272	0.999999	1	1	0.436623	0.642978	0.999909	1	1	11	5	4.0036e-11	5.86322e-06
ATP6V1G1	0.558599	0.530864	0.996306	1	1	0.278656	0.778772	0.999966	1	1	6	4	7.89725e-07	4.42877e-05
ATP6V1G2	0.788988	0.422742	1	1	1	1	3.19478e-17	1.92431e-09	1	1	42	26	2.88121e-37	8.10427e-24
ATP6V1G3	0.999973	6.50365e-05	0.000629013	0.0181565	0.709042	0.994802	0.0077581	0.0077581	0.0411746	0.37588	4	2	4.42877e-05	0.0027873
ATP6V1H	0.999951	0.000689133	1	1	1	0.999982	0.000170428	0.897148	1	1	55	33	3.61018e-48	1.04398e-29
ATP7A	0.999992	3.4956e-05	0.0107989	0.823862	0.999889	0.957773	0.0643052	0.365005	0.959088	0.994059	11	5	4.0036e-11	5.86322e-06
ATP7B	0.774619	0.409116	1	1	1	0.999994	3.10251e-05	0.190036	1	1	32	14	7.23491e-29	1.12098e-13
ATP8A1	0.890895	0.186842	1	1	1	1	8.65377e-17	1.45656e-07	1	1	14	28	1.12098e-13	1.67724e-25
ATP8A2	1	1.75393e-06	0.000714793	0.550629	0.998113	1	7.88188e-11	6.18698e-05	0.992504	1	6	48	7.89725e-07	2.66644e-42
ATP8B1	0.999816	0.000361466	0.00242352	0.191245	0.775488	0.999994	1.85405e-05	0.0757991	1	1	3	6	0.000343447	7.89725e-07
ATP8B2	0.999844	0.000866892	1	1	1	1	8.37392e-10	0.0810305	1	1	24	16	3.92712e-22	2.25532e-15
ATP8B3	0.231621	0.84006	0.999986	1	1	0.85216	0.276308	0.994409	1	1	8	23	1.48145e-08	2.73706e-21
ATP8B4	0.576646	0.517852	0.7754	0.996321	0.99999	1	2.18503e-09	1.71665e-06	0.0553258	0.979371	6	16	7.89725e-07	2.25532e-15
ATP9A	1	6.46411e-07	1.64273e-05	0.00101672	0.350718	0.956892	1	1	1	1	5	15	5.86322e-06	1.58836e-14
ATP9B	0.691455	0.397541	0.999996	1	1	1	1.65774e-13	9.34911e-06	0.997765	1	6	35	7.89725e-07	2.1766e-31
ATPAF1	0.999774	0.000874374	0.863436	1	1	0.999999	8.34583e-06	0.19397	1	1	16	14	2.25532e-15	1.12098e-13
ATPAF2	0.366133	0.736676	1	1	1	0.799018	0.291418	0.999999	1	1	10	9	2.86016e-10	2.05267e-09
ATPBD4	0.977725	0.051378	1	1	1	0.99943	0.00182473	0.913827	1	1	16	12	2.25532e-15	5.62558e-12
ATPGD1	1	3.46736e-19	2.27395e-09	0.0899306	0.97611	1	5.8868e-06	0.99314	1	1	23	29	2.73706e-21	2.41516e-26
ATPIF1	0.996022	0.0120182	1	1	1	0.976816	0.0522748	0.999997	1	1	18	15	4.57128e-17	1.58836e-14
ATR	0.216006	0.865577	1	1	1	0.255161	0.820861	0.999769	1	1	11	8	4.0036e-11	1.48145e-08
ATRIP	0.998863	0.00401945	1	1	1	0.999902	0.000359551	0.934046	1	1	18	12	4.57128e-17	5.62558e-12
ATRN	0.999998	1.26398e-05	0.999793	1	1	0.998665	0.00336787	0.0818389	0.990391	1	18	9	4.57128e-17	2.05267e-09
ATRNL1	0.999997	1.18185e-05	0.876906	1	1	1	1.87559e-08	0.000134511	0.317436	0.999994	8	13	1.48145e-08	7.93018e-13
ATRX	0.674595	0.478231	0.962627	0.999998	1	0.741672	0.377495	0.907647	0.999981	1	18	14	4.57128e-17	1.12098e-13
ATXN1	1	2.54693e-26	0.0733286	1	1	1	2.23033e-05	0.337292	1	1	120	40	1.47459e-102	1.37519e-35
ATXN10	0.999982	0.000101231	0.0910606	1	1	0.999997	1.51665e-05	0.151454	1	1	14	14	1.12098e-13	1.12098e-13
ATXN1L	0.970194	0.0576361	0.999973	1	1	0.998509	0.00637636	0.954309	1	1	11	26	4.0036e-11	8.10427e-24
ATXN2	0.6433	0.450986	0.999978	1	1	0.999997	1.82149e-05	0.456632	1	1	7	17	1.07673e-07	3.20824e-16
ATXN2L	0.999993	5.29311e-05	0.999299	1	1	0.999802	0.00182841	0.995006	1	1	25	45	5.63933e-23	8.75549e-40
ATXN3	1	5.31281e-28	1	1	1	1	1.71464e-43	1	1	1	358	308	2.51967e-301	1.38697e-259
ATXN3L	0.999994	1.49987e-05	0.000173006	0.0883788	0.99002	0.998977	0.00179997	0.0124188	0.132038	0.789316	4	3	4.42877e-05	0.000343447
ATXN7	1	2.9765e-07	0.994632	1	1	1	2.17194e-12	0.0569347	1	1	46	46	1.26882e-40	1.26882e-40
ATXN7L1	1	5.63909e-10	0.0300987	1	1	1	3.54275e-31	2.41101e-07	1	1	18	112	4.57128e-17	7.19258e-96
ATXN7L2	0.861272	0.19734	0.989088	1	1	0.819836	0.240481	0.995038	1	1	6	5	7.89725e-07	5.86322e-06
ATXN7L3	1	5.34653e-08	0.845508	1	1	1	2.40685e-06	0.00029359	0.304786	1	12	10	5.62558e-12	2.86016e-10
ATXN8OS	0.998916	0.0022859	0.00395909	0.0167522	0.434623	1	8.25607e-08	4.02787e-05	0.0227731	1	5	12	5.86322e-06	5.62558e-12
AUH	0.984682	0.0229595	0.214576	1	1	0.858123	0.204823	0.958746	1	1	3	7	0.000343447	1.07673e-07
AUP1	0.396433	0.705961	1	1	1	0.364934	0.76286	1	1	1	9	13	2.05267e-09	7.93018e-13
AURKA	0.000378181	0.999994	1	1	1	0.00104911	0.999855	1	1	1	114	34	1.53015e-97	1.50711e-30
AURKAIP1	0.609795	0.572666	1	1	1	1	4.28427e-09	6.84625e-05	1	1	22	18	1.90936e-20	4.57128e-17
AURKAPS1	0.984297	0.0234834	0.108409	0.806303	0.999837	0.997473	0.00395735	0.0179821	0.69386	0.999913	3	2	0.000343447	0.0027873
AURKB	0.411182	0.697307	0.999997	1	1	1	0.0823917	0.337633	0.998939	1	10	3	2.86016e-10	0.000343447
AURKC	1	2.9375e-48	1.19162e-40	4.25031e-28	1	1	1.22638e-12	7.25017e-10	9.59325e-06	0.0878285	33	15	1.04398e-29	1.58836e-14
AUTS2	0.999885	0.000606238	0.999999	1	1	1	1.34266e-78	9.41637e-24	1	1	21	260	1.33328e-19	1.65415e-219
AVEN	0.999878	0.00029383	0.26659	1	1	1	1.07845e-06	0.0995835	1	1	5	12	5.86322e-06	5.62558e-12
AVIL	0.00100662	1	1	1	1	0.998767	0.00218378	0.0147616	0.357418	0.992293	5	3	5.86322e-06	0.000343447
AVL9	0.923655	0.114638	0.993069	1	1	0.999998	8.51813e-06	0.0963607	1	1	6	10	7.89725e-07	2.86016e-10
AVP	1	1.33059e-17	4.27154e-16	1.17091e-11	1.69857e-07	0.999706	0.000701274	0.495925	1	1	9	6	2.05267e-09	7.89725e-07
AVPI1	0.905507	0.174286	1	1	1	0.999606	0.00083205	0.885003	1	1	14	4	1.12098e-13	4.42877e-05
AVPR1A	0.999974	9.06652e-05	0.0217521	0.938186	1	1	4.17354e-07	0.00142355	0.81453	1	8	13	1.48145e-08	7.93018e-13
AVPR1B	1	8.63499e-08	0.0293354	1	1	1	8.65143e-10	2.01764e-09	6.49493e-07	8.59993e-05	9	4	2.05267e-09	4.42877e-05
AVPR2	0.14651	0.932425	0.989654	0.999977	1	1.59838e-08	1	1	1	1	22	19	1.90936e-20	6.52296e-18
AWAT1	0.964998	0.0435157	0.0929653	0.376935	0.72033	0.998961	0.00169973	0.00923791	0.24258	0.981176	1	2	0.025	0.0027873
AWAT2	0.20207	0.841021	0.915495	0.982788	0.999889	0.5	0.550811	0.600801	0.830504	0.969379	3	2	0.000343447	0.0027873
AXIN1	0.999826	0.000576567	0.698303	1	1	1	1.54156e-18	0.329019	1	1	12	112	5.62558e-12	7.19258e-96
AXIN2	0.999995	2.69584e-05	0.652954	1	1	0.999988	0.000105677	0.100443	1	1	14	26	1.12098e-13	8.10427e-24
AXL	0.999999	3.00746e-06	0.000146703	0.0721252	0.629883	0.994541	0.0193302	0.94346	1	1	14	22	1.12098e-13	1.90936e-20
AZGP1	0.526032	0.548866	0.866378	0.999532	1	0.921088	0.100021	0.203495	0.861171	0.999532	4	2	4.42877e-05	0.0027873
AZI1	0.751273	0.399882	1	1	1	1	1.94536e-21	1	1	1	22	80	1.90936e-20	4.19508e-69
AZI2	0.890433	0.263068	1	1	1	0.571703	0.54445	0.983463	1	1	39	9	9.50501e-35	2.05267e-09
AZIN1	0.846956	0.317476	1	1	1	0.999875	0.000343255	0.00665904	0.237803	0.827082	32	6	7.23491e-29	7.89725e-07
AZU1	4.64542e-09	1	1	1	1	0.0159683	0.989744	0.99814	0.999977	1	8	3	1.48145e-08	0.000343447
B2M	0.300698	0.7913	1	1	1	0.984077	0.0293736	0.99986	1	1	10	7	2.86016e-10	1.07673e-07
B3GALNT1	1	1.35015e-14	0.891228	1	1	0.871689	0.148779	0.804352	0.992862	0.992862	80	1	4.19508e-69	0.025
B3GALNT2	0.998498	0.00385322	0.999777	1	1	0.991206	0.0177767	0.986934	1	1	10	8	2.86016e-10	1.48145e-08
B3GALT1	0.999954	0.000164525	0.00418587	0.497836	1	0.964849	0.0495599	0.109605	0.469458	0.902018	10	3	2.86016e-10	0.000343447
B3GALT2	0.999944	0.000137426	0.00212648	0.230936	0.990575	0.99999	2.67095e-05	0.000211433	0.0639364	0.992555	5	4	5.86322e-06	4.42877e-05
B3GALT4	0.911604	0.166943	0.99996	1	1	1	4.04842e-09	0.0103621	0.99857	1	17	48	3.20824e-16	2.66644e-42
B3GALT5	0.999993	7.86635e-05	0.162282	1	1	0.999999	9.52857e-06	0.0962793	1	1	30	19	3.47973e-27	6.52296e-18
B3GALT6	0.735034	0.33533	1	1	1	1	0.000378719	0.541841	1	1	5	10	5.86322e-06	2.86016e-10
B3GALTL	0.925902	0.108442	0.576156	0.97603	1	0.990863	0.0240683	0.824152	1	1	5	15	5.86322e-06	1.58836e-14
B3GAT1	1	2.54804e-18	0.000945128	1	1	1	1.61582e-08	0.00283365	1	1	40	42	1.37519e-35	2.88121e-37
B3GAT2	0.996303	0.0083076	0.747226	1	1	0.999987	6.46033e-05	0.636284	1	1	9	14	2.05267e-09	1.12098e-13
B3GAT3	0.85213	0.224942	0.99932	1	1	0.513946	0.550359	0.977281	1	1	10	3	2.86016e-10	0.000343447
B3GNT1	0.696615	0.378195	0.904933	1	1	0.77259	0.314009	0.948142	1	1	5	8	5.86322e-06	1.48145e-08
B3GNT2	0.348944	1	1	1	1	0.875916	0.161576	0.498415	1	1	20	3	9.32017e-19	0.000343447
B3GNT3	0.0371943	0.98219	0.999633	1	1	0.0572085	0.963196	0.982714	0.999417	1	12	5	5.62558e-12	5.86322e-06
B3GNT4	0.99015	0.0216668	0.776505	1	1	0.0712576	0.948489	0.994307	0.999997	1	10	3	2.86016e-10	0.000343447
B3GNT5	1	7.27421e-11	0.597562	1	1	0.44963	0.59997	0.967779	1	1	24	2	3.92712e-22	0.0027873
B3GNT6	0.615435	0.500189	0.734964	0.988718	1	0.999333	0.00183587	1	1	1	7	5	1.07673e-07	5.86322e-06
B3GNT7	0.999993	2.56862e-05	0.000119804	0.00157195	0.117579	1	9.73859e-05	0.0969772	1	1	7	14	1.07673e-07	1.12098e-13
B3GNT8	0.908053	0.146527	0.552891	0.999813	1	0.446594	0.588493	0.72033	0.921999	0.9871	8	1	1.48145e-08	0.025
B3GNT9	0.999998	6.54245e-06	0.136717	0.990331	0.999984	0.999997	9.51418e-06	5.89315e-05	0.00272837	0.45282	8	4	1.48145e-08	4.42877e-05
B3GNTL1	0.0339835	0.981492	1	1	1	1	1	1	1	1	8	152	1.48145e-08	2.65673e-129
B4GALNT1	0.999947	0.000246894	0.990913	1	1	1	2.76587e-08	0.00234428	1	1	16	18	2.25532e-15	4.57128e-17
B4GALNT2	1	6.77495e-31	1.84404e-21	0.001103	0.99554	1	1.62272e-18	5.99491e-14	0.000109272	0.668813	35	15	2.1766e-31	1.58836e-14
B4GALNT3	0.986191	0.0243361	0.73735	1	1	0.0105722	0.997732	1	1	1	6	30	7.89725e-07	3.47973e-27
B4GALNT4	0.570476	0.620529	0.965443	1	1	0.839522	0.288318	0.985219	1	1	25	20	5.63933e-23	9.32017e-19
B4GALT1	0.477163	0.601895	1	1	1	0.855868	0.219328	0.999677	1	1	4	8	4.42877e-05	1.48145e-08
B4GALT2	0.736214	0.421946	0.999203	1	1	0.996052	0.0103008	0.513484	1	1	23	13	2.73706e-21	7.93018e-13
B4GALT3	0.880048	0.190854	0.999955	1	1	0.707352	0.348426	0.979159	1	1	10	3	2.86016e-10	0.000343447
B4GALT4	0.955829	0.1114	1	1	1	0.999998	6.50364e-06	0.000433454	0.536924	0.999705	24	4	3.92712e-22	4.42877e-05
B4GALT5	0.191185	0.872474	0.999999	1	1	0.919269	0.121029	0.69302	1	1	8	5	1.48145e-08	5.86322e-06
B4GALT6	0.944289	0.0796643	0.97492	1	1	0.951819	0.0799657	0.847644	0.999699	1	4	7	4.42877e-05	1.07673e-07
B4GALT7	0.954805	0.0744945	0.999976	1	1	0.999913	0.000411331	0.770211	1	1	7	18	1.07673e-07	4.57128e-17
B9D1	0.973958	0.0525625	1	1	1	0.738292	0.406743	0.994362	1	1	12	19	5.62558e-12	6.52296e-18
B9D2	0.825616	0.298552	1	1	1	0.996507	0.00825422	0.583125	1	1	19	9	6.52296e-18	2.05267e-09
BAALC	0.996166	0.00875458	0.0209236	0.444274	0.999427	1	4.99743e-16	0.00240236	1	1	10	48	2.86016e-10	2.66644e-42
BAAT	0.999915	0.000202349	0.00189767	0.555353	0.999982	0.978156	0.0278638	0.0350017	0.221964	0.517802	5	1	5.86322e-06	0.025
BACE1	0.135694	0.957363	1	1	1	0.000902366	0.999877	1	1	1	44	32	6.0432e-39	7.23491e-29
BACE2	0.999993	3.36631e-05	0.972982	1	1	1	2.7448e-15	0.231848	1	1	15	63	1.58836e-14	7.1614e-55
BACH1	0.999986	0.000190689	1	1	1	0.991433	0.0140782	0.10996	0.623978	1	41	4	1.99024e-36	4.42877e-05
BACH2	1	1.48663e-10	0.980149	1	1	0.926393	0.171302	0.999775	1	1	78	29	1.97937e-67	2.41516e-26
BAD	0.108367	0.960856	1	1	1	1	3.24047e-07	0.874096	1	1	32	42	7.23491e-29	2.88121e-37
BAG1	0.974779	0.0430442	0.95894	1	1	0.787357	0.258033	0.441454	0.826261	0.989488	6	2	7.89725e-07	0.0027873
BAG2	0.99241	0.0157933	0.980769	1	1	0.999477	0.00137151	0.250475	1	1	9	8	2.05267e-09	1.48145e-08
BAG3	0.985904	0.0245573	0.941014	1	1	0.700251	0.420808	0.97508	1	1	6	12	7.89725e-07	5.62558e-12
BAG4	0.684824	0.419925	1	1	1	0.979968	0.0428724	1	1	1	9	12	2.05267e-09	5.62558e-12
BAG5	0.0010376	0.999845	1	1	1	0.999994	5.76096e-05	0.461109	1	1	31	22	5.01626e-28	1.90936e-20
BAGE	0.997294	0.00570036	0.0359514	0.821566	1	0.969559	0.0457265	0.108419	0.772437	1	7	4	1.07673e-07	4.42877e-05
BAGE2	0.997294	0.00570036	0.0359514	0.821566	1	0.986987	0.0218518	0.0631316	0.627663	1	7	5	1.07673e-07	5.86322e-06
BAGE3	0.997294	0.00570036	0.0359514	0.821566	1	0.986987	0.0218518	0.0631316	0.627663	1	7	5	1.07673e-07	5.86322e-06
BAGE4	0.997294	0.00570036	0.0359514	0.821566	1	0.986987	0.0218518	0.0631316	0.627663	1	7	5	1.07673e-07	5.86322e-06
BAGE5	0.997294	0.00570036	0.0359514	0.821566	1	0.986987	0.0218518	0.0631316	0.627663	1	7	5	1.07673e-07	5.86322e-06
BAHCC1	0.149214	0.905008	0.999957	1	1	0.100824	0.987869	1	1	1	7	106	1.07673e-07	7.47752e-91
BAHD1	0.527996	0.634049	1	1	1	0.972088	0.0442546	0.735288	1	1	17	5	3.20824e-16	5.86322e-06
BAI1	0.613236	0.480217	0.561216	0.905171	0.999509	1	7.2963e-07	0.312594	1	1	7	80	1.07673e-07	4.19508e-69
BAI2	0.66735	0.500131	0.999998	1	1	0.908779	0.185171	1	1	1	21	19	1.33328e-19	6.52296e-18
BAI3	1	1.13001e-06	0.0300037	1	1	1	4.7906e-08	6.95662e-05	0.528237	1	15	13	1.58836e-14	7.93018e-13
BAIAP2	0.813183	0.38835	1	1	1	1	1	1	1	1	44	518	6.0432e-39	1e-180
BAIAP2L1	0.999681	0.000865576	0.577672	1	1	0.999941	0.000500386	0.770948	1	1	7	31	1.07673e-07	5.01626e-28
BAIAP2L2	0.987553	0.0248562	0.523918	1	1	1	2.43391e-08	9.94117e-05	1	1	9	11	2.05267e-09	4.0036e-11
BAIAP3	0.734147	0.364048	0.959313	1	1	0.061587	0.97856	1	1	1	8	26	1.48145e-08	8.10427e-24
BAK1	0.997925	0.00543913	0.770432	1	1	0.843078	0.2238	0.990065	1	1	10	7	2.86016e-10	1.07673e-07
BAMBI	0.94643	0.0837223	0.842226	1	1	0.89445	0.160345	0.841564	1	1	6	8	7.89725e-07	1.48145e-08
BANF1	0.687942	0.522851	1	1	1	0.936321	0.129708	1	1	1	34	17	1.50711e-30	3.20824e-16
BANF2	0.493409	0.663451	0.97369	1	1	0.308833	0.784113	0.97889	1	1	17	9	3.20824e-16	2.05267e-09
BANK1	0.647121	0.469837	0.999995	1	1	0.99999	7.87373e-05	0.596219	1	1	11	27	4.0036e-11	1.16549e-24
BANP	1	1.30457e-25	6.36488e-05	1	1	1	4.52166e-45	1	1	1	66	302	2.20034e-57	1.41679e-254
BAP1	0.999617	0.00127123	1	1	1	0.963374	0.063659	1	1	1	13	8	7.93018e-13	1.48145e-08
BARD1	0.617223	0.508722	0.999912	1	1	0.923198	0.118266	0.978557	1	1	12	7	5.62558e-12	1.07673e-07
BARHL1	0.959917	0.0591803	0.410284	0.982368	1	0.999992	3.65811e-05	0.00740504	0.83677	0.99973	4	13	4.42877e-05	7.93018e-13
BARHL2	1	1.52973e-12	1.52896e-08	0.0126049	0.364812	1	8.9962e-09	6.54893e-06	0.0342614	0.568481	8	10	1.48145e-08	2.86016e-10
BARX1	0.946594	0.0649295	0.0780014	0.171311	0.343395	0.999998	9.25045e-06	0.00434988	0.895403	0.999997	1	14	0.025	1.12098e-13
BARX2	0.999961	0.000151971	0.190487	0.998702	1	0.989	0.0276492	0.646455	0.999981	1	12	15	5.62558e-12	1.58836e-14
BASE	0.999995	1.72294e-05	4.37523e-05	0.00230407	0.431494	0.00249398	0.998366	0.998366	0.999656	0.999914	7	1	1.07673e-07	0.025
BASP1	1	1.57687e-08	0.058624	1	1	0.987345	0.0219867	0.171272	0.919533	1	30	5	3.47973e-27	5.86322e-06
BAT1	0.999998	0.000141867	1	1	1	1	3.34782e-09	1	1	1	96	106	1.72499e-82	7.47752e-91
BAT2	0.454859	0.775837	1	1	1	1	1.09742e-21	1	1	1	46	121	1.26882e-40	2.15137e-103
BAT2L1	0.997869	0.00360175	0.0162858	0.275709	0.897612	0.999998	1.45253e-05	0.00563859	0.999682	1	3	15	0.000343447	1.58836e-14
BAT2L2	0.956087	0.0839389	0.999998	1	1	0.999907	0.000293787	0.2628	1	1	12	9	5.62558e-12	2.05267e-09
BAT3	9.7566e-06	1	1	1	1	1	1.26346e-10	1	1	1	238	161	3.88419e-201	8.02487e-137
BAT4	0.552947	0.713399	1	1	1	0.761849	0.464565	1	1	1	55	45	3.61018e-48	8.75549e-40
BAT5	0.884004	0.212988	0.999997	1	1	0.999982	0.000304439	0.999898	1	1	18	51	4.57128e-17	8.1361e-45
BATF	0.957498	0.0731852	0.910729	1	1	0.999967	0.000135816	0.56457	1	1	8	12	1.48145e-08	5.62558e-12
BATF2	0.999699	0.000669439	0.117887	0.995404	1	0.998007	0.00396495	0.0581541	0.772846	0.991158	5	4	5.86322e-06	4.42877e-05
BATF3	0.984738	0.0301712	0.999557	1	1	0.46907	0.626062	0.998083	1	1	9	7	2.05267e-09	1.07673e-07
BAX	1	7.5992e-11	0.00138352	1	1	1	0.00225248	1	1	1	25	34	5.63933e-23	1.50711e-30
BAZ1A	0.82361	0.274913	1	1	1	0.999927	0.000338929	0.970046	1	1	12	16	5.62558e-12	2.25532e-15
BAZ1B	0.785513	0.314274	1	1	1	0.81158	0.31495	0.980108	1	1	11	16	4.0036e-11	2.25532e-15
BAZ2A	0.804035	0.249689	0.995504	1	1	0.673109	0.476315	0.999751	1	1	4	17	4.42877e-05	3.20824e-16
BAZ2B	0.987046	0.0288733	0.918789	1	1	0.824659	0.227845	0.555777	0.983187	1	11	4	4.0036e-11	4.42877e-05
BBC3	0.00202388	0.9995	1	1	1	0.642757	0.650762	1	1	1	17	63	3.20824e-16	7.1614e-55
BBOX1	0.39701	0.679854	0.914437	0.99933	1	0.174662	0.863941	0.921702	0.998529	0.999957	5	3	5.86322e-06	0.000343447
BBS1	0.807484	0.297514	0.998208	1	1	0.747982	0.306475	0.993329	1	1	11	3	4.0036e-11	0.000343447
BBS10	0.982845	0.034586	0.998367	1	1	0.782748	0.291375	0.998013	1	1	10	6	2.86016e-10	7.89725e-07
BBS12	0.594458	0.521218	0.999922	1	1	0.936425	0.0966541	0.936645	1	1	10	5	2.86016e-10	5.86322e-06
BBS2	0.626144	0.466314	0.992339	1	1	0.76302	0.322723	0.996177	1	1	7	7	1.07673e-07	1.07673e-07
BBS4	0.342049	0.731022	0.995301	1	1	0.985157	0.0300769	1	1	1	5	9	5.86322e-06	2.05267e-09
BBS5	0.886665	0.158268	0.796866	1	1	0.999926	0.000203716	0.379368	1	1	5	7	5.86322e-06	1.07673e-07
BBS7	0.18205	0.906864	1	1	1	0.986312	0.0254219	0.988806	1	1	20	7	9.32017e-19	1.07673e-07
BBS9	0.973159	0.0900902	1	1	1	1	2.23459e-22	0.000102434	1	1	40	104	1.37519e-35	3.51721e-89
BBX	0.999896	0.00123564	0.999918	1	1	0.999992	3.94119e-05	0.0343614	1	1	52	10	1.18054e-45	2.86016e-10
BCAM	0.998999	0.00286035	0.0973447	0.999597	1	0.998142	0.00764366	0.915624	1	1	8	23	1.48145e-08	2.73706e-21
BCAN	0.999419	0.0024513	0.0511972	1	1	1	2.67608e-17	3.09623e-10	1	1	18	28	4.57128e-17	1.67724e-25
BCAP29	0.999999	1.58034e-05	0.998266	1	1	0.999996	2.88317e-05	0.149962	1	1	37	20	4.54524e-33	9.32017e-19
BCAP31	0.999669	0.00237632	0.218477	1	1	0.596407	0.61872	0.982356	1	1	40	30	1.37519e-35	3.47973e-27
BCAR1	1	6.36966e-08	0.4633	1	1	0.999828	0.0340499	1	1	1	70	327	9.84373e-61	1.9055e-275
BCAR3	0.999991	3.94506e-05	0.0972734	1	1	0.889256	0.221948	0.913284	1	1	11	17	4.0036e-11	3.20824e-16
BCAR4	0.515708	0.572454	0.82284	0.999983	1	0.977586	0.0307003	0.0897839	0.525167	0.988717	6	2	7.89725e-07	0.0027873
BCAS1	0.999617	0.000932087	0.00597645	0.331178	0.994845	0.980051	0.0294692	0.154139	0.805312	0.999913	7	3	1.07673e-07	0.000343447
BCAS2	0.998123	0.00476518	0.985673	1	1	0.911877	0.123704	0.696277	1	1	10	4	2.86016e-10	4.42877e-05
BCAS3	0.999206	0.00431774	1	1	1	1	4.85596e-16	8.76182e-05	1	1	32	104	7.23491e-29	3.51721e-89
BCAS4	0.747513	0.425049	1	1	1	1	1.01619e-23	5.22862e-05	1	1	24	42	3.92712e-22	2.88121e-37
BCAT1	0.999315	0.00176192	0.267234	1	1	1	1.64897e-10	0.0124942	1	1	8	34	1.48145e-08	1.50711e-30
BCAT2	0.992495	0.021125	0.999997	1	1	1	3.65705e-10	0.640927	1	1	19	55	6.52296e-18	3.61018e-48
BCCIP	1	2.61296e-08	1	1	1	0.999997	2.81806e-05	0.842793	1	1	36	27	3.14475e-32	1.16549e-24
BCDIN3D	0.992744	0.015942	0.958771	1	1	0.940464	0.0917723	0.801925	1	1	9	5	2.05267e-09	5.86322e-06
BCHE	0.738745	0.304593	0.350314	0.374081	0.5	0.934496	0.0887469	0.128612	0.240669	0.40796	2	3	0.0027873	0.000343447
BCKDHA	0.999852	0.000681518	1	1	1	0.503397	0.614713	0.993201	1	1	20	10	9.32017e-19	2.86016e-10
BCKDHB	0.798254	0.329956	1	1	1	0.949043	0.111618	0.970773	1	1	18	16	4.57128e-17	2.25532e-15
BCKDK	1	1.35216e-08	0.279396	1	1	1	9.33189e-08	1.88222e-05	0.343472	0.999925	20	6	9.32017e-19	7.89725e-07
BCL10	0.995034	0.0106146	0.963746	1	1	0.999843	0.000484194	0.191246	1	1	8	8	1.48145e-08	1.48145e-08
BCL11A	0.926805	0.222972	1	1	1	1	2.08923e-28	0.20965	1	1	45	174	8.75549e-40	1.1054e-147
BCL11B	0.993147	0.0169818	0.785627	1	1	1	2.25371e-34	3.76499e-13	1	1	14	126	1.12098e-13	1.42282e-107
BCL2	0.72826	0.554171	1	1	1	9.58277e-19	1	1	1	1	62	23	4.92727e-54	2.73706e-21
BCL2A1	0.371078	0.708422	0.9238	0.999972	1	0.0258178	0.983694	0.992246	0.999464	0.999994	6	4	7.89725e-07	4.42877e-05
BCL2L1	0.915021	0.18222	1	1	1	0.999943	0.000275684	0.163919	1	1	26	18	8.10427e-24	4.57128e-17
BCL2L10	1	3.34243e-09	2.92175e-06	0.0707128	1	0.999977	6.03445e-05	0.00118932	0.0980785	0.606286	10	5	2.86016e-10	5.86322e-06
BCL2L11	1	3.55349e-16	0.993896	1	1	0.999998	1.6348e-05	0.0102847	0.999989	1	57	21	7.61235e-50	1.33328e-19
BCL2L12	0.889274	0.174241	0.999996	1	1	0.992725	0.02811	1	1	1	10	34	2.86016e-10	1.50711e-30
BCL2L13	0.677285	0.4208	0.999996	1	1	0.530895	0.531155	0.858805	0.999628	1	8	3	1.48145e-08	0.000343447
BCL2L14	0.0113623	0.996899	0.999756	1	1	0.286932	0.827576	0.984774	1	1	24	16	3.92712e-22	2.25532e-15
BCL2L15	0.924812	0.111163	0.277144	0.740405	0.977691	0.993376	0.0110753	0.0303931	0.234896	0.896215	5	4	5.86322e-06	4.42877e-05
BCL2L2	0.955539	0.0677624	0.990604	1	1	1	0.000164161	0.000345474	0.117761	0.994931	5	2	5.86322e-06	0.0027873
BCL3	0.949884	0.0923273	0.999999	1	1	0.996911	0.00927585	0.859305	1	1	11	16	4.0036e-11	2.25532e-15
BCL6	0.677406	0.633142	1	1	1	0.999974	0.000117891	0.0554571	1	1	71	12	1.43199e-61	5.62558e-12
BCL6B	0.991433	0.0180141	0.658764	1	1	0.979852	0.0373532	0.23375	0.993422	1	9	8	2.05267e-09	1.48145e-08
BCL7A	1	1.79103e-09	0.111511	1	1	0.999905	0.000979856	0.99975	1	1	12	40	5.62558e-12	1.37519e-35
BCL7B	0.736081	0.341243	1	1	1	0.462638	0.630726	0.999339	1	1	6	6	7.89725e-07	7.89725e-07
BCL7C	1	3.01867e-08	0.144305	1	1	0.893395	1	1	1	1	9	11	2.05267e-09	4.0036e-11
BCL8						0.990282	0.0128999	0.0218438	0.148779	0.935071	0	1		0.025
BCL9	0.999905	0.000562144	0.36003	1	1	0.999824	0.000416958	0.00845816	0.495185	0.999814	21	4	1.33328e-19	4.42877e-05
BCL9L	0.999584	0.00132289	0.0054391	0.113528	0.756709	0.973302	0.0607004	0.854099	1	1	12	15	5.62558e-12	1.58836e-14
BCLAF1	1	0.00579914	1	1	1	0.458809	0.701782	0.999905	1	1	48	18	2.66644e-42	4.57128e-17
BCMO1	1	1.75802e-06	4.21032e-05	0.00405058	0.0563563	0.999956	0.000109487	0.00349273	0.45957	0.998298	5	5	5.86322e-06	5.86322e-06
BCO2	1	6.13647e-06	0.00482854	0.79533	0.997271	1	2.5514e-09	6.8596e-06	0.0255895	0.791591	17	12	3.20824e-16	5.62558e-12
BCOR	1	9.67359e-16	0.978654	1	1	0.999648	0.00118224	0.0830191	0.988801	0.999999	328	14	2.78731e-276	1.12098e-13
BCORL1	0.998181	0.00552815	0.284686	0.995085	0.999998	0.97756	0.034414	0.109809	0.568698	0.973487	16	4	2.25532e-15	4.42877e-05
BCORL2	0.875693	0.152951	0.2212	0.449189	0.830023	0.896133	0.140395	0.150636	0.26467	0.5177	2	4	0.0027873	4.42877e-05
BCR	0.973423	0.0641651	0.890802	1	1	0.998445	0.0076727	0.970184	1	1	20	30	9.32017e-19	3.47973e-27
BCS1L	0.0912605	0.95994	1	1	1	0.909973	0.145824	0.991982	1	1	20	10	9.32017e-19	2.86016e-10
BCYRN1						1	1	1	1	1	0	144		1.28631e-122
BDH1	0.998119	0.0109483	0.999999	1	1	1	1.32919e-07	0.793924	1	1	38	48	6.57176e-34	2.66644e-42
BDH2	0.999409	0.00133663	0.00988895	0.462791	0.992967	0.999074	0.00182049	0.0115687	0.216009	0.965492	6	4	7.89725e-07	4.42877e-05
BDKRB1	0.898889	0.148523	0.351542	0.865983	0.999985	0.391276	0.678276	0.917082	0.999936	1	6	4	7.89725e-07	4.42877e-05
BDKRB2	1	3.09018e-07	0.000194181	0.539294	0.999891	0.999951	0.000129027	0.0306103	0.998255	1	18	6	4.57128e-17	7.89725e-07
BDNF	1	1.23454e-71	0.999996	1	1	1	1.29132e-45	1.38505e-05	1	1	648	190	1e-180	4.76296e-161
BDNFOS	0.75721	0.31363	0.996281	1	1	0.984244	0.0481716	1	1	1	5	24	5.86322e-06	3.92712e-22
BDP1	0.882403	0.182446	0.995953	1	1	0.493919	0.6147	0.993799	1	1	9	9	2.05267e-09	2.05267e-09
BEAN	0.940347	0.120212	0.963919	1	1	0.149295	0.879383	0.924975	0.994931	0.999984	15	2	1.58836e-14	0.0027873
BECN1	0.482863	0.628143	1	1	1	0.854535	0.192319	0.903524	1	1	9	4	2.05267e-09	4.42877e-05
BEGAIN	0.999992	4.68375e-05	0.146724	1	1	1	1.51114e-14	0.011351	1	1	17	51	3.20824e-16	8.1361e-45
BEND2	0.999959	0.000131615	0.00621501	0.766425	0.999999	0.999415	0.0013089	0.0285628	0.557613	0.993253	9	6	2.05267e-09	7.89725e-07
BEND3	0.999831	0.000505089	0.958134	1	1	0.999998	1.15032e-05	0.0340022	1	1	10	13	2.86016e-10	7.93018e-13
BEND4	1	2.54802e-12	1.19607e-05	0.930279	1	1	2.17183e-15	1.41464e-05	0.999977	1	24	24	3.92712e-22	3.92712e-22
BEND5	0.991397	0.0172632	0.999356	1	1	0.951781	0.0832026	0.968986	1	1	8	9	1.48145e-08	2.05267e-09
BEND6	0.870229	0.223059	1	1	1	0.993147	0.0141625	0.70627	1	1	16	7	2.25532e-15	1.07673e-07
BEND7	0.999994	3.2834e-05	0.0167576	0.996247	1	1	3.61302e-09	0.0115648	1	1	16	55	2.25532e-15	3.61018e-48
BEST1	0.994357	0.0171992	0.295746	0.993079	1	0.99995	0.000295635	0.283343	0.999996	1	20	23	9.32017e-19	2.73706e-21
BEST2	0.989484	0.0160784	0.0236813	0.17886	0.811169	0.987215	0.0257106	0.712023	1	1	3	9	0.000343447	2.05267e-09
BEST3	0.999292	0.00225034	0.190246	1	1	0.977337	0.0490921	0.589495	1	1	12	12	5.62558e-12	5.62558e-12
BEST4	0.97014	0.0490992	0.192264	0.958009	1	0.976441	0.0473852	0.786192	1	1	6	11	7.89725e-07	4.0036e-11
BET1	0.678208	0.440744	1	1	1	0.99991	0.000247585	0.316825	1	1	11	7	4.0036e-11	1.07673e-07
BET1L	0.997139	0.0130051	1	1	1	0.972802	0.0517694	0.987439	1	1	32	10	7.23491e-29	2.86016e-10
BET3L	0.997825	0.00366415	0.0059923	0.0188859	0.510417	1	8.85483e-07	2.9641e-05	0.155681	0.99614	3	13	0.000343447	7.93018e-13
BEX1	1	4.65197e-07	3.05656e-05	0.040187	0.656519	0.999913	0.000206563	0.0019012	0.160683	0.829864	10	5	2.86016e-10	5.86322e-06
BEX2	0.999984	0.000173811	0.297648	0.999965	1	0.999997	1.84156e-05	0.0422363	0.960807	0.999997	40	20	1.37519e-35	9.32017e-19
BEX4	0.972398	0.0702734	0.887603	0.99998	1	0.946226	0.088679	0.523072	0.963357	0.999948	24	8	3.92712e-22	1.48145e-08
BEX5	0.999999	5.30271e-06	0.000350904	0.242476	0.998629	0.999749	0.000605233	0.00145229	0.0206149	0.247247	22	6	1.90936e-20	7.89725e-07
BEYLA	0.00031898	0.999874	0.999977	0.999999	1	0.958825	0.0543239	0.0703532	0.204501	0.671267	6	2	7.89725e-07	0.0027873
BFAR	0.76709	0.336596	0.999586	1	1	0.999977	5.9503e-05	0.00204186	0.179069	0.99314	11	3	4.0036e-11	0.000343447
BFSP1	0.978527	0.0422894	0.732079	1	1	0.942989	0.122774	0.99919	1	1	10	20	2.86016e-10	9.32017e-19
BFSP2	0.949182	0.0740025	0.48428	0.999543	1	0.977902	0.0578666	0.660682	1	1	4	21	4.42877e-05	1.33328e-19
BGLAP	0.76157	0.345238	0.717901	0.997742	0.999999	0.874551	0.1541	0.5	0.970445	0.999931	11	2	4.0036e-11	0.0027873
BGN	0.997262	0.00650877	0.0264942	0.192003	0.863504	0.999991	3.62115e-05	0.00126336	0.379945	1	10	9	2.86016e-10	2.05267e-09
BHLHA15	0.994584	0.0128189	0.0701842	0.791915	0.999981	0.688431	0.421279	0.911287	1	1	9	6	2.05267e-09	7.89725e-07
BHLHA9	0.999986	4.18565e-05	0.000232965	0.0512245	0.910385	0.998752	0.00203341	0.00892534	0.0698855	0.449564	6	2	7.89725e-07	0.0027873
BHLHB9	1	1.69726e-56	3.29956e-42	8.86339e-13	0.579808	1	1.44838e-28	1.73878e-23	1.30077e-09	0.830672	132	24	1.3744e-112	3.92712e-22
BHLHE22	0.999998	1.05023e-05	0.0163417	1	1	0.40867	0.694945	0.998824	1	1	14	9	1.12098e-13	2.05267e-09
BHLHE23	0.999685	0.000869731	0.387153	0.999993	1	0.99978	0.000525388	0.0266212	0.911636	0.999912	9	6	2.05267e-09	7.89725e-07
BHLHE40	0.684512	0.432445	1	1	1	0.997858	0.00674336	0.897509	1	1	11	16	4.0036e-11	2.25532e-15
BHLHE41	0.981204	0.0331914	0.999627	1	1	0.721813	0.393235	0.999969	1	1	7	11	1.07673e-07	4.0036e-11
BHMT	1	2.62784e-13	2.81239e-12	4.37379e-08	0.000692645	1	2.47832e-10	1.5702e-08	5.22262e-05	0.0233935	11	6	4.0036e-11	7.89725e-07
BHMT2	0.99859	0.00250858	0.00732579	0.368402	0.999466	0.999956	0.000139451	0.000350943	0.00576481	0.132426	3	8	0.000343447	1.48145e-08
BICC1	0.874739	0.167538	0.819378	1	1	0.999946	0.000534161	0.271242	1	1	4	36	4.42877e-05	3.14475e-32
BICD1	0.977618	0.057225	1	1	1	1	2.12265e-17	3.71367e-09	0.911397	1	18	40	4.57128e-17	1.37519e-35
BICD2	0.993764	0.0128151	0.942329	1	1	0.99999	0.000134457	0.51688	1	1	8	40	1.48145e-08	1.37519e-35
BID	0.99998	0.000234948	1	1	1	0.998416	0.00600777	0.977581	1	1	40	18	1.37519e-35	4.57128e-17
BIK	0.98344	0.0533762	0.999976	1	1	2.86355e-07	1	1	1	1	31	6	5.01626e-28	7.89725e-07
BIN1	1	9.30748e-18	1	1	1	1	2.1055e-14	1	1	1	100	300	7.78611e-86	6.62323e-253
BIN2	0.585175	0.528138	0.999907	1	1	0.995469	0.00981821	0.0990734	0.998681	1	9	7	2.05267e-09	1.07673e-07
BIN3	0.977189	0.0451985	0.997545	1	1	1	1.02639e-11	0.000731421	1	1	11	25	4.0036e-11	5.63933e-23
BIRC2	0.993665	0.0139497	0.997914	1	1	1	1.92941e-06	0.0198802	1	1	9	7	2.05267e-09	1.07673e-07
BIRC3	0.626088	0.549956	1	1	1	0.999099	0.00237932	0.440925	1	1	24	10	3.92712e-22	2.86016e-10
BIRC5	0.999994	4.16957e-05	1	1	1	1	2.10327e-16	0.000273692	1	1	18	39	4.57128e-17	9.50501e-35
BIRC6	0.96676	0.060686	0.999983	1	1	0.508581	0.631521	1	1	1	8	13	1.48145e-08	7.93018e-13
BIRC7	0.186784	0.899759	0.948741	0.997593	0.999992	0.999971	0.000133619	0.0214301	0.99708	1	18	14	4.57128e-17	1.12098e-13
BIRC8	0.631973	0.462623	0.783378	1	1	0.461523	0.626131	0.866875	1	1	6	5	7.89725e-07	5.86322e-06
BIVM	0.999954	0.000582269	1	1	1	0.999981	0.000106677	0.927494	1	1	48	18	2.66644e-42	4.57128e-17
BLCAP	1	1.05586e-190	1	1	1	0.996146	0.0216417	0.996926	1	1	513	47	1e-180	1.83915e-41
BLID	0.999969	0.000100946	0.000674441	0.322447	0.998027	0.983058	0.0218438	0.0435157	0.553406	0.972136	8	1	1.48145e-08	0.025
BLK	0.998404	0.00436772	0.148061	0.997293	1	0.955417	0.0921448	0.849443	1	1	9	14	2.05267e-09	1.12098e-13
BLM	0.936867	0.119986	1	1	1	0.930231	0.107135	0.79924	1	1	14	6	1.12098e-13	7.89725e-07
BLMH	0.772666	0.294733	0.982335	1	1	0.641845	0.454696	0.999007	1	1	5	6	5.86322e-06	7.89725e-07
BLNK	0.719179	0.396179	0.798417	0.999987	1	0.916148	0.154457	0.666678	0.999976	1	12	14	5.62558e-12	1.12098e-13
BLOC1S1	0.999997	9.60791e-06	0.00459047	1	1	0.894901	0.160621	0.995208	1	1	8	8	1.48145e-08	1.48145e-08
BLOC1S2	0.0276684	0.992542	1	1	1	1	0.570987	0.999997	1	1	28	21	1.67724e-25	1.33328e-19
BLOC1S3	0.761683	0.37956	1	1	1	0.641171	0.428452	0.962171	1	1	18	4	4.57128e-17	4.42877e-05
BLVRA	0.999932	0.000305892	0.620343	1	1	0.000152982	0.999931	0.999931	0.999988	0.999999	15	2	1.58836e-14	0.0027873
BLVRB	0.995077	0.0129898	1	1	1	0.832022	0.224311	0.993053	1	1	14	5	1.12098e-13	5.86322e-06
BLZF1	0.820091	0.30457	1	1	1	0.855687	0.226862	0.998178	1	1	19	10	6.52296e-18	2.86016e-10
BMF	1.31917e-11	1	1	1	1	0.994939	0.0196154	0.672247	1	1	36	27	3.14475e-32	1.16549e-24
BMI1	0.974251	0.0633903	0.999734	1	1	0.853004	0.199611	0.666681	0.996274	1	20	5	9.32017e-19	5.86322e-06
BMP1	0.999997	1.54094e-05	0.0453196	0.924657	1	0.985701	0.0605949	0.999848	1	1	12	44	5.62558e-12	6.0432e-39
BMP10	0.996698	0.00612575	0.021431	0.619836	0.999948	0.991307	0.0140514	0.0370942	0.23732	0.880456	4	3	4.42877e-05	0.000343447
BMP15	0.984309	0.0247387	0.0555539	0.411195	0.978271	0.937697	0.0891645	0.230989	0.915252	0.998787	4	4	4.42877e-05	4.42877e-05
BMP2	1	1.23674e-07	0.0472197	0.999996	1	0.959704	0.06865	0.471762	0.996294	1	9	7	2.05267e-09	1.07673e-07
BMP2K	0.9945	0.0121111	0.999545	1	1	0.997511	0.00809531	0.964284	1	1	10	17	2.86016e-10	3.20824e-16
BMP3	0.999963	0.000127764	0.881648	1	1	0.988754	0.0270891	1	1	1	10	9	2.86016e-10	2.05267e-09
BMP4	1	3.16348e-36	1.00099e-10	0.999942	1	0.75599	0.358001	0.998535	1	1	59	13	1.6061e-51	7.93018e-13
BMP5	0.851221	0.171311	0.221964	0.249914	0.411507	0.771466	0.306857	0.632347	0.951455	0.999845	1	6	0.025	7.89725e-07
BMP6	1	0.000318857	0.913908	1	1	1	1.49776e-07	0.00611953	1	1	7	19	1.07673e-07	6.52296e-18
BMP7	1	2.68478e-06	0.00499595	0.926282	0.999995	1	2.21382e-17	9.80996e-11	0.0349972	0.882954	13	29	7.93018e-13	2.41516e-26
BMP8A	0.998379	0.00524306	0.999865	1	1	0.992868	0.0226734	0.661502	1	1	16	21	2.25532e-15	1.33328e-19
BMP8B	0.999992	4.90339e-05	0.289809	0.999698	1	0.984067	0.041397	0.38172	1	1	17	16	3.20824e-16	2.25532e-15
BMPER	0.999999	4.22482e-06	0.812119	1	1	1	8.98332e-06	0.00346089	0.994494	1	9	32	2.05267e-09	7.23491e-29
BMPR1A	0.999344	0.00312559	0.454144	1	1	0.999687	0.00077051	0.0482572	1	1	26	5	8.10427e-24	5.86322e-06
BMPR1B	1	3.19933e-10	0.00100765	0.98141	1	0.0148232	0.990272	0.994256	0.999268	0.999996	21	2	1.33328e-19	0.0027873
BMPR2	0.999057	0.00280033	0.9972	1	1	0.987513	0.0319822	0.942526	1	1	11	14	4.0036e-11	1.12098e-13
BMS1	0.999907	0.000364435	0.993672	1	1	0.672296	0.411706	0.999979	1	1	13	6	7.93018e-13	7.89725e-07
BMS1P1	0.375744	0.671463	0.998661	1	1	0.991166	0.0153521	0.510632	1	1	2	5	0.0027873	5.86322e-06
BMS1P4	0.999922	0.00024734	0.413944	1	1	1	1.71442e-05	0.0507923	0.984752	1	8	6	1.48145e-08	7.89725e-07
BMS1P5	0.375744	0.671463	0.998661	1	1	0.991166	0.0153521	0.510632	1	1	2	5	0.0027873	5.86322e-06
BMX	0.999938	0.000284145	0.00396419	0.29374	0.994736	0.861045	0.187626	0.429115	0.975204	1	14	4	1.12098e-13	4.42877e-05
BNC1	1	3.30039e-07	0.00017504	0.515814	0.994697	1	5.13682e-10	0.000124495	0.666234	0.999986	19	14	6.52296e-18	1.12098e-13
BNC2	0.978836	0.0331589	0.83599	1	1	0.999959	0.000230667	0.0713334	1	1	4	19	4.42877e-05	6.52296e-18
BNIP1	1	5.86987e-06	0.999679	1	1	1	3.02845e-06	1	1	1	36	28	3.14475e-32	1.67724e-25
BNIP2	0.944445	0.0893532	0.971162	1	1	0.984298	0.0315271	0.637283	1	1	7	9	1.07673e-07	2.05267e-09
BNIP3	0.999884	0.000367899	0.809392	1	1	0.999877	0.000808734	0.519857	1	1	10	27	2.86016e-10	1.16549e-24
BNIP3L	0.941554	0.0877553	0.863898	1	1	0.994067	0.0137321	0.416585	1	1	5	10	5.86322e-06	2.86016e-10
BNIPL	1	1.14981e-07	8.33571e-06	0.298418	0.999919	0.999986	4.90671e-05	0.00403692	0.997908	1	7	9	1.07673e-07	2.05267e-09
BOC	1	2.61968e-07	0.407315	1	1	0.970712	0.0621064	0.888623	1	1	24	14	3.92712e-22	1.12098e-13
BOD1	0.0168103	0.995115	1	1	1	0.980663	0.0448858	0.978709	1	1	24	16	3.92712e-22	2.25532e-15
BOD1L	0.922115	0.116399	0.999251	1	1	0.949578	0.0732527	0.856138	1	1	6	4	7.89725e-07	4.42877e-05
BOK	0.999972	8.69479e-05	0.00928464	0.302936	0.965536	0.999815	0.000644436	0.0169669	0.798178	0.999518	7	11	1.07673e-07	4.0036e-11
BOLA1	0.957741	0.068967	0.631719	0.999983	1	0.9699	0.0478824	0.115102	0.785289	1	6	5	7.89725e-07	5.86322e-06
BOLA2	0.99998	5.1414e-05	0.000614402	0.010734	0.0943359						5	0	5.86322e-06
BOLA2B	0.99998	5.1414e-05	0.000614402	0.010734	0.0943359						5	0	5.86322e-06
BOLA3	0.999995	3.83676e-05	0.999986	1	1	0.975414	0.0430482	0.520472	1	1	20	6	9.32017e-19	7.89725e-07
BOLL	1	1.71174e-09	0.00045798	1	1	1	4.18208e-08	0.0051451	1	1	26	18	8.10427e-24	4.57128e-17
BOP1	0.978784	0.0363027	0.999994	1	1	0.999039	0.00454617	0.485091	1	1	6	25	7.89725e-07	5.63933e-23
BPESC1	0.980918	0.0288295	0.255554	0.995823	1	0.342272	0.717368	0.866849	0.987752	0.999969	3	3	0.000343447	0.000343447
BPGM	0.725595	0.460857	1	1	1	0.997609	0.00562662	0.63542	1	1	28	8	1.67724e-25	1.48145e-08
BPHL	0.966171	0.0933104	1	1	1	1	7.05984e-14	1	1	1	30	72	3.47973e-27	2.08335e-62
BPI	0.97635	0.0422291	0.821927	1	1	0.370337	0.694111	0.982001	0.999604	1	7	3	1.07673e-07	0.000343447
BPIL1	0.869146	0.193521	0.648703	0.999971	1	0.184939	0.86062	0.93144	0.995109	0.999975	8	4	1.48145e-08	4.42877e-05
BPIL2	0.758782	0.292648	0.387944	0.845367	0.987338	0.497662	0.56685	0.795794	0.970299	1	3	3	0.000343447	0.000343447
BPIL3	0.952879	0.0680754	0.196166	0.974465	1	0.600279	0.449487	0.796505	0.995355	0.999999	4	2	4.42877e-05	0.0027873
BPNT1	0.512626	0.608333	0.999999	1	1	0.930051	0.102671	0.948096	1	1	11	5	4.0036e-11	5.86322e-06
BPTF	0.996605	0.00885377	1	1	1	1	5.14511e-11	1.85659e-06	0.689048	1	12	30	5.62558e-12	3.47973e-27
BRAF	0.987344	0.0264099	0.592132	1	1	0.999986	5.81365e-05	0.694332	1	1	10	12	2.86016e-10	5.62558e-12
BRAP	0.521057	0.611837	1	1	1	0.999876	0.000394107	0.951474	1	1	13	10	7.93018e-13	2.86016e-10
BRCA1	1	8.18217e-05	1	1	1	1	4.48677e-22	0.186253	1	1	239	93	5.67844e-202	5.57353e-80
BRCA2	0.000138775	0.999975	1	1	1	0.271872	0.797375	0.948795	1	1	15	5	1.58836e-14	5.86322e-06
BRCC3	0.828237	0.27884	0.995659	0.999999	1	0.976516	0.0479866	0.616634	0.999923	1	16	12	2.25532e-15	5.62558e-12
BRD1	0.690536	0.403595	0.594049	0.997455	1	0.999824	0.00157263	0.674848	1	1	6	38	7.89725e-07	6.57176e-34
BRD2	0.85913	0.58247	1	1	1	1	2.30462e-09	0.996304	1	1	189	146	3.25973e-160	2.7418e-124
BRD3	0.859171	0.232728	0.999998	1	1	0.999991	4.49011e-05	0.217429	1	1	14	13	1.12098e-13	7.93018e-13
BRD4	0.610407	0.518128	0.623987	0.998523	1	1	6.61376e-11	0.000147032	1	1	12	32	5.62558e-12	7.23491e-29
BRD7	0.701833	0.345701	0.75481	1	1	0.999972	8.25306e-05	0.0446646	1	1	2	5	0.0027873	5.86322e-06
BRD7P3	0.387646	0.684954	0.922706	1	1	0.946594	0.0649295	0.171311	0.517802	0.978156	4	1	4.42877e-05	0.025
BRD8	0.955832	0.11546	1	1	1	0.846516	0.304474	1	1	1	30	30	3.47973e-27	3.47973e-27
BRD9	0.999987	0.000133795	1	1	1	1	1.92293e-26	0.682917	1	1	37	138	4.54524e-33	1.329e-117
BRDT	0.999983	9.74372e-05	0.0160424	0.988864	1	0.991142	0.0139738	0.0442587	0.883612	0.999517	18	3	4.57128e-17	0.000343447
BRE	0.806411	0.556411	1	1	1	1	2.09677e-26	7.98064e-10	1	1	115	130	2.23195e-98	6.45269e-111
BREA2	1	4.33967e-07	0.00397371	0.955375	1	0.064179	0.954131	0.995489	1	1	8	3	1.48145e-08	0.000343447
BRF1	0.999492	0.00270968	0.996183	1	1	1	1.07202e-36	1	1	1	28	106	1.67724e-25	7.47752e-91
BRF2	0.552082	0.543308	0.995108	1	1	0.999999	3.07267e-06	0.34394	1	1	6	10	7.89725e-07	2.86016e-10
BRI3	0.993619	0.017785	1	1	1	0.870022	0.249643	0.89012	1	1	16	21	2.25532e-15	1.33328e-19
BRI3BP	0.786743	0.302503	0.999465	1	1	0.999987	7.5611e-05	1	1	1	9	18	2.05267e-09	4.57128e-17
BRIP1	0.420377	0.684033	0.99991	1	1	0.999722	0.000618954	0.0163884	0.693027	1	9	5	2.05267e-09	5.86322e-06
BRIX1	0.318323	0.7773	1	1	1	0.808043	0.27233	0.996675	1	1	10	8	2.86016e-10	1.48145e-08
BRMS1	0.469237	0.716892	1	1	1	1	5.2939e-07	0.000183238	0.973175	1	28	14	1.67724e-25	1.12098e-13
BRMS1L	0.35113	0.744783	1	1	1	0.959819	0.068864	0.999906	1	1	9	8	2.05267e-09	1.48145e-08
BRP44	1	2.95509e-07	1	1	1	0.998376	0.00509865	0.994821	1	1	59	15	1.6061e-51	1.58836e-14
BRP44L	0.982024	0.0591294	1	1	1	0.999816	0.00051819	0.374074	1	1	32	8	7.23491e-29	1.48145e-08
BRPF1	0.93625	0.142748	1	1	1	0.565465	0.571408	0.997759	1	1	24	14	3.92712e-22	1.12098e-13
BRPF3	0.995679	0.00959429	0.984769	1	1	0.885452	0.159095	0.706809	0.999949	1	9	5	2.05267e-09	5.86322e-06
BRS3	0.966101	0.0480999	0.0745655	0.488451	0.93554	0.999872	0.000296464	0.00173294	0.0899205	0.787695	3	4	0.000343447	4.42877e-05
BRSK1	0.998454	0.0034056	0.194949	1	1	0.961923	0.0889409	0.964568	1	1	6	20	7.89725e-07	9.32017e-19
BRSK2	0.657966	0.428799	0.997146	1	1	0.973181	1	1	1	1	6	105	7.89725e-07	5.12823e-90
BRUNOL4	1	7.4939e-117	2.90609e-40	1	1	1	1.36879e-75	6.92137e-32	1	1	120	280	1.47459e-102	3.30574e-236
BRUNOL5	0.724489	0.329837	0.40796	0.530833	0.83281	1	0.00444954	0.906646	1	1	3	30	0.000343447	3.47973e-27
BRUNOL6	0.705615	0.389114	0.993219	1	1	1	0.000109551	0.023381	0.97619	1	8	12	1.48145e-08	5.62558e-12
BRWD1	0.998227	0.00557414	0.958739	1	1	0.999828	0.0011094	0.92737	1	1	12	29	5.62558e-12	2.41516e-26
BRWD3	0.745304	0.329964	0.642694	0.92433	0.990009	0.92658	0.112958	0.322592	0.857787	0.994725	6	7	7.89725e-07	1.07673e-07
BSCL2	0.999996	9.85978e-05	0.983532	1	1	0.96656	0.100309	0.999996	1	1	53	34	1.71325e-46	1.50711e-30
BSDC1	0.620921	0.541641	1	1	1	0.000716165	0.999887	1	1	1	20	28	9.32017e-19	1.67724e-25
BSG	0.69028	0.492151	1	1	1	0.314746	0.885704	1	1	1	26	60	8.10427e-24	2.33341e-52
BSN	0.238818	0.83923	1	1	1	0.999996	5.3702e-05	1	1	1	8	33	1.48145e-08	1.04398e-29
BSND	0.784176	0.294655	0.654764	0.999373	1	0.882925	0.171596	0.613112	0.999957	1	7	7	1.07673e-07	1.07673e-07
BSPH1	0.972136	0.0350017	0.0780014	0.343395	0.956484	0.999938	0.000131963	0.00458467	0.152514	0.941186	1	3	0.025	0.000343447
BSPRY	0.953095	0.0713169	0.686608	0.997901	1	0.970445	0.039939	0.154227	0.601113	0.99522	5	2	5.86322e-06	0.0027873
BST1	0.987781	0.025095	0.545378	0.999678	1	1	8.05813e-05	0.134488	1	1	9	8	2.05267e-09	1.48145e-08
BST2	0.999981	5.41637e-05	0.53164	1	1	1	0.00183974	0.0920546	0.583298	0.94993	5	4	5.86322e-06	4.42877e-05
BSX	0.991462	0.0182611	0.466039	0.992759	1	0.999995	2.17355e-05	0.000761195	0.036172	0.396207	9	12	2.05267e-09	5.62558e-12
BTAF1	0.990136	0.0201715	0.999749	1	1	0.997014	0.00654028	0.197555	0.98721	1	9	8	2.05267e-09	1.48145e-08
BTBD1	0.996604	0.00952239	0.981676	1	1	0.998001	0.00733064	0.999745	1	1	14	20	1.12098e-13	9.32017e-19
BTBD10	0.999793	0.000751661	0.968071	1	1	0.351951	0.693983	0.98131	1	1	13	2	7.93018e-13	0.0027873
BTBD11	0.99968	0.00133476	0.764742	1	1	1	2.41793e-10	1	1	1	19	73	6.52296e-18	3.03128e-63
BTBD12	0.617407	0.49428	0.999994	1	1	0.920838	0.162407	0.987632	1	1	9	19	2.05267e-09	6.52296e-18
BTBD16	0.111621	0.936647	0.98017	0.999935	1	0.0410751	0.975592	0.983002	0.999518	0.999999	8	6	1.48145e-08	7.89725e-07
BTBD17	0.723344	0.355192	0.411419	0.615504	0.912732	0.75917	0.356848	1	1	1	6	13	7.89725e-07	7.93018e-13
BTBD18	0.0578502	0.97192	0.999916	1	1	0.98591	0.0216849	0.0821155	0.882788	0.999999	11	3	4.0036e-11	0.000343447
BTBD19	0.97543	0.0391182	0.812341	1	1	0.999807	0.00074742	0.00517864	0.154637	0.961705	5	12	5.86322e-06	5.62558e-12
BTBD2	0.00511389	0.996897	0.998966	0.999994	1	0.999965	0.00026066	0.18036	1	1	3	25	0.000343447	5.63933e-23
BTBD3	1	1.08792e-16	0.0013996	1	1	1	4.75016e-09	0.000113583	1	1	25	6	5.63933e-23	7.89725e-07
BTBD6	0.996075	0.00971273	0.591661	0.99704	1	0.787589	0.276617	0.525099	0.986911	1	11	5	4.0036e-11	5.86322e-06
BTBD7	0.999955	1	1	1	1	0.999777	0.000808124	0.143423	0.999725	1	46	15	1.26882e-40	1.58836e-14
BTBD8	0.999535	0.00138226	0.578096	1	1	0.992758	0.0157368	0.98039	1	1	9	9	2.05267e-09	2.05267e-09
BTBD9	1	6.17921e-11	0.988379	1	1	1	4.02918e-27	9.6628e-10	1	1	37	87	4.54524e-33	5.82777e-75
BTC	1	0.000460608	0.0185189	1	1	1	0.0192932	0.313967	1	1	9	6	2.05267e-09	7.89725e-07
BTD	0.788663	0.33013	1	1	1	0.219145	0.860097	0.999999	1	1	15	10	1.58836e-14	2.86016e-10
BTF3	1	0.00577183	0.998945	1	1	0.713006	0.395406	0.971474	1	1	20	10	9.32017e-19	2.86016e-10
BTF3L1	0.988273	0.0185371	0.0535456	0.353347	0.938066	0.851221	0.171311	0.27967	0.871689	0.978156	3	1	0.000343447	0.025
BTF3L4	0.936667	0.17427	1	1	1	0.967724	0.061277	0.999996	1	1	40	10	1.37519e-35	2.86016e-10
BTG1	0.993688	0.0121509	0.94126	1	1	1	0.0166282	0.984679	1	1	6	6	7.89725e-07	7.89725e-07
BTG2	0.450356	0.649732	0.999984	1	1	0.997912	0.00436119	0.436995	1	1	8	6	1.48145e-08	7.89725e-07
BTG3	0.95707	0.109332	1	1	1	0.999937	0.000141838	0.00300619	0.265051	0.997118	26	4	8.10427e-24	4.42877e-05
BTG4	0.998378	0.00492132	0.42898	1	1	0.948472	0.0674355	0.219565	0.899979	0.999649	15	2	1.58836e-14	0.0027873
BTK	0.00409371	1	1	1	1	0.807405	0.231803	0.421242	0.815985	0.987074	6	2	7.89725e-07	0.0027873
BTLA	0.00216153	0.998847	0.999414	0.999919	0.999997	0.790751	0.264851	0.5	0.971215	0.999973	4	4	4.42877e-05	4.42877e-05
BTN1A1	0.999273	0.00149716	0.0161525	0.488871	0.999525	1	1.17934e-06	0.000186539	0.328348	0.993606	3	7	0.000343447	1.07673e-07
BTN2A1	0.307196	0.821691	1	1	1	0.999995	2.21918e-05	0.162422	1	1	20	10	9.32017e-19	2.86016e-10
BTN2A2	0.999999	4.42746e-06	0.267041	1	1	0.986208	0.0249563	0.30292	0.990574	1	12	6	5.62558e-12	7.89725e-07
BTN2A3	0.999968	8.74381e-05	0.133441	1	1	0.511026	0.55129	0.954734	1	1	6	3	7.89725e-07	0.000343447
BTN3A1	0.976718	0.0581687	0.980908	1	1	0.999998	1.08158e-05	0.0289252	0.952757	1	20	12	9.32017e-19	5.62558e-12
BTN3A2	0.443592	0.634312	0.912718	0.99999	1	0.943779	0.0773498	0.338191	0.989471	1	5	3	5.86322e-06	0.000343447
BTN3A3	0.991449	0.0186001	0.123566	0.981132	1	0.324895	0.737435	0.97149	0.999904	1	8	4	1.48145e-08	4.42877e-05
BTNL2	0.987453	0.024938	0.0946412	0.543524	0.9988	1	1.16284e-07	0.0062984	1	1	8	70	1.48145e-08	9.84373e-61
BTNL3	0.99871	0.00210087	0.0033627	0.222717	0.877238	0.989087	0.0183287	0.0565692	0.667897	0.999442	2	4	0.0027873	4.42877e-05
BTNL8	1	2.22292e-37	1.32675e-25	0.039809	1	1	6.71983e-11	0.00167196	0.99999	1	39	42	9.50501e-35	2.88121e-37
BTNL9	0.999005	0.0023273	0.023747	0.413582	0.996	0.999982	0.000103671	0.0664186	0.990518	0.999998	7	19	1.07673e-07	6.52296e-18
BTRC	0.961833	0.0874972	0.999998	1	1	0.999886	0.000558599	0.11345	0.998533	1	20	20	9.32017e-19	9.32017e-19
BUB1	0.784763	0.324956	0.999999	1	1	0.658138	0.460792	0.837757	1	1	13	9	7.93018e-13	2.05267e-09
BUB1B	0.888546	0.185653	0.999964	1	1	0.686062	0.424665	0.989676	1	1	12	10	5.62558e-12	2.86016e-10
BUB3	0.999963	0.000260109	0.999931	1	1	0.997751	0.0075925	0.999664	1	1	24	18	3.92712e-22	4.57128e-17
BUD13	0.999742	0.0011704	1	1	1	1	3.04438e-07	0.995147	1	1	18	14	4.57128e-17	1.12098e-13
BUD31	0.00681938	1	1	1	1	0.979095	0.0436664	0.67877	1	1	16	12	2.25532e-15	5.62558e-12
BVES	0.999996	2.76284e-05	0.654354	1	1	0.907224	0.135122	0.629079	0.999961	1	19	6	6.52296e-18	7.89725e-07
BYSL	0.42942	0.689376	1	1	1	0.493765	0.608342	0.999548	1	1	12	8	5.62558e-12	1.48145e-08
BZRAP1	7.42425e-05	1	1	1	1	0.644342	0.554753	0.99869	1	1	12	24	5.62558e-12	3.92712e-22
BZW1	0.727897	0.382052	1	1	1	0.999998	5.6631e-06	0.000266888	0.474527	1	9	6	2.05267e-09	7.89725e-07
BZW1L1	0.999989	3.18202e-05	0.000915435	0.623007	1						5	0	5.86322e-06
BZW2	1	9.97626e-07	1	1	1	0.999996	3.80059e-05	0.614781	1	1	56	25	5.24191e-49	5.63933e-23
C10orf10	1	1.72658e-08	9.50038e-05	0.780194	1	0.999743	0.000498639	0.00354189	0.0412808	0.529377	7	3	1.07673e-07	0.000343447
C10orf104	0.962767	0.0727648	0.994295	1	1	0.999945	0.000120532	0.000204383	0.000852251	0.00525918	12	2	5.62558e-12	0.0027873
C10orf105	1	8.13677e-15	9.81882e-07	0.988829	1	0.987289	0.0360475	0.517009	0.999947	1	25	16	5.63933e-23	2.25532e-15
C10orf107	1	1.23337e-21	1.10908e-18	8.8446e-14	2.44516e-07	0.968343	0.0515818	0.432446	1	1	11	4	4.0036e-11	4.42877e-05
C10orf108	1	7.54741e-10	3.19097e-07	0.00319335	0.737386	0.994701	1	1	1	1	15	29	1.58836e-14	2.41516e-26
C10orf11	1	1.35428e-09	1.30414e-08	5.88501e-06	0.0443811	1	2.65677e-32	1.16098e-21	1.26065e-05	1	10	49	2.86016e-10	3.86669e-43
C10orf110	1	3.76733e-10	8.78056e-05	0.937138	1	1	3.52983e-20	3.28296e-10	0.999979	1	24	56	3.92712e-22	5.24191e-49
C10orf111	0.388882	0.735597	1	1	1	0.797193	0.265902	0.790588	0.998417	1	14	5	1.12098e-13	5.86322e-06
C10orf113	0.215226	0.838759	0.910322	0.983167	0.998748	0.804352	0.221964	0.446594	0.778036	0.9871	4	1	4.42877e-05	0.025
C10orf114	0.974765	0.0522215	0.987926	1	1	0.999487	0.00206773	1	1	1	12	19	5.62558e-12	6.52296e-18
C10orf116	0.999986	4.74e-05	0.000124749	0.000522727	0.0133632	0.999919	0.000269675	0.000990152	0.0217787	0.3142	8	11	1.48145e-08	4.0036e-11
C10orf118	0.999701	0.00132186	0.999999	1	1	0.881838	0.176872	1	1	1	21	8	1.33328e-19	1.48145e-08
C10orf119	0.997707	0.00539526	0.999999	1	1	0.99984	0.000498485	0.535046	1	1	8	9	1.48145e-08	2.05267e-09
C10orf12	0.999962	0.000128033	0.0113641	0.933054	1	0.997178	0.00470289	0.0239706	0.16665	0.448654	8	3	1.48145e-08	0.000343447
C10orf120	0.995891	0.00677228	0.0291577	0.368323	0.982206	0.999191	0.00133851	0.00633068	0.203867	0.960654	3	2	0.000343447	0.0027873
C10orf122	1	0.0207031	0.09181	0.492942	0.999066	0.202231	0.843333	0.942591	0.996453	0.999993	5	3	5.86322e-06	0.000343447
C10orf125	1	3.29292e-07	0.0180228	0.998728	1	0.045048	0.976377	0.999999	1	1	18	10	4.57128e-17	2.86016e-10
C10orf128	0.477392	0.606201	0.982416	1	1	0.988391	0.0233227	0.123945	0.973428	1	5	7	5.86322e-06	1.07673e-07
C10orf129	0.997832	0.00340888	0.0134425	0.186385	0.874417	0.846125	0.19435	0.387861	0.963951	0.999938	2	3	0.0027873	0.000343447
C10orf131	0.732341	0.398441	0.999978	1	1	1	0.00520927	0.0172057	0.660828	1	14	2	1.12098e-13	0.0027873
C10orf137	0.557111	0.577824	1	1	1	0.987889	0.0268893	1	1	1	13	11	7.93018e-13	4.0036e-11
C10orf140	0.954476	0.0969503	0.998606	1	1	0.724862	0.386532	0.99246	1	1	18	11	4.57128e-17	4.0036e-11
C10orf18	0.639189	0.534683	1	1	1	0.998698	0.00260471	0.282646	1	1	20	5	9.32017e-19	5.86322e-06
C10orf2	1	2.4493e-10	1	1	1	1	2.57821e-19	0.310648	1	1	74	36	4.41093e-64	3.14475e-32
C10orf25	0.998841	0.00293333	0.999282	1	1	0.955593	0.0901276	0.862661	1	1	8	14	1.48145e-08	1.12098e-13
C10orf26	0.999584	0.00177457	0.227781	0.999762	1	1	1.78307e-07	0.00903999	1	1	20	39	9.32017e-19	9.50501e-35
C10orf27	0.459238	0.634596	0.966432	0.999915	1	0.85345	0.190926	0.77912	0.998903	1	6	3	7.89725e-07	0.000343447
C10orf28	0.998672	0.00391681	0.912679	1	1	0.999268	0.00133197	0.25485	1	1	13	3	7.93018e-13	0.000343447
C10orf32	1	1.6842e-25	4.72845e-12	1	1	0.999988	5.66726e-05	0.946057	1	1	16	14	2.25532e-15	1.12098e-13
C10orf35	1	4.2441e-09	0.00352939	0.853888	0.999268	0.932564	0.0865906	0.256517	0.761287	0.998598	12	2	5.62558e-12	0.0027873
C10orf4	0.0765624	0.967883	1	1	1	0.988026	0.0222901	0.792977	1	1	20	7	9.32017e-19	1.07673e-07
C10orf40	0.964998	0.0435157	0.0534056	0.128311	0.411507	0.623065	0.411507	0.517802	0.656605	0.907035	1	1	0.025	0.025
C10orf41	0.999564	0.00172044	0.993589	1	1	1	8.11523e-22	0.020288	1	1	16	55	2.25532e-15	3.61018e-48
C10orf46	0.97846	0.0433801	0.999977	1	1	1	6.20023e-07	0.0247451	1	1	10	12	2.86016e-10	5.62558e-12
C10orf47	1	5.2986e-08	0.00321417	1	1	1	2.36008e-07	0.00017948	1	1	14	8	1.12098e-13	1.48145e-08
C10orf50	0.997942	0.00420518	0.018113	0.792176	1	0.26574	0.792159	0.913585	0.999142	1	6	4	7.89725e-07	4.42877e-05
C10orf53	1	5.86909e-26	3.77925e-23	1.16948e-14	1.32349e-06	0.997124	0.00854921	0.0151947	0.272456	0.981737	26	11	8.10427e-24	4.0036e-11
C10orf54	0.00238332	0.999238	1	1	1	0.999045	0.0025026	0.872189	1	1	12	9	5.62558e-12	2.05267e-09
C10orf55	0.999937	0.000208453	0.00504708	0.504875	0.999645	0.263447	0.835142	1	1	1	9	13	2.05267e-09	7.93018e-13
C10orf57	0.963858	0.0590263	0.688581	1	1	0.940209	0.119555	0.999999	1	1	5	16	5.86322e-06	2.25532e-15
C10orf58	1	3.66854e-11	0.0254604	0.999847	1	1	7.34578e-08	0.00577041	0.718895	1	30	10	3.47973e-27	2.86016e-10
C10orf62	0.952256	0.0726275	0.5326	0.999656	1	0.9693	0.0411746	0.112687	0.910216	0.999998	5	2	5.86322e-06	0.0027873
C10orf67	0.908462	0.116112	0.129006	0.343193	0.75481	1	7.68587e-08	0.00183135	0.708368	0.999947	2	7	0.0027873	1.07673e-07
C10orf68	0.999741	0.000517946	0.00374341	0.0803691	0.811574	0.999986	3.52177e-05	0.000442741	0.125754	0.919907	3	4	0.000343447	4.42877e-05
C10orf71	0.999783	0.00119233	0.34206	1	1	1	4.49242e-07	0.00138875	0.999932	1	26	20	8.10427e-24	9.32017e-19
C10orf72	1	1.6551e-12	3.95957e-07	0.000337793	0.201421	0.965703	0.0860758	0.913694	1	1	10	20	2.86016e-10	9.32017e-19
C10orf75	0.963502	0.0660114	0.99785	1	1	0.279192	0.778036	0.999497	1	1	8	4	1.48145e-08	4.42877e-05
C10orf76	0.999708	0.000929149	0.946068	1	1	0.996887	0.00553143	0.0616151	0.792014	0.999988	12	4	5.62558e-12	4.42877e-05
C10orf78	0.99899	0.00485507	1	1	1	0.999988	3.85025e-05	0.434383	1	1	28	7	1.67724e-25	1.07673e-07
C10orf79	0.991577	0.0175998	0.999535	1	1	0.741724	1	1	1	1	9	17	2.05267e-09	3.20824e-16
C10orf81	0.994888	0.0108029	0.121585	0.993786	1	0.874806	0.153851	0.306017	0.920379	0.999986	6	2	7.89725e-07	0.0027873
C10orf82	1	3.75399e-08	9.81379e-07	0.003198	1	0.441784	0.624867	0.694312	0.919489	1	10	3	2.86016e-10	0.000343447
C10orf84	0.989009	0.0386389	0.999944	1	1	0.867162	0.20784	0.89215	1	1	30	10	3.47973e-27	2.86016e-10
C10orf88	1	3.74928e-07	0.00133559	1	1	0.852321	0.195868	0.623211	1	1	10	4	2.86016e-10	4.42877e-05
C10orf90	0.999777	0.000570015	0.0041332	0.330474	0.999778	1	1.63079e-05	0.00330469	0.859129	1	6	21	7.89725e-07	1.33328e-19
C10orf91	0.0408452	0.973171	0.999335	1	1	8.13861e-07	1	1	1	1	4	5	4.42877e-05	5.86322e-06
C10orf93	0.999968	9.8742e-05	0.0149954	0.542223	0.980187	0.964164	0.0981149	0.933181	1	1	7	27	1.07673e-07	1.16549e-24
C10orf95	0.963222	0.0627759	0.139516	0.727239	0.998148	0.529186	0.559345	1	1	1	8	6	1.48145e-08	7.89725e-07
C10orf96	1	5.96438e-09	1.44658e-06	0.0311329	0.975244	0.999723	0.000549169	0.00156403	0.132165	0.895084	11	3	4.0036e-11	0.000343447
C10orf99	0.94218	0.0829935	0.310151	0.997766	1	0.927745	0.109882	0.619439	1	1	4	6	4.42877e-05	7.89725e-07
C11orf1	0.977525	0.0488368	1	1	1	0.749032	0.333393	0.996117	1	1	14	7	1.12098e-13	1.07673e-07
C11orf10	0.451166	0.678194	1	1	1	0.953649	0.0869758	1	1	1	13	11	7.93018e-13	4.0036e-11
C11orf16	0.999899	0.000330087	0.0758753	1	1	0.957979	0.0600714	0.13508	0.752118	0.998905	9	3	2.05267e-09	0.000343447
C11orf17	1	0.0478947	1	1	1	1	3.82764e-08	0.125011	1	1	22	14	1.90936e-20	1.12098e-13
C11orf2	1	0.000399788	0.42099	1	1	1	4.49579e-06	0.395631	1	1	7	19	1.07673e-07	6.52296e-18
C11orf20	0.991641	0.0192149	0.995135	1	1	0.808945	0.263175	0.998442	1	1	12	7	5.62558e-12	1.07673e-07
C11orf21	0.743997	0.386578	1	1	1	1	1.37684e-05	1	1	1	16	58	2.25532e-15	1.10564e-50
C11orf24	0.805217	0.284015	0.999825	1	1	0.996703	0.00506853	0.0473848	0.71574	0.99965	9	2	2.05267e-09	0.0027873
C11orf30	1	1.24023e-06	0.999996	1	1	0.999996	1.56045e-05	0.0264492	1	1	15	8	1.58836e-14	1.48145e-08
C11orf31	0.90661	0.148341	0.940913	1	1	0.263096	0.794659	1	1	1	9	4	2.05267e-09	4.42877e-05
C11orf34	0.999984	4.25764e-05	0.00078219	0.411195	0.991566	0.899116	0.15257	0.302011	0.994414	1	4	4	4.42877e-05	4.42877e-05
C11orf35	0.958746	0.0811362	1	1	1	0.583495	0.547402	0.99988	1	1	12	12	5.62558e-12	5.62558e-12
C11orf36	0.697523	0.370919	0.74262	0.996645	1	0.672554	0.440333	0.869382	0.999996	1	4	10	4.42877e-05	2.86016e-10
C11orf40	0.705282	0.367901	0.560763	0.878039	0.995428	0.474526	0.575784	0.815985	0.983963	0.99998	4	2	4.42877e-05	0.0027873
C11orf41	0.130156	0.91555	0.979035	0.999886	1	0.998132	0.00704845	0.499017	1	1	6	21	7.89725e-07	1.33328e-19
C11orf42	0.999265	0.00136437	0.0156944	0.60389	1	0.995223	0.00732589	0.0780761	0.888846	1	3	2	0.000343447	0.0027873
C11orf45	1	0.00151869	0.922816	1	1	0.997118	0.00581295	0.240235	0.956793	1	15	5	1.58836e-14	5.86322e-06
C11orf46	0.999972	0.000109878	0.882714	1	1	0.995992	0.00735716	0.0724191	0.830568	1	11	5	4.0036e-11	5.86322e-06
C11orf48	0.934669	0.144283	1	1	1	0.994935	0.0160936	1	1	1	22	20	1.90936e-20	9.32017e-19
C11orf49	1	1.7973e-07	0.0607167	1	1	1	3.45678e-15	0.0111833	1	1	36	85	3.14475e-32	2.74693e-73
C11orf51	0.314051	0.786256	1	1	1	0.986347	0.01981	0.5	1	1	11	2	4.0036e-11	0.0027873
C11orf52	1	4.69009e-09	2.8368e-07	0.00359001	0.636583	0.998983	0.00220883	0.249782	1	1	6	5	7.89725e-07	5.86322e-06
C11orf53	0.999723	0.000654618	0.00381746	0.147825	0.883716	0.956543	0.0770573	0.293457	1	1	6	10	7.89725e-07	2.86016e-10
C11orf54	0.170997	0.919186	1	1	1	0.970741	0.051905	0.776816	1	1	23	8	2.73706e-21	1.48145e-08
C11orf57	0.998925	0.00694079	1	1	1	0.999818	0.00112972	0.999969	1	1	42	29	2.88121e-37	2.41516e-26
C11orf58	0.999918	0.000640488	0.99998	1	1	0.999867	0.000666351	0.904465	1	1	34	21	1.50711e-30	1.33328e-19
C11orf59	0.99903	0.00237829	0.999185	1	1	0.977454	0.0345527	0.729268	1	1	8	4	1.48145e-08	4.42877e-05
C11orf60	0.691735	0.514819	1	1	1	0.983783	0.0434927	1	1	1	34	20	1.50711e-30	9.32017e-19
C11orf61	0.924607	0.113236	0.987898	1	1	0.988064	0.0240105	0.966762	1	1	6	9	7.89725e-07	2.05267e-09
C11orf63	0.999914	0.000531718	0.999596	1	1	1	6.13683e-10	0.000298022	1	1	26	19	8.10427e-24	6.52296e-18
C11orf64	0.999986	3.52377e-05	0.000286489	0.0285369	0.943946	1	1.18491e-07	3.85176e-06	1	1	4	8	4.42877e-05	1.48145e-08
C11orf65	0.535995	0.577736	0.999998	1	1	0.310802	0.72033	0.99484	1	1	10	1	2.86016e-10	0.025
C11orf66	0.785518	0.341072	0.979287	1	1	0.197515	0.858419	0.986073	0.999996	1	16	6	2.25532e-15	7.89725e-07
C11orf67	0.977911	0.0475694	0.998489	1	1	0.294941	0.750168	0.984101	1	1	13	2	7.93018e-13	0.0027873
C11orf68	0.289252	0.82739	1	1	1	0.999431	0.0027956	0.56929	1	1	18	22	4.57128e-17	1.90936e-20
C11orf70	1	3.09592e-08	7.25317e-05	0.290946	0.965258	1	2.90185e-05	0.00198225	0.140805	1	10	5	2.86016e-10	5.86322e-06
C11orf71	0.945203	0.0987822	1	1	1	0.842345	0.213981	0.982644	1	1	11	5	4.0036e-11	5.86322e-06
C11orf73	0.996105	0.0164384	1	1	1	0.99205	0.0191501	0.913386	1	1	31	13	5.01626e-28	7.93018e-13
C11orf74	0.999199	0.00256923	0.463107	1	1	0.891639	0.135103	0.321021	0.972761	1	14	2	1.12098e-13	0.0027873
C11orf75	0.998361	0.00665969	0.691161	1	1	0.999975	5.47494e-05	0.0017978	0.238388	0.980355	24	3	3.92712e-22	0.000343447
C11orf80	0.99593	0.00745407	0.984131	1	1	0.981166	0.0521394	1	1	1	5	22	5.86322e-06	1.90936e-20
C11orf82	0.939002	0.122471	0.999992	1	1	0.97993	0.0295799	0.668634	1	1	16	3	2.25532e-15	0.000343447
C11orf83	0.876552	0.20212	1	1	1	0.573655	0.549638	1	1	1	11	11	4.0036e-11	4.0036e-11
C11orf84	0.966933	0.0517691	0.977827	1	1	0.964593	0.0678828	0.995523	1	1	5	10	5.86322e-06	2.86016e-10
C11orf85	0.892403	0.150562	0.252685	0.63677	0.994319	0.982225	0.0263985	0.0666836	0.815284	1	5	3	5.86322e-06	0.000343447
C11orf86	0.990295	0.0165863	0.0256988	0.0847359	0.79064	0.999307	0.00131135	0.00305699	0.0264728	0.49096	4	3	4.42877e-05	0.000343447
C11orf87	1	5.91147e-10	5.381e-05	0.894082	0.999998	0.999689	0.000802719	0.00494357	0.0682208	0.516791	17	5	3.20824e-16	5.86322e-06
C11orf88	1	5.12064e-08	4.11522e-06	0.000249993	0.0232171	0.973594	1	1	1	1	18	10	4.57128e-17	2.86016e-10
C11orf9	0.947223	0.100008	0.986512	1	1	0.360653	0.843036	1	1	1	13	46	7.93018e-13	1.26882e-40
C11orf90	0.999695	0.000760384	0.0125036	0.73986	0.99529	0.999981	5.73889e-05	0.00615349	0.361232	0.941074	7	6	1.07673e-07	7.89725e-07
C11orf91	0.999857	0.000421435	0.982428	1	1	0.656824	0.437342	0.969087	1	1	8	7	1.48145e-08	1.07673e-07
C11orf92	1	1.24228e-14	0.000287631	0.999259	1	0.9998	0.000394626	0.0494659	0.947822	0.999841	21	3	1.33328e-19	0.000343447
C11orf93	1	5.56917e-17	1.42248e-05	0.992487	1	0.999457	0.00122311	0.124105	0.990476	0.999995	22	4	1.90936e-20	4.42877e-05
C11orf94	0.939317	0.104497	0.458077	0.997204	1	0.327956	0.716646	0.797162	0.947692	0.995171	10	2	2.86016e-10	0.0027873
C11orf95	0.976346	0.036391	0.53123	1	1	0.999995	2.56975e-05	0.10234	1	1	4	14	4.42877e-05	1.12098e-13
C12orf10	0.0586915	0.969795	0.999999	1	1	0.705116	0.383033	0.999819	1	1	10	7	2.86016e-10	1.07673e-07
C12orf11	0.937401	0.115457	0.99999	1	1	0.987699	0.0186203	0.61965	1	1	12	3	5.62558e-12	0.000343447
C12orf12	0.999996	1.92113e-05	0.147242	1	1	0.999245	0.00170994	0.661298	1	1	11	6	4.0036e-11	7.89725e-07
C12orf23	1	1.69222e-05	0.968544	1	1	0.939207	0.0783939	0.578307	1	1	22	2	1.90936e-20	0.0027873
C12orf24	0.652402	0.455206	0.999999	1	1	0.669171	1	1	1	1	9	12	2.05267e-09	5.62558e-12
C12orf26	0.472441	0.652226	1	1	1	0.0997655	0.952328	1	1	1	10	16	2.86016e-10	2.25532e-15
C12orf27	0.756983	0.298047	0.317522	0.48972	0.832796	0.42432	0.624713	0.860527	0.996703	0.999965	3	2	0.000343447	0.0027873
C12orf29	1	0.00077525	0.887252	1	1	0.782344	0.283939	0.999836	1	1	11	5	4.0036e-11	5.86322e-06
C12orf32	0.966229	0.0778214	1	1	1	0.728738	0.440199	0.99982	1	1	18	24	4.57128e-17	3.92712e-22
C12orf34	1	2.83942e-06	1	1	1	0.948885	0.0896083	0.900738	1	1	24	9	3.92712e-22	2.05267e-09
C12orf35	0.999995	3.03412e-05	1	1	1	0.997439	0.00427179	0.0315464	0.780906	0.999733	20	3	9.32017e-19	0.000343447
C12orf36	0.155883	0.877574	0.877574	0.952244	1	0.410497	0.647944	0.699351	0.975686	0.999559	2	2	0.0027873	0.0027873
C12orf39	0.946781	0.0715069	0.165996	0.763391	0.997559	0.999943	0.000179431	0.661258	1	1	2	9	0.0027873	2.05267e-09
C12orf4	0.548646	0.589185	1	1	1	0.998376	0.00280297	0.330609	1	1	14	3	1.12098e-13	0.000343447
C12orf40	0.999276	0.00169902	0.131085	1	1	0.934607	0.0963052	0.479056	0.999959	1	7	4	1.07673e-07	4.42877e-05
C12orf41	0.909744	0.161487	1	1	1	0.998779	0.00351772	0.112189	0.995133	1	13	12	7.93018e-13	5.62558e-12
C12orf42	1	2.16764e-29	5.57628e-14	0.353546	1	1	1.6198e-31	5.4053e-23	3.76327e-06	1	32	23	7.23491e-29	2.73706e-21
C12orf43	0.460616	0.640494	0.99892	1	1	0.784798	0.301304	0.998687	1	1	6	8	7.89725e-07	1.48145e-08
C12orf44	0.805195	0.334225	1	1	1	0.971168	0.0471822	0.511854	1	1	22	6	1.90936e-20	7.89725e-07
C12orf45	0.678334	0.390781	0.969759	1	1	0.407278	0.675043	0.99594	1	1	4	4	4.42877e-05	4.42877e-05
C12orf47	0.870388	0.17184	0.778647	0.999804	1	0.264168	0.845017	1	1	1	4	16	4.42877e-05	2.25532e-15
C12orf48	0.527298	0.604148	1	1	1	0.985816	0.0212939	0.687875	1	1	11	3	4.0036e-11	0.000343447
C12orf49	0.950231	0.103697	1	1	1	0.999936	0.000238313	0.124209	1	1	17	11	3.20824e-16	4.0036e-11
C12orf5	0.240798	0.805372	0.99877	1	1	0.999969	0.000116293	0.372357	1	1	3	10	0.000343447	2.86016e-10
C12orf50	0.995193	0.00786433	0.0165196	0.308399	0.937534	0.221964	0.804352	0.804352	0.921999	0.946594	3	1	0.000343447	0.025
C12orf51	0.978156	0.0278638	0.0350017	0.27967	0.828689	1	5.56698e-08	1	1	1	1	22	0.025	1.90936e-20
C12orf52	0.257603	0.83266	1	1	1	0.938136	0.0895381	0.664655	1	1	12	3	5.62558e-12	0.000343447
C12orf53	0.997898	0.00595105	0.751656	0.999999	1	0.999401	0.00126422	0.0139615	0.59001	0.975932	12	4	5.62558e-12	4.42877e-05
C12orf54	1	5.88272e-07	2.07192e-05	0.141852	0.999871	0.997293	0.00419031	0.0350403	0.674775	0.999935	5	2	5.86322e-06	0.0027873
C12orf56	0.999811	0.000584644	0.355714	0.99929	0.999998	0.999977	0.00017592	0.348612	1	1	10	28	2.86016e-10	1.67724e-25
C12orf57	0.999795	0.000739516	0.563609	1	1	0.999375	0.00148694	0.545378	1	1	12	6	5.62558e-12	7.89725e-07
C12orf59	0.999993	1.99423e-05	0.000382569	0.0601512	0.950577	0.0409696	1	1	1	1	5	5	5.86322e-06	5.86322e-06
C12orf60	0.999936	0.000390095	0.995434	1	1	0.93747	0.0882748	0.979867	1	1	23	4	2.73706e-21	4.42877e-05
C12orf61	0.661875	0.450009	1	1	1	0.97381	0.0437827	0.944785	1	1	10	6	2.86016e-10	7.89725e-07
C12orf62	0.977042	0.0501819	1	1	1	0.613641	0.448625	0.968092	1	1	14	3	1.12098e-13	0.000343447
C12orf63	0.990282	0.0128999	0.0534056	0.517802	0.946594	0.989013	0.01596	0.0799883	0.725414	0.999995	1	2	0.025	0.0027873
C12orf65	0.999563	0.00322145	1	1	1	0.983575	0.0369469	0.947052	1	1	38	9	6.57176e-34	2.05267e-09
C12orf66	0.834406	0.239222	1	1	1	0.567433	0.521843	1	1	1	8	6	1.48145e-08	7.89725e-07
C12orf67	0.769697	0.312213	0.584658	0.999303	1	0.387834	0.670638	0.820304	0.986105	1	7	3	1.07673e-07	0.000343447
C12orf68	1	1.2587e-06	0.187952	1	1	0.999639	0.00104252	0.0346424	0.438412	0.929761	8	10	1.48145e-08	2.86016e-10
C12orf69	0.993457	0.010982	0.0619604	0.537377	0.990713	0.994244	0.00873516	0.0387287	0.152951	0.91845	4	2	4.42877e-05	0.0027873
C12orf70	1	0.000104076	0.000517063	0.0162397	0.493324	0.946594	0.0649295	0.0649295	0.0929653	0.171311	6	1	7.89725e-07	0.025
C12orf71	0.934602	0.0843888	0.180657	0.448869	0.831042	0.952952	0.0616	0.152265	0.86929	0.999903	2	2	0.0027873	0.0027873
C12orf72	0.999998	2.99115e-05	0.999266	1	1	1	2.63492e-08	3.12865e-05	1	1	42	9	2.88121e-37	2.05267e-09
C12orf73	0.874514	0.182124	0.996497	1	1	0.999842	0.000432253	0.338682	1	1	7	6	1.07673e-07	7.89725e-07
C12orf74	0.989489	0.0199061	0.122275	0.655798	0.996471	0.988515	0.016599	0.146425	0.694516	0.995223	7	2	1.07673e-07	0.0027873
C12orf75	0.452099	0.647724	1	1	1	0.999622	0.00105237	0.755352	1	1	8	9	1.48145e-08	2.05267e-09
C12orf76	0.918635	0.127958	0.317691	1	1	0.988027	0.0265796	0.94588	1	1	7	12	1.07673e-07	5.62558e-12
C12orf77	0.898274	0.150409	0.624258	0.996997	1	0.940509	0.0770118	0.374622	0.98504	0.999949	6	2	7.89725e-07	0.0027873
C13orf1	0.719348	0.483509	1	1	1	0.999998	1.61863e-05	0.983046	1	1	33	21	1.04398e-29	1.33328e-19
C13orf15	0.969813	0.0515936	0.688393	1	1	0.347961	0.757015	1	1	1	7	9	1.07673e-07	2.05267e-09
C13orf16	1	6.44714e-07	0.00269041	1	1	0.993441	0.0207253	0.343739	0.999893	1	11	20	4.0036e-11	9.32017e-19
C13orf18	0.999909	0.000403103	0.452987	1	1	0.907454	0.13182	0.390311	1	1	16	4	2.25532e-15	4.42877e-05
C13orf23	0.979281	0.0683695	1	1	1	0.99971	0.00117946	0.978705	1	1	34	18	1.50711e-30	4.57128e-17
C13orf26	0.999218	0.00208065	0.00499517	0.119199	0.641983	0.993556	0.0122558	0.018353	0.0943325	1	9	4	2.05267e-09	4.42877e-05
C13orf27	0.235393	0.859566	1	1	1	0.376935	0.656605	0.990282	1	1	14	1	1.12098e-13	0.025
C13orf28	0.829317	0.227046	0.494552	0.985955	1	0.94917	0.0770547	0.17777	0.813907	0.999444	4	5	4.42877e-05	5.86322e-06
C13orf29	0.962839	0.0574486	0.0985953	0.475687	0.994553	0.00716673	0.995952	0.997443	0.999663	0.999896	5	4	5.86322e-06	4.42877e-05
C13orf30	1	0.0068472	0.0294148	0.275686	0.950936	1	3.77624e-06	7.08073e-06	4.98951e-05	0.000754941	7	4	1.07673e-07	4.42877e-05
C13orf31	0.000913656	0.999879	1	1	1	0.950744	0.0933557	0.999231	1	1	35	12	2.1766e-31	5.62558e-12
C13orf33	0.999797	0.000580258	0.0127108	0.341347	0.981391	0.973839	0.0465573	0.338443	0.963313	0.998892	9	8	2.05267e-09	1.48145e-08
C13orf34	0.425482	0.714227	1	1	1	0.998448	0.00356981	0.840761	1	1	16	7	2.25532e-15	1.07673e-07
C13orf35	0.840192	0.295627	0.957313	1	1	0.999554	0.00118567	0.0693597	0.998315	1	20	9	9.32017e-19	2.05267e-09
C13orf36	1	3.72619e-14	5.8568e-09	0.0661233	0.999566	0.956373	0.0666474	0.775607	0.999953	1	21	5	1.33328e-19	5.86322e-06
C13orf37	0.735977	0.373753	1	1	1	0.159485	0.890988	0.999997	1	1	11	6	4.0036e-11	7.89725e-07
C13orf38	1	5.79681e-08	1	1	1	1	1.4558e-06	0.999978	1	1	93	39	5.57353e-80	9.50501e-35
C13orf39	0.999407	0.00126162	0.00922394	0.10918	0.941472	0.745179	0.308304	0.468623	0.845578	0.99991	5	3	5.86322e-06	0.000343447
C14orf1	0.62674	0.500191	0.999999	1	1	0.911935	0.140317	0.989196	1	1	12	9	5.62558e-12	2.05267e-09
C14orf101	0.492549	0.60132	0.999982	1	1	0.215435	0.845005	0.996646	1	1	7	6	1.07673e-07	7.89725e-07
C14orf102	0.998885	0.0043814	0.999971	1	1	0.992961	0.023703	0.984425	1	1	21	22	1.33328e-19	1.90936e-20
C14orf104	0.982842	0.0429721	1	1	1	0.989832	0.027146	1	1	1	18	18	4.57128e-17	4.57128e-17
C14orf105	0.750898	0.338323	0.486122	0.960223	0.999174	0.936093	0.0892919	0.158537	0.600965	0.991763	7	3	1.07673e-07	0.000343447
C14orf106	0.980915	0.0428176	0.979333	1	1	0.419469	0.66124	0.999038	1	1	13	5	7.93018e-13	5.86322e-06
C14orf109	0.999606	0.00226506	1	1	1	0.964112	0.0663195	0.999937	1	1	29	10	2.41516e-26	2.86016e-10
C14orf115	0.999998	9.95877e-06	0.000686271	0.447686	0.999993	0.953443	0.0832557	0.579192	1	1	11	10	4.0036e-11	2.86016e-10
C14orf118	0.995088	0.0149869	0.996602	1	1	0.996785	0.00694131	0.576258	1	1	18	8	4.57128e-17	1.48145e-08
C14orf119	0.998108	0.00568903	0.999999	1	1	0.179239	0.86519	0.956751	0.999978	1	16	3	2.25532e-15	0.000343447
C14orf126	0.998906	0.00229696	0.545132	1	1	0.999942	0.000159389	0.327957	1	1	5	6	5.86322e-06	7.89725e-07
C14orf128	0.315585	0.759639	0.998482	1	1	0.931209	0.0923333	0.743132	1	1	6	3	7.89725e-07	0.000343447
C14orf129	0.987784	0.0185364	0.0613635	0.448302	0.982026	0.978156	0.0278638	0.128311	0.411507	0.890351	3	1	0.000343447	0.025
C14orf132	0.999999	4.98153e-06	0.00206848	0.99398	1	0.999999	1.01084e-05	0.0431008	1	1	9	15	2.05267e-09	1.58836e-14
C14orf133	0.152656	0.918783	1	1	1	0.883161	0.151531	0.707798	1	1	14	3	1.12098e-13	0.000343447
C14orf135	0.98209	0.0419156	0.999991	1	1	0.918879	0.11679	0.948852	1	1	15	5	1.58836e-14	5.86322e-06
C14orf138	0.876791	0.190427	0.945752	1	1	0.982079	0.0383313	0.514739	1	1	8	12	1.48145e-08	5.62558e-12
C14orf139	0.978275	0.0349157	0.156034	0.914148	0.999995	0.890351	0.128311	0.221964	0.750086	0.996388	4	1	4.42877e-05	0.025
C14orf142	0.561194	0.513908	0.999946	1	1	0.275777	0.799422	0.999662	1	1	4	6	4.42877e-05	7.89725e-07
C14orf143	0.912033	0.148579	1	1	1	1	1.87615e-09	0.00169341	1	1	10	23	2.86016e-10	2.73706e-21
C14orf145	0.953435	0.0674772	0.183096	0.923277	0.999939	1	1.38681e-06	3.50556e-05	0.0546291	0.738767	4	9	4.42877e-05	2.05267e-09
C14orf147	0.548078	0.544104	0.999996	1	1	0.975769	0.0391658	0.671978	1	1	6	5	7.89725e-07	5.86322e-06
C14orf148	1	8.7706e-08	0.000213363	0.852887	1	0.994683	0.00900175	0.149713	0.621981	0.93948	10	4	2.86016e-10	4.42877e-05
C14orf149	0.328197	0.747497	0.999992	1	1	0.93786	0.0986342	0.998457	1	1	6	7	7.89725e-07	1.07673e-07
C14orf153	0.0113996	0.994223	1	1	1	0.997779	0.00558131	0.854441	1	1	7	10	1.07673e-07	2.86016e-10
C14orf156	0.634084	0.454965	1	1	1	0.973692	0.0453907	0.989253	1	1	6	7	7.89725e-07	1.07673e-07
C14orf159	0.505341	0.816851	1	1	1	0.99803	0.0138521	1	1	1	95	51	1.18362e-81	8.1361e-45
C14orf162	0.899987	0.157637	0.946225	0.999998	1	0.921999	0.0929653	0.0929653	0.0929653	0.0929653	9	1	2.05267e-09	0.025
C14orf165	0.994577	0.0100425	0.0530185	0.782156	0.999658	0.623065	0.411507	0.446594	0.446594	0.517802	5	1	5.86322e-06	0.025
C14orf166	0.993324	0.0125186	0.932894	1	1	0.99835	0.00305229	0.691099	1	1	6	4	7.89725e-07	4.42877e-05
C14orf166B	0.999853	0.000360944	0.0270999	0.709346	0.999979	0.996328	0.00815259	0.0883528	0.939086	1	5	8	5.86322e-06	1.48145e-08
C14orf167	0.995122	0.0129417	0.0775783	1	1	0.962504	0.135462	1	1	1	14	52	1.12098e-13	1.18054e-45
C14orf169	0.988484	0.0214733	0.872511	1	1	0.998504	0.00347021	0.737632	1	1	7	8	1.07673e-07	1.48145e-08
C14orf174	0.999755	0.000710744	0.999603	1	1	0.986952	0.0198637	0.373488	1	1	8	3	1.48145e-08	0.000343447
C14orf176	0.909054	0.148496	0.988084	1	1	0.157741	0.882695	0.977423	0.999986	1	10	4	2.86016e-10	4.42877e-05
C14orf177	0.780056	0.293489	0.40878	0.923506	0.999876	0.674815	0.401908	0.489861	0.907004	0.999626	5	3	5.86322e-06	0.000343447
C14orf178	0.998157	0.00460845	0.8948	1	1	0.884083	0.185522	0.999998	1	1	10	10	2.86016e-10	2.86016e-10
C14orf179	0.999999	3.97005e-06	0.11498	1	1	1	2.59986e-06	0.852788	1	1	14	18	1.12098e-13	4.57128e-17
C14orf180	0.87585	0.212937	0.35472	0.930495	1	0.99821	0.00393032	0.066915	0.936018	1	13	7	7.93018e-13	1.07673e-07
C14orf181	1	6.76713e-09	3.36672e-06	0.230225	1	1	1.56845e-09	0.30302	1	1	6	17	7.89725e-07	3.20824e-16
C14orf182	0.991957	0.0149567	0.17309	0.98008	1	0.997668	0.00697346	0.945063	1	1	6	15	7.89725e-07	1.58836e-14
C14orf183	0.910806	0.112188	0.262621	0.715995	0.964666	0.971782	0.0431321	0.347521	0.993552	1	2	4	0.0027873	4.42877e-05
C14orf184	0.781844	0.306364	0.392668	0.772657	1	0.991411	0.0165556	1	1	1	7	7	1.07673e-07	1.07673e-07
C14orf19	1	5.94138e-06	0.000336992	0.0309849	0.871911	0.997506	0.00361197	0.00971792	0.0218438	0.195648	3	1	0.000343447	0.025
C14orf2	0.989244	0.0305482	0.999566	1	1	0.995885	0.0095612	0.545943	1	1	20	10	9.32017e-19	2.86016e-10
C14orf21	0.991693	0.0203847	1	1	1	0.999719	0.00080911	0.992145	1	1	14	9	1.12098e-13	2.05267e-09
C14orf23	0.355271	0.711283	0.771527	0.917587	0.997838	1	2.27673e-40	2.43636e-28	1.97187e-07	1	4	46	4.42877e-05	1.26882e-40
C14orf28	0.867353	0.224938	0.999827	1	1	0.601881	0.448658	0.902055	1	1	15	2	1.58836e-14	0.0027873
C14orf33	0.560914	0.513321	0.995959	1	1	0.764168	0.320737	0.915844	1	1	4	7	4.42877e-05	1.07673e-07
C14orf34	0.382224	0.70237	0.965631	0.999999	1	0.222949	0.830115	0.97572	0.999909	1	6	4	7.89725e-07	4.42877e-05
C14orf37	0.993012	0.018135	1	1	1	0.913256	0.135463	0.613112	0.999178	1	15	7	1.58836e-14	1.07673e-07
C14orf38	0.948523	0.0775164	0.251176	0.918548	0.995277	1	3.55254e-07	0.00260661	1	1	5	6	5.86322e-06	7.89725e-07
C14orf39	1	0.000562419	0.0577082	0.986491	0.999995	1	8.59993e-05	8.59993e-05	0.00515996	0.128311	9	1	2.05267e-09	0.025
C14orf4	0.671953	0.432734	0.999951	1	1	0.989887	0.0234422	0.907594	1	1	9	13	2.05267e-09	7.93018e-13
C14orf43	1	0.00100457	1	1	1	1	1.6137e-08	1	1	1	66	32	2.20034e-57	7.23491e-29
C14orf45	0.316567	0.774336	1	1	1	0.908946	0.147095	0.993979	1	1	8	8	1.48145e-08	1.48145e-08
C14orf48	0.999999	7.50688e-06	5.42133e-05	0.0106525	0.909083	0.469187	0.59195	0.757533	0.999989	1	15	3	1.58836e-14	0.000343447
C14orf49	0.593235	0.482318	0.782627	0.994281	1	0.998935	0.00281733	0.105395	0.999757	1	4	10	4.42877e-05	2.86016e-10
C14orf50	0.953743	0.0752865	0.912211	1	1	1	0.000394523	0.00371324	0.183693	1	7	4	1.07673e-07	4.42877e-05
C14orf53	0.999984	3.58093e-05	0.000474699	0.0112833	0.24258	0.0160947	0.988717	0.992242	0.992242	0.997832	2	2	0.0027873	0.0027873
C14orf64	0.576801	0.514649	0.722631	0.968897	0.998867	0.295762	0.759763	0.838424	0.988079	0.999956	6	3	7.89725e-07	0.000343447
C14orf68	0.591589	0.499295	0.676379	0.996621	1	0.23771	0.859202	0.999988	1	1	6	13	7.89725e-07	7.93018e-13
C14orf70	0.614255	0.478181	0.9491	1	1	1	0.0049721	0.0269113	0.511898	0.9489	6	5	7.89725e-07	5.86322e-06
C14orf72	0.998689	0.00230131	0.00449928	0.0967912	0.960985	0.0106607	0.992755	0.996703	0.999191	0.999951	3	2	0.000343447	0.0027873
C14orf73	0.0730951	0.952235	0.982645	0.999968	1	1	9.59113e-06	0.028107	1	1	5	20	5.86322e-06	9.32017e-19
C14orf79	0.0860337	0.951243	1	1	1	0.989739	0.0216331	0.090601	0.906736	1	10	8	2.86016e-10	1.48145e-08
C14orf80	0.962133	0.11843	1	1	1	1	2.32278e-09	0.999095	1	1	42	55	2.88121e-37	3.61018e-48
C14orf86	0.999995	2.23616e-05	0.0030172	0.945383	1	0.999389	0.00171956	0.0357837	0.997872	1	9	9	2.05267e-09	2.05267e-09
C14orf93	2.87719e-10	1	1	1	1	0.996335	0.00709315	0.113357	0.910856	0.999989	33	6	1.04398e-29	7.89725e-07
C15orf17	1	1.86217e-09	0.00033897	1	1	0.892987	0.159867	0.992404	1	1	7	7	1.07673e-07	1.07673e-07
C15orf2	0.999605	0.00108337	0.0434434	0.998675	1	0.999672	0.000892761	0.0506576	1	1	9	9	2.05267e-09	2.05267e-09
C15orf21	0.0350017	0.972136	0.978156	0.983058	0.99484	1	6.27371e-12	0.0159114	1	1	1	14	0.025	1.12098e-13
C15orf23	1	4.31203e-33	2.01029e-18	1	1	0.702692	0.4697	1	1	1	24	24	3.92712e-22	3.92712e-22
C15orf24	0.98694	0.0252234	0.999969	1	1	0.990566	0.0171351	0.608452	1	1	8	6	1.48145e-08	7.89725e-07
C15orf26	0.973369	0.0488716	0.483588	0.997509	1	0.995962	0.00695893	0.0203731	0.452381	1	9	4	2.05267e-09	4.42877e-05
C15orf27	0.979647	0.0438292	0.992111	1	1	0.999448	0.00294765	0.321492	1	1	12	27	5.62558e-12	1.16549e-24
C15orf28	0.985462	0.0242097	0.227558	0.997265	1	0.195648	0.828689	0.907035	0.978156	0.999398	5	1	5.86322e-06	0.025
C15orf29	0.996325	0.0113843	0.637207	1	1	0.997832	0.00340888	0.011176	0.283354	0.846149	16	2	2.25532e-15	0.0027873
C15orf32	1	0.000469252	0.0260562	0.930411	1	0.612468	0.44905	0.672385	0.99916	1	4	3	4.42877e-05	0.000343447
C15orf33	0.99977	0.000682264	0.87366	1	1	1	1.24319e-13	2.14863e-07	1	1	10	18	2.86016e-10	4.57128e-17
C15orf34	0.711484	0.389374	0.999999	1	1	0.910821	0.131665	1	1	1	9	6	2.05267e-09	7.89725e-07
C15orf37	0.938036	0.0839101	0.151289	0.469605	1	0.551022	0.560615	1	1	1	2	9	0.0027873	2.05267e-09
C15orf38	0.99909	0.00225679	0.190324	0.931049	1	1	4.60683e-07	0.0043217	0.770488	0.999807	7	8	1.07673e-07	1.48145e-08
C15orf39	0.99375	0.0163398	1	1	1	0.999092	0.0025058	0.756852	1	1	15	10	1.58836e-14	2.86016e-10
C15orf40	0.919313	0.252291	1	1	1	0.99994	0.000467794	1	1	1	63	34	7.1614e-55	1.50711e-30
C15orf41	0.989032	0.0234784	0.978762	1	1	1	2.83123e-10	0.000239944	1	1	10	31	2.86016e-10	5.01626e-28
C15orf42	0.477043	0.617995	0.999603	1	1	0.938511	0.114668	0.997857	1	1	7	12	1.07673e-07	5.62558e-12
C15orf43	0.895606	0.146654	0.611226	0.999759	1	0.482198	0.553406	0.851221	0.996388	1	5	1	5.86322e-06	0.025
C15orf44	0.98312	0.0411387	0.99992	1	1	0.890469	0.163252	0.983801	1	1	17	7	3.20824e-16	1.07673e-07
C15orf48	0.999996	2.24012e-05	0.964443	1	1	0.999982	5.53721e-05	0.0238114	0.999113	1	18	7	4.57128e-17	1.07673e-07
C15orf5	0.883888	0.144688	0.196212	0.525601	0.921606						2	0	0.0027873
C15orf50	0.633396	0.438963	0.77119	0.998168	1	0.517802	0.517802	0.689198	0.978156	1	4	1	4.42877e-05	0.025
C15orf51	0.987411	0.0189736	0.118194	0.946397	1	1	3.26393e-05	0.000429412	0.0714019	0.977752	3	8	0.000343447	1.48145e-08
C15orf52	0.880172	0.169197	0.316766	0.829135	0.999626	1	0.08953	0.531845	1	1	5	7	5.86322e-06	1.07673e-07
C15orf53	0.999264	0.00161217	0.211651	0.990542	0.999879	0.670915	0.387834	0.891859	0.999976	1	5	3	5.86322e-06	0.000343447
C15orf54	0.996911	0.005096	0.00945317	0.128657	0.549959	0.99581	0.00633068	0.0262122	0.255205	0.731127	3	2	0.000343447	0.0027873
C15orf55	0.940444	0.0820156	0.218277	0.663493	0.985566	0.996389	0.0059105	0.0312679	0.775614	0.999846	3	3	0.000343447	0.000343447
C15orf56	0.986868	0.0271548	1	1	1	0.999655	0.000765339	0.344865	1	1	10	5	2.86016e-10	5.86322e-06
C15orf57	1	2.04341e-07	1	1	1	0.999999	3.19077e-06	0.0640046	1	1	20	9	9.32017e-19	2.05267e-09
C15orf58	0.625929	0.501261	0.999959	1	1	0.972136	0.0350017	0.0649295	0.195648	0.411507	11	1	4.0036e-11	0.025
C15orf59	1	8.21726e-05	0.205342	0.998769	1	0.511522	0.578198	0.935314	1	1	5	6	5.86322e-06	7.89725e-07
C15orf60	0.93443	0.113291	0.958001	1	1	0.865325	0.200916	0.799274	1	1	10	8	2.86016e-10	1.48145e-08
C15orf61	0.975375	0.04309	0.86839	1	1	0.147824	1	1	1	1	6	5	7.89725e-07	5.86322e-06
C15orf62	0.944952	0.0930779	0.681371	1	1	0.803985	0.250024	0.552935	0.973616	0.999985	9	4	2.05267e-09	4.42877e-05
C15orf63	0.933639	0.106933	0.565698	0.999263	1	0.452388	0.645853	0.96132	1	1	8	7	1.48145e-08	1.07673e-07
C16orf10	0.426731	0.643343	0.999975	1	1	0.447037	0.605092	0.979396	1	1	4	2	4.42877e-05	0.0027873
C16orf11	0.98107	0.0409948	0.527893	1	1	0.00262492	0.999003	1	1	1	13	9	7.93018e-13	2.05267e-09
C16orf13	1.07017e-05	0.999999	1	1	1	0.0131064	0.997283	1	1	1	35	35	2.1766e-31	2.1766e-31
C16orf3	0.947162	0.076464	0.245782	0.956428	0.999999	0.907035	0.109649	0.27967	0.778036	0.972136	4	1	4.42877e-05	0.025
C16orf35	0.895926	0.214532	1	1	1	0.995305	0.0149974	0.99956	1	1	24	20	3.92712e-22	9.32017e-19
C16orf38	0.120221	0.908569	0.944965	0.984227	0.996786	0.116945	0.929473	0.998902	1	1	3	9	0.000343447	2.05267e-09
C16orf42	0.978083	0.0425637	0.999999	1	1	0.994731	0.0120645	0.37142	1	1	10	9	2.86016e-10	2.05267e-09
C16orf45	0.988892	0.0251646	0.36168	0.999579	1	0.802782	0.39437	0.994331	1	1	11	30	4.0036e-11	3.47973e-27
C16orf46	0.643742	0.557742	1	1	1	0.999938	0.000189895	0.196122	1	1	28	8	1.67724e-25	1.48145e-08
C16orf48	0.0226865	0.988619	1	1	1	0.949129	0.0792743	0.732118	1	1	7	6	1.07673e-07	7.89725e-07
C16orf5	1	1.51852e-06	0.935525	1	1	0.206378	0.836151	0.987752	1	1	18	3	4.57128e-17	0.000343447
C16orf52	0.906393	0.128179	0.853636	1	1	0.989903	0.0201172	0.142294	0.873396	1	4	8	4.42877e-05	1.48145e-08
C16orf53	0.878263	0.197531	1	1	1	0.570361	0.539571	0.999733	1	1	11	9	4.0036e-11	2.05267e-09
C16orf54	0.759834	0.331118	0.999996	1	1	0.807253	0.248512	0.979766	1	1	8	4	1.48145e-08	4.42877e-05
C16orf55	0.684228	0.384864	0.956484	1	1	0.133356	0.935092	0.999983	1	1	4	18	4.42877e-05	4.57128e-17
C16orf57	0.437956	0.661667	1	1	1	0.906103	0.137658	0.500178	1	1	8	6	1.48145e-08	7.89725e-07
C16orf58	0.397537	0.678391	0.999966	1	1	0.999992	4.664e-05	0.128977	1	1	5	14	5.86322e-06	1.12098e-13
C16orf59	1	0.00276159	0.441896	1	1	0.993909	0.0112996	0.897402	1	1	6	5	7.89725e-07	5.86322e-06
C16orf61	0.836237	0.30274	1	1	1	0.999186	0.0014015	0.200354	0.974814	1	23	2	2.73706e-21	0.0027873
C16orf62	0.956243	0.0790837	0.995931	1	1	0.999897	0.000283033	0.0105561	0.508122	0.99695	10	7	2.86016e-10	1.07673e-07
C16orf63	0.855087	0.219527	0.999996	1	1	0.982748	0.0284134	0.525746	1	1	9	5	2.05267e-09	5.86322e-06
C16orf65	0.950538	0.0822648	0.99759	1	1	0.864897	0.165632	0.373715	0.995355	0.999993	8	2	1.48145e-08	0.0027873
C16orf67	0.954488	0.0765232	0.735853	0.999999	1	0.813093	0.247842	0.946578	1	1	5	5	5.86322e-06	5.86322e-06
C16orf68	0.992342	0.0159963	0.997351	1	1	0.999912	0.000418906	0.200002	1	1	8	14	1.48145e-08	1.12098e-13
C16orf7	0.99999	3.77192e-05	0.999586	1	1	0.999487	0.0019627	0.825203	1	1	10	17	2.86016e-10	3.20824e-16
C16orf70	0.969254	0.0537356	0.994044	1	1	0.995199	0.00994764	0.923102	1	1	8	7	1.48145e-08	1.07673e-07
C16orf71	0.994349	0.0156497	1	1	1	0.982575	0.038024	0.822666	1	1	14	11	1.12098e-13	4.0036e-11
C16orf72	0.999622	0.00115121	0.999938	1	1	0.999969	0.000148097	0.86515	1	1	11	14	4.0036e-11	1.12098e-13
C16orf73	1	5.37654e-10	8.28664e-05	0.819934	1	0.999998	8.93449e-06	0.000357843	0.359711	0.99345	20	10	9.32017e-19	2.86016e-10
C16orf74	0.978058	0.0551472	1	1	1	0.999032	0.00262464	0.205347	1	1	16	10	2.25532e-15	2.86016e-10
C16orf75	0.848999	0.218796	0.999443	1	1	0.959316	0.0645323	0.698004	0.999986	1	7	6	1.07673e-07	7.89725e-07
C16orf78	0.996671	0.00548887	0.0267969	0.595392	0.999888	0.270137	0.779705	0.954564	1	1	3	3	0.000343447	0.000343447
C16orf79	0.976844	0.0459884	1	1	1	0.750752	0.319196	0.788047	0.999993	1	10	5	2.86016e-10	5.86322e-06
C16orf80	0.999251	0.00225251	0.999999	1	1	0.97889	0.0400008	0.936129	1	1	12	8	5.62558e-12	1.48145e-08
C16orf81	0.999691	0.000738916	0.0315288	0.854674	1	0.317879	0.785309	0.978998	1	1	6	11	7.89725e-07	4.0036e-11
C16orf82	0.74307	0.31032	0.552385	0.909031	0.999838	0.974717	0.0398341	0.0534362	0.287278	0.937288	3	3	0.000343447	0.000343447
C16orf86	0.678707	0.39701	0.997769	1	1	0.00147666	0.999355	1	1	1	5	5	5.86322e-06	5.86322e-06
C16orf87	1	0.249032	0.992324	1	1	0.953888	0.0765179	0.766744	1	1	7	6	1.07673e-07	7.89725e-07
C16orf88	0.975863	0.0520322	1	1	1	0.905284	0.139994	0.44413	0.999929	1	13	6	7.93018e-13	7.89725e-07
C16orf89	0.283487	0.812672	0.942604	0.998904	1	0.538197	0.570006	0.943497	1	1	10	8	2.86016e-10	1.48145e-08
C16orf90	0.987409	0.022959	0.197522	0.990334	1	0.952726	0.0618228	0.260554	0.908462	1	6	2	7.89725e-07	0.0027873
C16orf91	0.948334	0.0806387	0.23276	0.846962	1	0.833797	0.279603	0.999622	1	1	6	16	7.89725e-07	2.25532e-15
C16orf92	1	5.52342e-10	0.000580907	0.892628	1	0.994631	0.00906854	0.0287174	0.896013	1	8	4	1.48145e-08	4.42877e-05
C16orf93	0.0471317	0.976649	1	1	1	0.000764003	0.999695	1	1	1	12	7	5.62558e-12	1.07673e-07
C17orf100	0.758407	0.355025	0.999988	1	1	0.961402	0.0721659	0.861978	1	1	12	10	5.62558e-12	2.86016e-10
C17orf101	0.100154	0.938678	0.998429	1	1	1	1	1	1	1	8	100	1.48145e-08	7.78611e-86
C17orf102	0.999999	3.8199e-06	0.910267	1	1	0.998059	0.00411675	0.156656	0.9946	1	12	6	5.62558e-12	7.89725e-07
C17orf103	0.723055	0.342256	0.998328	1	1	0.984922	0.0239455	0.766804	1	1	4	4	4.42877e-05	4.42877e-05
C17orf104	0.999995	2.09315e-05	0.00108861	0.235963	0.831224	0.999999	2.29717e-06	7.78859e-05	0.0181967	0.746979	10	7	2.86016e-10	1.07673e-07
C17orf105	0.796043	0.302484	1	1	1	0.399158	0.662357	0.896604	0.99957	1	11	3	4.0036e-11	0.000343447
C17orf106	0.00777503	0.997394	1	1	1	0.979984	0.0396941	0.746208	1	1	16	7	2.25532e-15	1.07673e-07
C17orf107	0.948368	0.0889691	0.971156	1	1	0.999999	4.96033e-06	0.000243228	0.0347114	0.315038	9	10	2.05267e-09	2.86016e-10
C17orf108	0.884683	0.18762	0.964487	1	1	0.860527	0.169977	0.904053	1	1	11	2	4.0036e-11	0.0027873
C17orf28	0.997502	0.0061174	0.645605	1	1	0.0201497	1	1	1	1	10	15	2.86016e-10	1.58836e-14
C17orf37	0.818163	0.260522	0.999673	1	1	0.623693	0.451616	0.95059	1	1	8	4	1.48145e-08	4.42877e-05
C17orf39	0.655932	0.457503	1	1	1	0.619826	0.489932	0.999364	1	1	10	9	2.86016e-10	2.05267e-09
C17orf42	0.291242	0.804276	1	1	1	0.894831	0.148001	0.98582	1	1	11	5	4.0036e-11	5.86322e-06
C17orf44	0.951627	0.0702895	0.24604	0.958313	1	0.94009	0.105575	0.999991	1	1	4	11	4.42877e-05	4.0036e-11
C17orf46	0.982925	0.0340562	0.980066	1	1	0.899882	0.147241	0.999965	1	1	10	6	2.86016e-10	7.89725e-07
C17orf47	1	6.69339e-05	0.000770099	0.294349	0.997823	0.92812	0.0968501	0.367171	0.962593	1	4	3	4.42877e-05	0.000343447
C17orf48	0.536205	0.622826	1	1	1	0.883888	0.144688	0.800966	1	1	19	2	6.52296e-18	0.0027873
C17orf49	0.649677	0.57846	1	1	1	0.889988	0.210124	1	1	1	39	21	9.50501e-35	1.33328e-19
C17orf50	0.999994	1.44132e-05	0.00051302	0.0753654	0.987619	0.839932	0.208227	0.969922	1	1	3	4	0.000343447	4.42877e-05
C17orf51	0.992869	0.0139584	0.208259	0.883257	0.999891	0.999253	0.00194821	0.126302	0.96339	1	6	8	7.89725e-07	1.48145e-08
C17orf53	0.974671	0.0598397	0.999992	1	1	0.996428	0.00906924	1	1	1	18	12	4.57128e-17	5.62558e-12
[truncated: 19,229 more rows]

## Sheet: TSS_regions
Down methylated TSS regions			Up methylated TSS regions			At least medium up methylated TSS regions			At least high up methylated TSS regions			Extreme high up methylated TSS regions
Gene Symbol	integrated p-val down methylation		Gene Symbol	integrated p-val up methylation		Gene Symbol	integrated p-val medium up methylation		Gene Symbol	integrated p-val high up methylation		Gene Symbol	integrated p-val extreme up methylation
PRF1	8.06517e-31		NNAT	1.50497e-131		NNAT	2.83826e-121		NNAT	1.22169e-99		SCG5	1.0451e-35
TRPM2	9.28111e-18		EYA4	8.6433e-190		WDR52	2.05079e-48		SCG5	5.33288e-38		OXT	2.72862e-25
LOC150381	2.9376e-14		MEG3	4.77073e-95		SCG5	4.65118e-40		WDR52	4.36571e-42		WDR52	2.35383e-32
CXCR3	3.41173e-17		PTPN20A	2.3399e-77		PTPN20A	1.04582e-64		OXT	1.41745e-25		CRHBP	1.33201e-18
CCL3	7.52407e-11		PTPN20B	2.3399e-77		PTPN20B	1.04582e-64		CYP26C1	4.8411e-26		MFSD6L	1.04315e-18
IL10	1.50891e-10		NELL2	3.54946e-102		PCDHAC1	4.09994e-41		CCDC81	1.49059e-30		RHD	2.86969e-14
CHRNA6	9.51026e-14		PCDHAC1	2.15166e-50		GPR75	7.72155e-35		PCDHGA6	1.7617e-28		PCDHGA6	1.89519e-23
ESPNL	1.06096e-12		WDR52	1.51671e-49		SLC38A4	9.44262e-45		CRHBP	6.6507e-20		KRTCAP3	2.86548e-21
CFD	3.59275e-12		SCG5	7.52801e-41		ALS2CR11	2.2736e-47		KRTCAP3	1.55027e-26		CMYA5	8.65343e-17
KRT17	5.19264e-11		PRDM8	3.80499e-73		MEG3	1.22118e-75		MFSD6L	8.47591e-22		CCDC81	7.55115e-24
CD68	2.48632e-14		ALS2CR11	6.7019e-53		GRIK2	7.65651e-53		SIAH3	1.71957e-22		SIAH3	1.29202e-16
C17orf87	4.1015e-09		C22orf45	5.32645e-51		CYP26C1	1.29888e-28		SLC38A4	1.01041e-37		CYP26C1	2.47286e-17
GPR62	6.65509e-07		SLC38A4	3.88274e-49		CCDC81	1.56445e-34		RHD	2.86969e-14		LOC254559	5.18662e-18
LILRB3	5.37162e-12		GRIK2	4.58004e-58		OXT	1.41745e-25		CMYA5	1.9927e-18		HTRA4	7.57185e-12
LOC387647	1.24943e-12		GPR75	1.4082e-38		KRTCAP3	2.11745e-30		LOC254559	3.74102e-20		ACOX2	2.53445e-10
CD19	5.12568e-10		DPP6	1.97784e-41		PCDHGA6	1.09796e-31		MIR663	1.09319e-19		SPACA1	1.83939e-10
PRDM11	5.78061e-10		NEFM	3.38976e-44		SIAH3	4.57107e-26		LOC100302652	1.34163e-18		ALOX15B	1.4342e-14
MIR320C1	2.6057e-06		CADPS	3.0208e-54		LOC100302652	1.2193e-26		TAGLN	3.13291e-26		RSPH10B	9.38999e-07
TRIM69	6.12523e-15		GRIA4	6.16817e-73		MFSD6L	1.18019e-24		CRISP2	3.42221e-47		RSPH10B2	9.38999e-07
CCL22	6.53123e-09		SNAP91	1.51374e-42		TAGLN	1.27641e-33		ACOX2	1.09049e-12		SLC38A4	1.59969e-27
NKG7	1.26253e-10		ZIC1	5.0334e-48		C22orf45	4.86189e-42		HORMAD2	4.86114e-19		FGF7	8.35162e-07
SNORD31	3.82474e-11		CYP26C1	8.12922e-31		DPP6	1.66497e-33		GPR75	1.44287e-21		HORMAD2	2.10769e-14
ITGAX	1.59424e-08		CCDC81	5.44475e-36		PSMA8	5.90978e-39		SPACA1	5.6821e-13		MYCT1	0.00103199
ITGAE	7.93824e-13		AURKC	2.9375e-48		ZIC1	3.00961e-42		MTMR7	2.24583e-16		DHX32	5.37731e-08
REG3A	7.25003e-12		KRTCAP3	6.74917e-32		CRHBP	3.41736e-20		ALOX15B	1.03596e-17		TDGF1	1.27256e-09
ANGPT4	3.18386e-09		PCDH8	5.00327e-45		CRISP2	1.17098e-52		HTRA4	1.93211e-12		LOC646214	3.23519e-05
UCN2	3.67946e-08		LOC100302652	1.01394e-28		PDZRN3	2.73892e-26		ALS2CR11	4.14261e-34		MTMR7	4.17886e-11
TYR	0.000171999		PCDH10	2.49605e-46		MIR663	4.74629e-24		FOXD4L1	4.84617e-12		SNORD96B	0.00713794
C9orf109	2.77323e-05		AMT	1.71968e-53		CNKSR1	2.85679e-30		LOC100130776	2.09834e-12		MIR663	2.284e-12
C9orf110	2.77323e-05		OXT	1.41745e-25		LOC254559	2.04166e-23		PSMA8	3.08811e-29		ALDH1A1	0.0128999
MIR514-2	2.77323e-05		TAGLN	1.67318e-35		AMT	9.84771e-48		FAM18A	5.72226e-13		CASP12	0.00167446
MIR514-3	2.77323e-05		SIAH3	6.02104e-27		UPB1	1.71914e-25		IFI44L	6.63933e-12
CLIC3	3.04403e-05		MFSD6L	4.7304e-26		AURKC	1.19162e-40		ZNF454	7.16664e-17
PRTN3	1.65869e-10		PCDHGA6	5.37403e-32		MTMR7	4.68109e-21		MIR1247	4.05839e-13
C9orf66	0.000343997		RIC3	2.29646e-31		MIR1247	1.49464e-19		ADAM5P	4.39872e-13
IMPG1	0.000343997		PSMA8	1.30462e-40		FAM18A	1.7759e-18		DHX32	2.30248e-10
LOC644669	0.000343997		FAM198B	6.56964e-43		CMYA5	2.8057e-19		LOC134466	7.29358e-13
OR8H1	0.000343997		CNKSR1	2.59305e-34		HORMAD2	3.83912e-22		TDGF1	5.63775e-12
SNORD30	2.10455e-10		PHYHIPL	3.3907e-38		ZNF454	3.99699e-22		ANGPT2	1.89653e-20
SNAR-C4	4.03825e-05		PDZRN3	9.68159e-29		RHD	2.86969e-14		SCGN	2.66367e-13
CEACAM8	9.88819e-08		CRISP2	3.65942e-54		PRR23A	1.46667e-16		UPB1	1.57913e-17
FUT7	5.92691e-06		UPB1	7.39135e-29		ACOX2	1.7788e-14		CNKSR1	9.73222e-22
OR5L2	0.000601995		BRUNOL4	7.4939e-117		SLC25A2	1.94161e-20		REP15	5.02225e-07
OR5T3	0.000601995		MIR1247	1.1054e-23		SCGN	1.22126e-18		RSPH10B	5.18214e-07
CCL4L1	7.32557e-05		MOV10L1	2.4837e-45		FOXD4L1	4.68373e-15		RSPH10B2	5.18214e-07
CCL4L2	7.32557e-05		ISL1	3.29031e-28		SPACA1	4.85187e-15		FGF7	7.69173e-08
S100A8	1.88877e-07		CRHBP	1.74689e-20		ALOX15B	5.90131e-20		C10orf107	8.8446e-14
CBWD5	0.00103199		MIR663	1.24767e-25		LOC100130776	1.15241e-15		ZNF300	6.49915e-13
HSD17B6	0.00103199		WNT2	4.42186e-34		NEFM	6.07288e-30		KCNE4	4.23971e-11
IFI44	0.00103199		LOC254559	4.53646e-25		ANGPT2	1.18522e-24		PDZRN3	5.02672e-16
LIPN	0.00103199		GNASAS	6.29541e-56		C10orf107	1.10908e-18		SPIN2A	1.69872e-06
MIR199B	0.00103199		ZNF454	3.85697e-25		MIMT1	7.41366e-22		PCDHGB5	2.84542e-14
OR2T4	0.00103199		SLC6A15	3.13434e-76		RANBP3L	2.36602e-17		FLJ34503	1.75954e-06
SIGLEC9	4.65163e-09		FOXG1	3.23338e-34		FAM198B	3.14071e-34		KLHL31	7.7002e-11
LOC284805	2.90408e-07		MTMR7	2.92531e-22		LOXL1	5.99625e-19		AVP	1.17091e-11
CHI3L1	4.70956e-08		FAM18A	1.62392e-20		ADAM5P	2.24151e-16		SLC25A2	3.70201e-14
OR11H6	0.00163399		MIMT1	1.40872e-25		ZNF300	4.15756e-17		LOXL1	4.78724e-14
LOC648691	8.42919e-09		C15orf23	4.31203e-33		MTNR1A	4.68951e-17		FAM153C	3.77814e-07
SNORD52	7.28747e-14		HIST3H2BB	1.12778e-29		AVP	4.27154e-16		HIST2H2BA	4.50379e-07
EGOT	3.54536e-05		SLC25A2	9.4412e-23		ID4	2.55641e-14		CCDC152	1.65992e-10
C1QC	1.37101e-14		LRIG3	2.42152e-30		RIC3	5.66976e-22		OSTalpha	1.75866e-10
MPO	0.000345474		PRR23A	2.57562e-18		KCNE4	4.85941e-15		LOC646214	4.30416e-06
HP	0.000474699		C10orf107	1.23337e-21		MIR663B	1.12267e-16		ZNF595	2.74144e-11
FXYD2	5.49233e-17		KIAA1377	7.82683e-20		LOC134466	9.7134e-16		ZNF718	2.74144e-11
SLPI	1.0615e-05		HORMAD2	3.25788e-23		FOXR1	1.69398e-16		MYCT1	0.000343997
LOC115110	0.00713794		GRIK1	4.63672e-24		NUP210L	3.88288e-18		C1orf204	2.68907e-08
OR51B6	0.00713794		EPHA5	4.21981e-29		HTRA4	6.20742e-13		FOXD4	9.66605e-05
SLC9A9	0.00713794		NUP210L	3.14689e-22		ISL1	1.69062e-20		UNC5D	3.12274e-08
AZU1	4.64542e-09		ADRA1A	7.96537e-46		CADPS	4.32804e-38		NRIP2	4.39782e-09
TREM1	1.84159e-06		MTNR1A	1.82623e-20		IFI44L	1.87579e-13		MTNR1A	1.47654e-11
CSTA	0.000112134		LUZP2	2.81429e-21		C1orf204	1.55384e-12		PCDHGB8P	2.39094e-06
LOC100131726	2.06232e-06		C10orf32	1.6842e-25		FOXG1	8.14369e-28		MARCH11	0.00163399
C5AR1	1.59822e-05		BLCAP	1.05586e-190		DHX32	1.64618e-12		TFAP2E	1.60334e-10
CCR7	0.000131681		C3orf24	4.29278e-32		PRDM8	1.21547e-54		MTNR1B	8.9487e-09
TLR9	4.42535e-08		CDH8	7.71836e-28		LASS3	2.17548e-18		OR1B1	0.00249398
ANKRD22	5.49773e-08		SCGN	3.46125e-20		ZNF595	5.66042e-15		OR4K1	0.00249398
CBWD3	0.00143817		CMYA5	2.8057e-19		ZNF718	5.66042e-15		SNORD96B	0.00249398
OR56A1	0.0128999		VSTM2A	1.38581e-21		CCDC152	4.25531e-14		L1TD1	9.9755e-20
SLAMF6	0.0128999		LOXL1	1.60503e-21		TDGF1	4.7376e-14		TEK	3.79391e-05
MIR550-1	0.0169419		CCDC36	1.32662e-31		FGL1	2.28861e-17		PATE2	4.97095e-05
TMEM202	0.0169419		CKMT2	4.08396e-39		NAT8	6.04426e-14		PCDHAC1	2.80241e-21
MIR1227	3.42542e-05		ALOX15B	2.36169e-21		LUZP2	1.87619e-16		PCDHGA8	1.38714e-07
LOC285401	0.000270178		REC8	1.74811e-31		PCDHGB5	2.88321e-17		MIR613	0.00515996
CCL3L1	0.0218438		ACOX2	2.71745e-15		UNC5D	5.60761e-12		FOXR1	6.59922e-11
CCL3L3	0.0218438		NKX2-6	1.94548e-20		CCDC36	2.9245e-27		GRIK2	2.46069e-35
CRB2	0.0218438		KCNA4	1.20782e-29		LEP	1.07709e-18		VWF	2.20787e-07
OR5B17	0.0218438		RHD	2.86969e-14		PCDHGB4	2.84875e-20		LOC648740	0.00713794
CALHM1	7.30732e-07		FEZF1	1.14663e-34		KLHL31	2.0704e-13		MIR891B	0.00713794
GPR151	0.00267901		TJP1	6.4053e-28		PCDHGA4	8.70988e-17		TMEM204	2.26054e-07
GPR65	0.000340902		MIR1469	1.26029e-23		OSTalpha	2.31646e-13		ZNF208	0.000112598
			ENPP5	4.55335e-21		TERT	9.56757e-17		CASP12	0.00101641
			LEP	1.21674e-22		TSPYL5	3.88122e-14		PRR23A	4.18253e-08
			SPACA1	9.04788e-16		NKX2-6	8.38284e-16		ALDH1A1	0.00971792
			CABLES1	3.33227e-30		L1TD1	2.24384e-23		RPL13AP6	0.00971792
			LOC100130776	1.48548e-16		ZFP42	1.10659e-20		OR2L2	0.0128999
			FOXD4L1	1.15777e-15		NKAPL	1.45757e-14		TMPRSS12	4.57303e-07
			RANBP3L	5.3635e-19		SPIN2A	1.82183e-08		APOC1	4.87768e-07
			ZNF578	1.80069e-27		FGF7	2.45176e-09		CTAGE9	0.0169419
			HIST3H2A	3.30185e-23		FAM84A	6.20737e-18		IL2	0.0169419
			TSPYL5	4.43486e-18		GYPE	3.14412e-09		PRSS50	1.27557e-08
			ZFP2	1.40281e-20		MIR1469	1.47498e-18		MIR320B2	0.0218438
			ZNF300	8.30958e-19		SNAP91	2.65296e-25		MT1IP	0.0218438
			ID4	3.40267e-16		TFAP2E	2.02138e-13		FLJ25006	5.16485e-06
			OPRK1	1.77846e-20		ZFP2	8.18711e-16		ST7OT2	0.000304192
			UGT8	7.98204e-24		VSTM2A	9.43878e-16		C9orf4	0.00266533
			PCDHGB5	2.03983e-20		PHYHIPL	1.0256e-26
			HTR1B	6.01253e-17		NAT8B	1.1127e-09
			NCKAP1	8.79453e-29		REP15	6.84956e-08
			FAM84A	5.2667e-22		CBLN4	5.23622e-13
			MIR663B	1.34643e-18		GRIK1	2.91779e-17
			C1orf204	3.94135e-15		NCRNA00164	1.17795e-14
			ANGPT2	2.62801e-25		KCNA4	5.64574e-24
			FOXR1	1.65365e-18		OPRK1	1.92345e-15
			AVP	1.33059e-17		FAM153C	1.5748e-08
			PCDHGB4	1.89029e-23		FLJ34503	1.27295e-07
			ZNF595	1.95608e-17		GALNT5	5.58141e-11
			ZNF718	1.95608e-17		TMEM125	4.11224e-10
			DIO3	6.35446e-26		RSPH10B	1.996e-07
			FIGN	3.99653e-19		RSPH10B2	1.996e-07
			NOL4	3.32631e-18		FBXL7	3.62411e-09
			ADAM12	2.46076e-28		ZNF578	6.10769e-22
			RTKN	5.36392e-35		FIGN	3.08921e-14
			NOS3	4.47116e-34		PCDHA6	1.1658e-22
			PCDHGA4	1.38668e-19		VWF	7.10964e-10
			LASS3	2.0145e-20		NRIP2	1.08152e-10
			LOC134466	6.62726e-17		LOC647288	3.48415e-07
			FGL1	1.89138e-19		CDH8	8.39634e-21
			ADAM5P	7.05036e-17		FOXD4	3.90666e-06
			NAT8	6.41176e-16		DRD5	8.61557e-15
			MAGI2	4.56622e-26		TEK	6.49796e-07
			KCNE4	8.17265e-16		LRRTM2	3.92335e-12
			L1TD1	6.76631e-26		FIGLA	1.12573e-08
			ST6GAL2	8.77317e-68		UGT8	4.46651e-18
			TDGF1	1.48492e-15		GNASAS	8.24076e-46
			VGLL2	1.16152e-25		UCN	9.3559e-14
			MXRA5	3.07163e-22		FLJ25006	1.44452e-08
			RNF180	6.01923e-29		SLC25A21	3.83464e-11
			SLC25A21	2.35755e-15		IZUMO1	3.85506e-11
			SGIP1	1.02407e-18		HIST2H2BA	1.29617e-07
			ZFP42	6.08906e-23		LOC646214	1.02575e-06
			IFI44L	2.22684e-14		PCDHGB8P	1.39313e-07
			LACTB	1.8201e-13		NRK	6.62901e-12
			NTRK2	2.22549e-41		C3orf24	1.27638e-24
			ABAT	4.15598e-53		MOV10L1	7.5788e-34
			UNC5D	2.13664e-13		SOX11	1.25057e-06
			TERT	1.60476e-18		PATE2	1.27564e-06
			KLHL31	4.74268e-15		RIN2	2.44285e-08
			DHX32	3.19025e-13		UTS2	2.47887e-14
			GBX2	9.31817e-16		TDRD5	9.30175e-12
			TAL1	8.00606e-21		CD27	2.76229e-08
			PKP2	9.48009e-15		PCDHGA8	3.86709e-09
			GRM7	7.85607e-20		PCDH17	8.10381e-11
			DPY19L2P4	5.77381e-19		DLEU7	1.61788e-12
			CCDC152	1.0932e-14		NLRP2	1.31894e-11
			TMEM125	6.18816e-13		MARCH11	0.000171999
			HTRA4	6.20742e-13		DNAH1	1.42602e-11
			NKAPL	2.521e-16		SH2D7	6.00574e-09
			TBX20	3.24157e-33		MTNR1B	8.30079e-10
			SPON2	1.36241e-41		PRAMEF20	6.13276e-09
			GALNT5	1.1135e-13		TMPRSS12	7.25233e-09
			FOXI2	6.01308e-18		CLEC3B	1.38518e-10
			IZUMO1	1.70416e-14		PCDHGA5	1.40617e-10
			PAMR1	1.38113e-19		ADCY7	5.60498e-08
			RFX6	2.55421e-15		ZNF208	3.61736e-06
			GYPE	5.84563e-11		CXCL5	1.26686e-09
			UTS2	8.31431e-18		LAD1	3.67982e-12
			IL28RA	1.91868e-30		MYCT1	0.000343997
			LAD1	4.72881e-16		TMEM132C	8.32503e-08
			LRRTM2	3.66823e-15		MPL	5.59326e-06
			WNT5A	2.36575e-19		TLX3	1.31208e-14
			RAD51AP2	4.49838e-15		RAD51AP2	3.53944e-11
			DRD5	1.24588e-17		C9orf4	5.11752e-05
			SEPP1	3.82291e-20		LACTB	1.47111e-08
			KRT72	1.03292e-27		TRPC6	5.66609e-12
			KCNK2	2.14255e-29		UGT3A1	1.19884e-07
			FBXL7	1.55985e-11		HKR1	7.25929e-12
			CBLN4	6.12273e-15		PXDNL	2.73581e-09
			PXDNL	3.79874e-13		TTR	8.82951e-06
			NCRNA00164	1.72538e-16		C2orf80	1.15488e-06
			DSC3	4.20485e-29		PLCXD3	2.24453e-08
			ZNF354C	5.99546e-19		PCDHGA3	3.36672e-15
			TFAP2E	1.16756e-14		HTR1B	4.67571e-10
			PLA2R1	1.16509e-25		NOL4	9.07173e-12
			HOXD9	6.98603e-19		GDF2	9.41985e-12
			OSTalpha	1.03903e-13		APOC1	2.65481e-08
			SPIN2A	2.74399e-09		GBX2	7.83093e-11
			KCNH7	3.72981e-22		LOC100129354	1.36338e-05
			UCN	3.37596e-16		MIR891B	0.00103199
			MFSD1	1.61789e-25		PCDHB3	3.31885e-08
			GSTT1	2.45325e-15		CKMT2	4.88629e-31
			UNC80	2.46741e-20		LOC400043	1.66372e-05
			NAT8B	7.0194e-11		SYT10	3.8604e-08
			ZSCAN1	7.07174e-17		SRD5A2	2.00431e-12
			CRB3	5.07642e-27		SPANXN5	1.76413e-05
			PCDHA6	1.90285e-24		GRAMD2	2.44205e-06
			ZNF560	1.86024e-18		STON2	0.000157737
			SYCE1	2.84668e-30		PCDH8	1.97912e-28
			DPY19L2P2	3.32701e-25		MPHOSPH9	2.10609e-05
			KCNN2	2.82922e-19		RNASE10	2.85902e-06
			CLEC3B	2.84427e-13		OR4K1	0.00163399
			CLVS2	8.77515e-16		ADAM12	1.27716e-21
			PCDH17	3.34892e-13		GTF2A1L	3.17015e-18
			TRPC6	8.33817e-15		BHMT	2.81239e-12
			C5orf38	1.30917e-15		MIR1826	4.12445e-07
			PRDM5	4.96911e-13		SCN1A	2.58381e-05
			FGF7	1.52758e-09		KIAA0802	5.98438e-08
			TLX3	2.7359e-17		PRSS50	1.20167e-09
			ETV1	4.28955e-106		ZNF876P	9.27431e-09
			LOC375196	3.88326e-11		TMEM204	6.90394e-08
			ANGPTL5	5.52952e-18		ANKRD20A2	3.15048e-05
			TMPRSS2	2.04711e-26		HCG9	4.07545e-06
			RIN2	3.70308e-10		NOS3	2.31253e-27
			MARVELD3	7.33912e-18		CTAGE9	0.00249398
			ASXL3	7.08126e-12		KRT33B	0.00249398
			CCDC37	5.81619e-17		LOC648740	0.00249398
			NETO1	8.71037e-18		MIR613	0.00249398
			VWF	6.17654e-11		OR1B1	0.00249398
			SLC6A8	3.42383e-26		PRAMEF22	0.00249398
			XKR6	1.39747e-12		SNORD96B	0.00249398
			PID1	6.44309e-22		PTCHD3	3.04905e-11
			FIGLA	5.79651e-10		LOC284688	6.25136e-07
			TMEM132C	5.92659e-10		DEFB127	0.00030189
			BARHL2	1.52973e-12		FOXI2	6.2046e-13
			SPRED3	9.05684e-11		SGIP1	6.2156e-13
			SLC6A3	3.83746e-20		SULT4A1	6.5105e-07
			NRIP2	1.374e-11		DNALI1	1.20165e-08
			LOC647288	4.44375e-08		GYPA	0.000349509
			DLEU7	3.71741e-14		OR52H1	0.000355711
			PRR23C	1.9429e-12		OR6C75	0.000355711
			RSPH10B	4.6186e-08		CNGA4	4.49577e-05
			RSPH10B2	4.6186e-08		PKDREJ	7.84164e-07
			ANKRD20A2	4.63772e-08		OR14A16	6.15721e-06
			CC2D2A	6.18189e-21		PCDHA12	1.13216e-07
			PRAMEF20	1.10771e-10		AQP7	0.00361197
			NSD1	2.68484e-24		MIR383	0.00361197
			REP15	5.01578e-08		OR2L2	0.00361197
			GAL3ST3	9.31768e-16		OR52N1	0.00361197
			COL25A1	1.09092e-37		OTOL1	0.00361197
			GNMT	5.95502e-31		SCARNA3	0.00361197
			GDF2	4.89725e-14		TAAR8	0.00361197
			FLJ25006	1.30676e-09		PAR1	0.000425813
			CD27	1.43264e-09		ALG1L2	6.80906e-06
			GTF2A1L	1.13721e-20		DAD1L	5.33002e-05
			ZBTB8B	2.91312e-17		LYZL6	0.000437978
			VWC2	2.08493e-16		UCA1	0.000451947
			FLJ34503	9.11374e-08		C14orf53	0.000474699
			FAM153C	1.19655e-08		HOXD9	1.91912e-14
			DNAH1	5.77265e-13		ST7OT2	6.01717e-05
			SOX11	9.91671e-08		DEFA5	8.37562e-06
			CXCL5	3.23938e-11		ZNF560	2.16137e-14
			POM121L1P	3.40781e-11		TACR3	2.86478e-09
			NRK	6.764e-13		SNORD127	6.74595e-05
			IRX2	2.74582e-27		UBE2MP1	6.75521e-05
			ADCY7	2.0947e-09		GJA9	0.000572299
			PCDHGB8P	1.597e-08		IL2	0.00515996
			TBC1D12	1.04422e-13		IQCF3	0.00515996
			FAM65B	8.40202e-35		LOC643486	0.00515996
			SYT9	8.14551e-13		MIR320B2	0.00515996
			LRRTM1	2.29129e-15		OR2T12	0.00515996
			TEK	1.43522e-07		OR7A10	0.00515996
			FAM155A	7.17957e-18		C1orf185	7.11804e-05
			PLCXD3	3.82281e-10		TPTE2	1.63777e-07
			HOXD1	5.83991e-17		SLC15A5	0.00059773
			SEC14L2	6.26462e-17		LOC375196	1.73274e-07
			CTAGE1	2.31933e-14		C5orf25	0.000621456
			LOC100130933	1.74465e-13		LOC399744	7.93643e-05
			SALL4	1.25903e-12		MIR340	8.31785e-05
			FOXD4	1.72539e-06		LOC441601	2.71833e-08
			UNC5C	4.94113e-16		CYP2E1	4.05091e-09
			TRDMT1	1.07509e-17		CASP12	0.000771475
			GPR78	2.8406e-14		FLJ14107	1.62327e-06
			MTNR1B	7.91498e-11		FAM75A5	0.00713794
			CD164L2	1.1867e-17		FAM75A7	0.00713794
			ANKMY1	4.23489e-26		LOC100124692	0.00713794
			ZNF501	4.26606e-15		MIR644	0.00713794
			SULT4A1	4.79194e-09		OR5H14	0.00713794
			PSAT1	4.61833e-15		PPIAL4G	0.00713794
			FGF12	1.4444e-28		RPL13AP6	0.00713794
			ZIC5	7.03591e-16		TAS2R41	0.00713794
			PRLHR	7.0673e-16		RICS	9.96295e-05
			HIST2H2BA	4.16257e-08		ZFP14	0.000813937
			GALNT13	6.21949e-21		TLN2	0.000102618
			DPM2	7.56264e-10		RBMXL2	1.77594e-06
			PATE2	3.31635e-07		PRLHR	2.41677e-13
			CACNA2D3	7.68958e-10		POU2AF1	8.88133e-11
			LRRC3B	3.97917e-25		TANC2	0.000936767
			GJD2	2.13895e-12		IGSF10	2.01462e-06
			C1orf210	2.00203e-23		CALCRL	0.000120426
			PCDHGA5	1.55896e-11		OR1S1	0.00098449
			NLRP2	2.1656e-12		RYR2	1.58393e-05
			SCAND3	5.32645e-31		MCART2	2.82681e-07
			LOC646214	3.96731e-07		C11orf52	2.8368e-07
			CLCN7	3.36746e-13		CTSL3	0.00102472
			PKDREJ	6.99961e-09		OR51D1	0.00102472
			CLDN11	3.4588e-13		CTF1	1.0697e-10
			HCG9	5.42228e-08		ALDH1A1	0.00971792
			RNASE10	5.51743e-08		CELP	0.00971792
			TDRD5	2.62218e-12		FAM153B	0.00971792
			TMPRSS12	1.03302e-09		FRMPD2L1	0.00971792
			KCNG2	1.95189e-11		FRMPD2L2	0.00971792
			CYCSP52	5.83808e-08		MIR553	0.00971792
			SH2D7	1.05456e-09		MT1IP	0.00971792
			C9orf4	3.73239e-06		OR7E24	0.00971792
			CHRNB4	1.45243e-10		PRAMEF2	0.00971792
			C9orf125	6.22012e-08		SNORD113-5	0.00971792
			RWDD3	6.65142e-20		C8orf12	2.29215e-06
			RYR2	6.94469e-08		CRNN	0.00111989
			MTX3	1.82041e-16		KRT72	1.64465e-22
			MYOD1	1.28925e-09		FAT3	0.00118338
			KCNH5	6.45999e-25		KLF1	6.64176e-09
			ENOSF1	2.51719e-22		MAGEB4	2.03793e-05
			SYT10	1.4951e-09		LOC729176	3.63637e-07
			KCTD11	5.49457e-13		PMCHL2	0.00129006
			TTR	6.65625e-07		TSIX	0.0014015
			PTGDR	5.98343e-13		R3HDM2	2.23152e-05
			C2orf80	9.29587e-08		CCL4	0.00143817
			ELAVL2	2.84939e-22		CYP2C9	0.00143817
			C8orf42	3.30495e-11		C3orf48	0.0128999
			ASCL1	1.31137e-14		C4orf7	0.0128999
			BTNL8	2.22292e-37		CRYGS	0.0128999
			TACR3	3.55176e-11		CT47A1	0.0128999
			ZPBP2	7.37166e-13		CT47A6	0.0128999
			NAALAD2	5.48825e-12		VN1R5	0.0128999
			SCARF1	2.83969e-32		DEFB116	0.0001804
			CTF1	7.98632e-13		CHRNB4	5.73476e-08
			RSPH6A	6.00917e-12		LOC440040	3.18757e-06
			LOC100130274	4.38747e-11		SNORD114-14	0.00156832
			ZNF208	1.04068e-06		KCNG2	8.38866e-09
			TMEM20	1.40103e-19		SRY	3.34746e-06
			PCDHGA8	2.42151e-09		SNORA72	0.00159687
			DDX43	6.47227e-12		GPR26	4.58352e-07
			CNTN1	8.94651e-45		OR8K3	0.00162716
			MARCH11	8.59993e-05		SALL4	1.20658e-09
			PCDHGA3	4.06085e-16		AQP7P1	0.00167446
			LOC200726	1.4595e-13		MIR520H	0.000207244
			PTCHD3	1.05023e-12		ZNF732	0.000209243
			PYGO1	7.57774e-12		KLRG1	0.00169973
			RYR3	3.01052e-09		SSX8	0.00174611
			SLIT2	7.89449e-12		AKR1CL1	2.77701e-05
			MPL	1.32635e-06		LOC100130274	9.3603e-09
			POU4F2	4.21222e-10		LRRC70	0.0169419
			CD8B	3.70396e-21		OR1C1	0.0169419
			LOC441601	4.34439e-10		OR4S2	0.0169419
			HKR1	1.17314e-12		OR6C4	0.0169419
			LOC100128811	6.53363e-11		RPSAP9	0.0169419
			SNORD97	1.54016e-06		SNORD114-9	0.0169419
			MPHOSPH9	1.54569e-06		SPIC	0.0169419
			KCNV1	5.12245e-16		ZNF608	0.00198687
			LOC729176	3.64706e-09		OR2M3	0.00203341
			SPANXN5	1.61935e-06		ABCA9	3.27336e-05
			WBSCR17	1.89031e-13		MSMP	0.000254517
			SRD5A2	1.99106e-13		MIR1975	0.000258026
			CDH1	1.12283e-11		RNY5	0.000258026
			MIR520H	1.98133e-06		LOC144776	0.00210087
			C10orf72	1.6551e-12		OR10P1	0.000264766
			C11orf52	4.69009e-09		HERC2P4	0.000264782
			LCE1B	3.59202e-08		DUXA	0.000265637
			LOC100129354	2.12826e-06		ZIC5	6.15778e-13
			ANKRD20A3	2.75438e-07		LRIT3	0.0021661
			PTPRZ1	4.98313e-09		MIR374A	0.0021661
			OR14A16	2.79895e-07		MIR197	0.00218908
			BHMT	2.62784e-13		KRTAP4-2	0.00229251
			KLF1	1.01672e-10		TCAP	1.23365e-08
			C5orf4	7.45183e-10		C9orf125	3.70273e-05
			C6orf221	1.99284e-12		ERN2	9.02793e-08
			DNALI1	7.61341e-10		UGT1A9	0.000290211
			C10orf53	5.86909e-26		ANKRD20A4	0.0218438
			MLLT4	4.31164e-14		ARL14	0.0218438
			DBX2	3.09925e-13		C17orf60	0.0218438
			CXCR6	6.13266e-09		LOC284578	0.0218438
			UGT3A1	4.61708e-08		MIR548D1	0.0218438
			TANC2	2.22433e-05		PTTG3P	0.0218438
			KIAA0802	6.36248e-09		SCN10A	0.0218438
			GPR158	2.30818e-12		SNORA70C	0.0218438
			MIPOL1	2.41478e-12		TP53TG3B	0.0218438
			C14orf181	6.76713e-09		MBD5	3.95564e-05
			OR52H1	2.39893e-05		KLRA1	0.000316752
			KCNK1	1.31467e-10		OR11G2	0.00261189
			TSPAN12	2.57205e-12		GRM7	1.05354e-13
			DEFB127	2.53149e-05		OR4N5	0.00265523
			HLA-H	5.13973e-14		OR9A2	0.00266533
			PCDHB3	7.2191e-09		OR6M1	0.00270715
			IGSF10	5.50537e-08		ECEL1P2	7.68392e-07
			ZNF876P	1.03093e-09		GBP7	0.00272552
			TRPA1	5.49594e-14		C14orf19	0.000336992
			DAD1L	3.42238e-06
			R3HDM2	4.61251e-07
			KRT7	2.26451e-11
			ZNF804B	2.29651e-11
			FASLG	4.99462e-07
			GPR26	9.21879e-09
			NR2F2	2.77064e-54
			GRHL2	6.99281e-14
			DOK6	1.00257e-08
			C14orf53	3.58093e-05
			FLJ14107	7.57071e-08
			SCN1A	4.44445e-06
			ZNF732	4.49815e-06
			LOC284688	7.96342e-08
			FAM153B	0.000343997
			MIR383	0.000343997
			MYCT1	0.000343997
			LOC400043	4.74297e-06
			CNGA4	4.92466e-06
			LOC399744	4.97606e-06
			APOC1	1.17617e-08
			MIR125B1	4.48569e-12
			HOXD10	1.68905e-09
			LOC90110	5.4868e-06
			SLC2A4RG	7.14545e-07
			NYX	7.29224e-07
			FRZB	4.73322e-12
			ZNF214	7.62599e-19
			LOC100133469	3.50281e-11
			C15orf17	1.86217e-09
			C14orf19	5.94138e-06
			POTED	1.01473e-07
			MIR124-2	6.99624e-13
			PROX1	2.89943e-16
			NPY6R	5.11752e-05
			STON2	5.13687e-05
			C4orf11	2.74164e-10
			GABRA4	5.34511e-12
			SYN2	2.16842e-15
			RHCE	4.38617e-17
			MIR1826	1.18142e-07
			HKDC1	1.2207e-07
			FAM124A	9.41565e-07
			SCARNA4	7.44986e-06
			IRF6	4.93639e-17
			MTUS2	9.02798e-13
			RASEF	7.88313e-06
			LOC407835	1.37919e-07
			EMID2	6.80969e-12
			KRT33B	0.000601995
			MIR891B	0.000601995
			GRAMD2	1.08167e-06
			AGBL4	2.80575e-15
			C5orf25	7.26127e-05
			ST6GALNAC5	5.34835e-11
			MCART2	2.06521e-08
			ENTPD3	7.6889e-12
			MIR548G	9.48791e-06
			C1orf185	9.67299e-06
			OR10P1	9.67299e-06
			LHFPL3	9.92786e-06
			CACNA1E	1.16817e-12
			PRO1768	1.72164e-07
			IRX1	3.38442e-09
			TIE1	1.84411e-07
			PCDHA12	2.51128e-08
			PRSS50	4.91172e-10
			CLIP3	2.66056e-08
			TMEM204	2.69574e-08
			CYP2E1	5.24614e-10
			CRNN	0.00010126
			OR6C75	0.000102326
			SPINK1	1.64772e-06
			C16orf92	5.52342e-10
			LOC731789	7.78167e-11
			SOX1	3.07127e-14
			SPHKAP	2.21681e-13
			FAM83B	4.4978e-15
			SNORD116-10	3.18362e-08
			HHIPL2	2.3645e-07
			UGT1A9	1.39056e-05
			OR52N1	0.00103199
			OTOL1	0.00103199
			SCARNA3	0.00103199
			TAAR8	0.00103199
			C17orf50	1.44132e-05
			TLN2	1.44865e-05
			GCM2	2.3903e-13
			COBL	1.2201e-11
			RGS22	4.59711e-09
			C17orf98	3.38617e-08
			AKR1CL1	1.91288e-06
			ARFGAP3	4.06674e-20
			ATOH1	3.50889e-14
			FUT9	2.48981e-13
			PARVA	6.67689e-10
			SLC30A4	6.68156e-10
			PAR1	0.000126257
			TMEM132D	6.73486e-10
			EYS	1.30198e-11
			ZNF229	3.6474e-14
			MIR340	1.5961e-05
			CHST9	1.34572e-11
			ST7OT2	1.62228e-05
			HOOK1	7.01853e-10
			UCA1	0.000135068
			ZFP14	0.000135068
			C3orf14	5.47679e-15
			SLC15A5	0.000137395
			LOC100128554	3.94896e-08
			GABRG3	1.63819e-17
			MYOM1	5.7652e-15
			DEFA5	2.39619e-06
			COL4A4	6.23987e-15
			OR2T5	0.000156203
			ECEL1P2	4.42784e-08
			OR52B6	2.48355e-06
			NYNRIN	4.58739e-08
			LYZL6	0.000164161
			ZNF737	4.75801e-08
			AATK	2.69685e-06
			CRYBA1	2.10609e-05
			GLIPR2	2.10609e-05
			FAM188B	6.61642e-09
			CLRN1OS	4.90395e-08
			LOC643486	0.00163399
			MIR613	0.00163399
			MIR644	0.00163399
			OR1B1	0.00163399
			OR2L2	0.00163399
			OR4K1	0.00163399
			OR7A10	0.00163399
			PPIAL4G	0.00163399
			PRAMEF2	0.00163399
			SNORD96B	0.00163399
			MIR1975	2.26589e-05
			RNY5	2.26589e-05
			ELTD1	1.92558e-11
			C9orf11	3.10544e-06
			PTPRR	3.96445e-13
			STAC3	4.22393e-07
			TLL1	8.03904e-09
			SDR42E1	4.21047e-13
			ZFP106	3.35941e-06
			FLJ42393	3.5353e-06
			HERC2P4	2.80684e-05
			ABCA8	2.81785e-05
			ABCA9	3.66921e-06
			LOC388387	3.74942e-06
			PMCHL2	0.000245595
			C8orf12	5.19922e-07
			MESP2	9.69884e-09
			GJA9	0.000254646
			OR6M1	0.000254646
			GDA	3.15679e-05
			UGT1A7	0.000259097
			PLEK2	5.51757e-07
			GYPA	0.000263908
			OR9A2	0.000264948
			KLRA1	3.28196e-05
			LOC144776	0.000270388
			AQP7	0.00249398
			CTAGE9	0.00249398
			IL2	0.00249398
			IQCF3	0.00249398
			LOC648740	0.00249398
			MIR553	0.00249398
			PRAMEF22	0.00249398
			TAS2R41	0.00249398
			TSSK4	5.86707e-07
			C12orf54	5.88272e-07
			DSG2	3.46646e-05
			ZNF287	4.11357e-12
			POU2AF1	2.95253e-11
			NECAB1	1.53795e-09
			UBE2MP1	3.57576e-05
			OR2C3	6.14528e-07
			AKR7L	4.90035e-18
			SNORD82	0.000298858
			CCL4	0.00030189
			DBC1	2.25081e-10
			ATP9A	6.46411e-07
			TPTE2	8.83208e-08
			ZNF154	2.30568e-10
			FSTL5	3.59749e-33
			ANKRD30B	9.13815e-14
			MLANA	3.96744e-05
			CCDC30	0.000322785
			OR1S1	0.000322785
			LYVE1	9.26867e-08
			ITGB6	4.04696e-05
			ZNF550	6.91814e-07
			MIR218-1	5.22595e-06
			RICS	4.1474e-05
			ECT2	0.000337394
			SNORD114-14	0.000337394
			MSMP	4.25795e-05
			FOXB2	7.28323e-07
			NUP188	7.37961e-07
			MAGEB4	5.57571e-06
			MTVR2	0.000355711
			DPYS	2.63329e-10
			TMEM30C	7.60433e-13
			SSTR1	3.89968e-11
			TSIX	0.000388249
			TMED10P	6.19198e-06
			TPTE	5.49645e-23
			G6PC2	2.0977e-09
			C3orf48	0.00361197
			CELP	0.00361197
			FAM75A5	0.00361197
			FAM75A7	0.00361197
			FRMPD2L1	0.00361197
			FRMPD2L2	0.00361197
			LOC100124692	0.00361197
			LOC284578	0.00361197
			MIR320B2	0.00361197
			SLC5A2	0.00361197
			SNORA70C	0.00361197
			ZFP112	1.62143e-14
			GRIN3A	8.48419e-07
			CNTLN	6.67953e-06
			FAT3	0.000421569
			KRT76	6.70907e-06
			TCAP	2.2456e-09
			MIR601	5.21176e-05
			KLB	5.21652e-05
			CYP2C9	0.000425813
			HCRTR2	1.21022e-07
			ALG1L2	6.80906e-06
			SNORD127	5.32262e-05
			MGC15885	5.4127e-05
			LOC401387	0.000440799
			C10orf10	1.72658e-08
			PRKG1	3.63074e-16
			RESP18	7.19181e-06
			P2RX7	1.81524e-08
			HOXC13	6.80345e-12
			TMPRSS11A	0.000474699
			PROZ	1.00674e-06
			PKD2L1	2.6151e-09
			GRP	1.84437e-30
			RBMXL2	1.08593e-06
			PCDHA13	4.29798e-16
			CRTAC1	2.07154e-08
			C3orf16	8.54625e-06
			RPE65	0.000540112
			EXOSC2	8.65928e-06
			OR8K3	0.000572299
			HS3ST2	5.87785e-11
			DMRTA1	0.00515996
			LOC646471	0.00515996
			LRRC70	0.00515996
			MT1IP	0.00515996
			OR2T12	0.00515996
			RPL13AP6	0.00515996
			SNORD113-5	0.00515996
			OR51D1	0.000577984
			SNORA72	0.000577984
			RPL31P11	7.20858e-05
			AQP7P1	0.00059773
			ZNF439	0.000613177
			CENPV	4.51781e-10
			PKD2	1.30221e-06
			MBD5	9.95592e-06
			CTSL3	0.000640536
			KRTAP4-2	0.000640536
			PTENP1	0.000640536
			OR51B5	8.1054e-05
			VAX1	4.56631e-21
			KLHL38	8.3477e-05
			CDH7	2.2726e-19
			MIR580	0.000698011
			CCDC144A	7.22353e-11
			MIR181C	1.49073e-06
			TAS2R31	2.01337e-07
			C2orf53	2.03182e-07
			SOX14	2.04509e-13
			DPPA5	3.83489e-09
			ACSM4	0.00073223
			OR2F1	9.03034e-05
			LOC284100	0.000734527
			OR2M3	0.000734527
			KLHL34	1.07381e-11
			SRY	1.57575e-06
			CALCRL	9.42073e-05
			MIR942	1.60987e-06
			ZNF45	2.9564e-08
			LOC440040	1.61818e-06
			CASP12	0.000771475
			RSPH9	2.98141e-08
			PGAM4	1.66524e-06
			ANKRD20A4	0.00713794
			C4orf7	0.00713794
			KRTAP20-4	0.00713794
			LOC440354	0.00713794
			OR1C1	0.00713794
			OR5H14	0.00713794
			VN1R5	0.00713794
			ATF7IP2	0.000808985
			DEFB108B	0.000808985
			C12orf42	2.16764e-29
			BCMO1	1.75802e-06
			CD3G	1.7794e-06
			KCNQ2	4.85532e-15
			CD207	0.00085422
			FAM5B	2.00203e-18
			ANGPTL3	0.000105739
			ASPN	0.000105841
			MS4A5	1.37297e-05
			HBQ1	2.474e-07
			ERN2	3.43284e-08
			CALN1	2.97204e-19
			LOC389493	2.52347e-07
			SCARNA27	1.87948e-06
			PCDHB4	4.75604e-09
			DEFB116	0.000110515
			DUXA	0.000110515
			CLDN15	2.54882e-07
			LOC100128977	4.78916e-09
			OR52E8	0.000113559
			OR2T11	1.47752e-05
			HSP90B3P	1.48089e-05
			CUBN	0.000115162
			OTOP3	9.60807e-11
			CCDC158	0.000936767
			OR11G2	0.000936767
			ATXN3L	1.49987e-05
			ZMYND17	0.000118754
			ESRP2	7.22356e-10
			SLC14A2	2.06809e-06
			MIR103-2AS	0.00098449
			STARD6	1.59411e-05
			KLRG1	0.00101641
			SSX8	0.00102472
			C21orf88	4.15733e-14
			SNORD9	0.00012772
			THSD4	1.65067e-05
			LOC553137	0.00104764
			LRIT3	0.00104764
			SYCP2	4.07607e-08
			OR4F15	0.00106112
			ITLN1	2.25194e-06
			ZNF608	0.00107249
			ALDH1A1	0.00971792
			C17orf60	0.00971792
			CD200R1L	0.00971792
			CRYGS	0.00971792
			CT47A1	0.00971792
			CT47A6	0.00971792
			IFNA7	0.00971792
			LOC339047	0.00971792
			LOC644936	0.00971792
			MIR32	0.00971792
			NCRUPAR	0.00971792
			OR7E24	0.00971792
			RP1-177G6.2	1.74771e-05
			SERPINB9	8.16167e-10
			RSC1A1	0.000137001
			ADAM32	1.14201e-10
			NRSN1	1.62066e-11
			OR51Q1	0.000140881
			F2RL2	2.40515e-06
			KCNB2	1.6692e-11
			ZNF835	0.000144848
			SPATA18	1.21533e-10
			KRTAP10-2	1.89642e-05
			CEACAM16	1.92264e-05
			NFIB	3.4754e-07
			CDH4	0.000153346
			TUBB1	3.53449e-07
			EPHX3	5.23569e-25
			RASL11B	6.72911e-09
			UGT1A10	2.02112e-05
			CEL	0.00129006
			FOXO3B	0.00129006
			CAMK2A	5.21687e-14
			GSDMC	0.000160168
			ARG1	0.000160896
			GYPB	0.000161021
			FAM99A	2.08347e-05
			NCRNA00093	2.08604e-05
			LOC220115	0.00131334
			ELOVL2	5.10251e-08
			MIR374A	0.00133851
			RNASEL	0.000165335
			KRTAP23-1	0.00134907
			DCHS2	1.09237e-15
			CD52	2.15345e-05
			CYP3A7	0.000167501
			EFCAB9	0.000174845
			PRO0628	0.000176172
			ADCY8	2.06356e-11
			SLC10A5	0.000177162
			OR4N5	0.00143817
			C12orf63	0.0128999
			GPR52	0.0128999
			MIR548D1	0.0128999
			MIR577	0.0128999
			OR6C4	0.0128999
			PTTG3P	0.0128999
			SNORD114-9	0.0128999
			TAS2R7	0.0128999
			TBC1D3B	0.0128999
			TMPRSS11D	0.0128999
			TRYX3	0.0128999
			SLC27A5	3.03015e-06
			TDRD9	3.07616e-06
			OR6S1	0.00018025
			SNORD73A	0.000180795
			POTEC	5.72908e-08
			MIR519A1	2.35729e-05
			GDF6	5.79586e-08
			CNN3	8.01365e-09
			FAM86D	2.41124e-05
			IQCJ	1.56752e-10
			KRTAP10-10	3.22822e-06
			FAM177B	3.24348e-06
			SLC22A13	0.00156832
			SNORA75	4.46173e-07
			OR5C1	0.00159687
			CDKL2	6.46551e-14
			OR6K6	0.000199926
			GKN2	0.00162716
			HSN2	0.00162716
			MIR24-1	0.00162716
			EFCAB8	6.35878e-08
			MIR128-2	6.39198e-08
			GSTM5	1.69968e-10
			LOC338588	0.00167446
			TEDDM1	0.00167446
			C6orf146	1.73366e-10
			EMX2	2.11223e-27
			OR5B21	0.00169973
			SMAD5OS	0.00169973
			TDO2	0.00169973
			XKR3	0.00169973
			LOC169834	0.000209654
			GBP1	0.00171465
			GBP7	0.00171465
			TAS2R39	0.00171465
			ZNF100	3.63182e-06
			HSPA7	4.92352e-07
			RASA4P	0.00174611
			ARHGEF5	0.000217161
			KRT34	0.000217657
			MRS2P2	0.000218336
			MIR197	0.00177796
			LOC643719	5.04258e-07
			LOC442245	2.83989e-05
			TMEM182	2.85391e-05
			PECAM1	3.79781e-06
			GPR18	5.14129e-07
			FLJ40330	1.33861e-09
			EDF1	5.19076e-07
			MIR9-3	7.18653e-08
			CCL14	5.33585e-07
			MIR320B1	5.33593e-07
			INPP5J	3.96252e-06
			AKR1C3	0.0169419
			DEFB113	0.0169419
			FBP2	0.0169419
			MIR1305	0.0169419
			MIR558	0.0169419
			MIR920	0.0169419
			OR4S2	0.0169419
			OR52I1	0.0169419
			OR9I1	0.0169419
			RPSAP9	0.0169419
			SCN10A	0.0169419
			SNORD116-26	0.0169419
			SPIC	0.0169419
			TAS2R8	0.0169419
			SLN	2.71861e-11
			C6orf94	3.05065e-05
			FAM58B	4.03949e-06
			LPAR4	5.47785e-07
			MYLPF	5.47934e-07
			ENTPD2	3.90902e-12
			MOS	0.000239653
			GOLGA6L5	0.00195894
			SPINK9	0.00195894
			CCDC144NL	2.81696e-11
			SNORD116-16	0.000242298
			DEFA6	0.00197586
			SNORA36C	3.15994e-05
			PRSS1	0.000246326
			NF1P1	0.00203341
			LOC100128640	7.90536e-08
			BTNL3	0.00210087
			CPA3	0.00210087
			MIR107	3.3578e-05
			CLDN8	0.00213503
			KRTAP4-3	0.00213503
			ZNF675	6.12986e-07
			NCRNA00110	0.0021661
			OR5AP2	0.0021661
			POPDC2	4.65505e-06
			C11orf64	3.52377e-05
			SDHAF1	4.51206e-12
			FAM83F	4.72274e-06
			TRIM75	0.00027669
			NMBR	1.65729e-09
			NSUN7	2.31778e-10
			OR6X1	3.62908e-05
			SNORD123	3.63016e-05
			MIP	0.000281598
			OR4E2	0.00229251
			C1orf180	0.0023208
			PGBD3	8.99183e-08
			GLYATL1	0.000287211
			PRAMEF4	0.000287707
			C4orf45	0.000288854
			LAMA1	3.73537e-05
			MIR545	0.00029129
			HCN1	6.79536e-07
			SLC1A1	0.00242519
			FAM160B2	0.00242808
			DNAH5	3.85919e-05
			AQP7P2	0.0218438
			ARL14	0.0218438
			GPR149	0.0218438
			LOC645961	0.0218438
			MIR181B2	0.0218438
			OR4F4	0.0218438
			OR4K17	0.0218438
			OR6C70	0.0218438
			PABPC1L2A	0.0218438
			RLN1	0.0218438
			RPS17	0.0218438
			SLC35D2	0.0218438
			SNORA23	0.0218438
			TAF1L	0.0218438
			TMCO2	0.0218438
			TP53TG3B	0.0218438
			FOLR2	4.9156e-12
			HEATR7A	1.79384e-09
			SUSD5	1.29666e-08
			HHIPL1	4.02026e-17
			C9orf5	0.000309439
			GPR21	0.0025267
			SNORD111B	0.0025267
			ANO3	1.87253e-09
			LOC148824	7.23358e-07
			OR7C1	0.000319034
			MIR517C	5.4651e-06
			FAM162B	1.91824e-09
			UPP2	0.000321015
			OR1D2	0.00261189
			UGT1A8	4.19197e-05
			PABPC1P2	0.00266533
			C11orf34	4.25764e-05
			FREM2	7.67343e-13
			OR13H1	0.00270715
			OR2M1P	0.00270715
			SLC22A25	0.00272552
			LOC723809	0.000336992
			SHE	2.01783e-09
			CYYR1	0.000339786
			DDIT4L	2.85187e-10

## Sheet: Body regions
Down methylated Body regions			Up methylated Body regions			At least medium up methylated Body regions			At least high up methylated Body regions			Extreme high up methylated Body regions
Gene Symbol	integrated p-val down methylation		Gene Symbol	integrated p-val up methylation		Gene Symbol	integrated p-val medium up methylation		Gene Symbol	integrated p-val high up methylation		Gene Symbol	integrated p-val extreme up methylation
C22orf26	4.81163e-21		WT1	1e-300		PCDHA1	1e-300		KRTCAP3	1.05758e-20		ELTD1	6.0046e-12
FUT4	3.17501e-24		PCDHA1	1e-300		WT1	1.73118e-264		HTRA4	1.36994e-16		HTRA4	5.47401e-12
NCF4	4.09952e-12		PCDHGA1	3.04027e-290		PCDHGA1	2.24511e-236		PSMA8	2.81871e-22		UCN	5.59894e-09
C1orf129	5.38802e-08		PCDHA6	1e-300		PCDHA3	1.46174e-197		ELTD1	6.32281e-14		TMPRSS12	1.08772e-06
LCE3A	5.38802e-08		PCDHA3	9.56632e-220		PCDHA2	2.60071e-205		PRHOXNB	2.00345e-19		C6orf146	2.33995e-06
HCST	1.07427e-09		PCDHA2	2.39294e-229		PCDHA5	1.13987e-167		LOC388692	2.35957e-18		FAM24A	8.59993e-05
DNAJB5	1.74788e-07		PCDHA5	1.94141e-188		PCDHA6	4.60444e-282		PCDHB6	1.24203e-15		LRRC70	8.59993e-05
REG3A	9.25268e-12		PCDHA4	1.18345e-187		KRTCAP3	1.53155e-26		DDX43	5.50464e-13		ANKRD30B	1.9334e-07
OR9G1	2.6057e-06		PCDHA10	3.72802e-205		PSMA8	9.85566e-30		UCN	2.42756e-10		ZFP112	1.59347e-05
OR9G9	2.6057e-06		GATA2	2.07108e-75		LOC388692	1.34417e-24		PCDHB9	3.98639e-13		ZNF876P	1.19095e-08
OR6M1	3.73239e-06		PCDHA7	7.95899e-148		GATA2	1.44103e-58		ZNF876P	2.43562e-11		MYCT1	0.000601995
C6orf164	8.59993e-05		TAC1	4.81198e-47		PENK	1.1912e-25		PCDHB3	3.82621e-16		PRHOXNB	2.68919e-14
GRAP2	8.59993e-05		PCDHA8	4.81834e-132		HTRA4	3.1917e-18		PCDHB7	5.72757e-17		MIR572	0.00163399
OR8H3	8.59993e-05		PCDHA11	7.92517e-92		PRHOXNB	3.73426e-23		PRLHR	4.4114e-10		OR11H6	0.00163399
RNASE3	8.59993e-05		KRTCAP3	4.50204e-28		TAC1	1.89591e-32		ANKRD30B	4.65627e-09		PCDHB9	1.18974e-09
RNASE2	1.59347e-05		MOG	2.90787e-197		ELTD1	2.94737e-15		GPR25	1.07566e-09		GPR21	0.000263616
FLJ90757	4.60452e-15		EPHA5	5.90422e-40		PCDHA4	4.80963e-166		TMPRSS12	6.65509e-07		RLN2	0.000264948
C6orf58	0.000171999		PSMA8	1.22281e-30		EPHA5	4.12489e-32		C6orf146	1.36796e-06		MIR193A	0.00361197
CPXCR1	0.000171999		LOC388692	1.97083e-27		PCDHA7	5.34867e-130		PFN3	1.84802e-07		MIR663	0.00361197
KRTAP5-6	0.000171999		PENK	7.31413e-30		GEMIN7	4.83552e-21		ZFP112	2.33458e-06		LOC643719	0.000572299
OR6Q1	0.000171999		PCDHA9	7.09634e-118		PCDHB3	3.13286e-19		PCDHGB8P	1.61522e-09		MIR124-2	0.00515996
PRAMEF6	0.000171999		PCDHA13	1.14512e-63		DDX43	7.55926e-15		FAM24A	8.59993e-05		MIR600	0.00515996
KRTAP12-4	3.58093e-05		GEMIN7	3.54472e-27		PCDHB6	2.27006e-17		LRRC70	8.59993e-05		ANKRD1	0.00098449
KRTAP5-11	4.42548e-06		PRHOXNB	1.60091e-25		UCN	1.05439e-11		LOC643719	1.40035e-05		GPR6	2.82643e-07
LOC257358	0.000343997		SLITRK2	1.86415e-40		PRLHR	3.57059e-12		GPR21	1.61469e-05		CXADRP2	0.00971792
MIR425	0.000343997		CHRM2	3.91109e-44		PCDHB7	6.12217e-19		GPR6	5.42586e-09		FCER1A	0.00971792
OR10G8	0.000343997		PCDHA12	4.56225e-71		SLC18A3	1.23706e-13		REP15	0.000171999		OR4C12	0.00971792
PER4	0.000343997		HTRA4	1.17725e-18		ZNF876P	9.28699e-13		GPR75	4.19438e-07		RLN1	0.00971792
TBC1D3B	0.000343997		SOX11	1.32838e-42		PCDHB9	2.67944e-14		SLC18A3	1.08447e-09		DMRTA1	0.00134907
TNFSF14	1.75731e-08		C12orf42	1.6198e-31		ST8SIA3	3.06148e-14		ANKRD1	3.58093e-05		AKR1CL1	0.0128999
LOC284837	0.000601995		TRIM7	1.14254e-61		NKAPL	1.52422e-11		MIR663	0.000343997		PCDHB6	1.91084e-10
OR4D2	0.000601995		ZNF274	2.53335e-40		POU4F2	8.41143e-16		AVPR1B	6.49493e-07		LIPF	0.0169419
OR51L1	0.000601995		ELTD1	2.10213e-16		MS4A14	2.82323e-12		MS4A14	1.52541e-08		GPR25	4.71384e-06
KRTAP15-1	7.26232e-05		GPR149	9.87384e-18		FOXG1	8.89248e-14		AKR1CL1	0.000601995		OR4N5	0.0218438
OLAH	7.26232e-05		POU4F2	2.03183e-19		GPR25	3.62471e-11		MIR572	0.000601995		DDX43	9.99202e-08
CRYBB1	7.54274e-05		INPP5F	4.95629e-42		ACAP1	1.29983e-13		MYCT1	0.000601995
LCE3E	9.48342e-05		IRX2	1.9096e-32		ANKRD30B	5.29896e-10		FOXD4L6	7.26232e-05
PGLYRP4	0.00103199		NEFM	9.29265e-31		GPR149	2.06897e-13		NKAPL	1.79493e-07
ZNF676	0.00103199		DDX43	2.86388e-16		ZFP112	5.38802e-08		LIPF	0.00103199
TNFRSF4	7.49255e-10		FCGR2B	4.65333e-17		GPR44	1.90086e-10		LOC200030	0.00103199
BLVRA	0.000152982		MS4A14	2.96223e-15		SPIN2A	2.00145e-09		MIR1251	0.00103199
CCIN	0.00163399		PCDHB3	2.6746e-20		AVPR1B	2.01764e-09		MIR600	0.00103199
GNGT1	0.00163399		GRP	2.51893e-30		MFSD6L	3.85971e-11		NBPF11	0.00103199
MIR1208	0.00163399		ACAP1	2.28652e-16		PCDHGB8P	4.12073e-11		CFH	1.59894e-05
MIR891A	0.00163399		LRRTM1	4.29459e-17		PFN3	2.09348e-08		KRTAP10-3	0.000143174
SNORA48	0.00163399		PCDHB6	1.02644e-17		GPR6	5.74134e-11		CXADRP2	0.00163399
SNORD52	0.00163399		CRHBP	2.12091e-19		C6orf146	2.0695e-07		FCER1A	0.00163399
TAS2R40	0.00163399		ST8SIA3	5.82675e-16		LOC100129794	9.1694e-12		MARCH11	0.00163399
FUT7	5.13135e-07		PCDHB7	5.43162e-20		GPR75	5.9012e-09		MIR193A	0.00163399
LILRA5	4.12822e-06		PRLHR	4.84245e-13		TMPRSS12	3.78522e-07		OR11H6	0.00163399
FXYD2	2.03681e-10		PPP1R3G	2.02388e-16		ZNF208	1.98002e-11		PRR23B	3.43179e-06
BASE	0.00249398		SLC18A3	1.27004e-14		PCDHA11	9.08156e-78		FBLL1	4.90068e-07
CYLC2	0.00249398		FOXG1	2.62223e-15		FOXD4L6	7.92171e-07		RLN2	0.000264948
MIR138-2	0.00249398		LOC100129794	2.23318e-14		HSD11B1	7.92171e-07		PCDHB12	7.53341e-08
OR56A4	0.00249398		UCN	1.05439e-11		FCGR2B	6.13035e-12		LRRC42	0.00249398
TBC1D3	0.00249398		PCDHB9	4.10995e-15		LOC643719	2.00305e-06		MIR124-2	0.00249398
TBC1D3F	0.00249398		LOC100130015	3.48953e-14		SST	2.27397e-13		MIR7-3	0.00249398
VPREB1	0.00249398		BHLHB9	1.44838e-28		CCDC36	2.89078e-07		SNORD116-15	0.00249398
C10orf91	8.13861e-07		SOX1	5.01997e-31		ZNF595	1.02471e-10		MIR219-2	0.000351312
IL18	0.00361197		GPR25	4.47807e-12		TSSK6	1.05787e-10		PCDHB13	2.83363e-10
LOC100129935	0.00361197		GPR44	5.41242e-12		CFH	3.42592e-07		OR4C12	0.00361197
LOC347376	0.00361197		DRD4	6.05076e-18		IRX2	8.98385e-27		RIPPLY1	0.00361197
OR4C3	0.00361197		NKAPL	6.43198e-12		LOC84931	6.16817e-08		FLJ40504	9.88603e-07
OR51B6	0.00361197		C3orf15	1.22007e-13		FLJ40504	8.20099e-09		DMRTA1	0.000474699
TRIM73	0.00361197		ZNF876P	9.28699e-13		GPR21	3.90666e-06		CCDC36	7.02791e-05
TRIM74	0.00361197		SLC6A15	2.82329e-21		C5orf4	7.48723e-08		C14orf39	0.00515996
LOC91450	0.000421569		MFSD6L	1.35652e-12		FOXD4L1	1.36576e-09		MIR128-2	0.00515996
RNF167	7.54143e-06		ZNF214	3.34021e-14		MST1	1.44331e-09		UIMC1	0.00515996
IL29	0.00515996		F2RL1	1.0014e-16		PCDHB17	1.17798e-14		SPIN2A	9.78887e-06
MIR497	0.00515996		GPR75	1.11398e-10		KRTAP10-3	6.59272e-06		LOC645638	0.00713794
PSG10	0.00515996		FERD3L	1.47948e-11		FBLL1	1.59714e-08		OR4N5	0.00713794
SNORD46	0.00515996		ZNF208	3.69893e-13		HIST1H3E	1.28238e-07		RLN1	0.00713794
CD300C	7.34051e-05		ANKRD30B	1.74303e-10		SSTR1	8.34066e-13		LOC127841	0.000808985
CEACAM8	0.000692144		EPHX2	5.91638e-14		HISPPD2A	1.44992e-07		C10orf104	0.000852251
MIR1282	0.00713794		PBRM1	1.87569e-22		ARGFXP2	8.59993e-05		C5orf4	1.67783e-05
OR10S1	0.00713794		GPR6	3.2831e-12		C14orf39	8.59993e-05		CEACAM18	0.00971792
SCARNA13	0.00713794		CCDC36	1.7323e-09		FAM24A	8.59993e-05		MIR203	0.00971792
SLCO1B1	0.00713794		SPIN2A	2.50334e-10		LRRC70	8.59993e-05		MIR663B	0.00971792
SNORD30	0.00713794		MAP4K2	2.11058e-15		REP15	8.59993e-05		OR4K15	0.00971792
MYO1A	0.000852251		TSSK6	8.56347e-13		PCDHB13	7.16367e-12		PTH	0.00971792
CYP8B1	1.57699e-05		GRIA2	1.55172e-30		CCDC81	1.96364e-14		TRPC2	0.00971792
BIK	2.86355e-07		HIC1	1.66077e-24		C3orf15	3.80022e-10		KLHDC8B	0.000155134
IL2	0.00971792		SST	3.82461e-15		GDF1	2.87283e-09		LOC84931	2.21303e-05
LGALS9B	0.00971792		EPS8L3	1.07205e-11		ANKRD1	1.02974e-05		SRY	0.000176426
OR51A7	0.00971792		NAT1	2.29888e-19		PRR23B	1.73164e-07		GJA10	0.0128999
TBC1D3G	0.00971792		FBLL1	9.40386e-11		PCDHA13	3.30445e-52		IFITM4P	0.0128999
CCL3	0.000175462		ZFP112	5.38802e-08		DRD4	2.61473e-14		MCART2	0.0128999
SNORD15A	0.0128999		AVPR1B	8.65143e-10		SLC25A2	4.63806e-09		MIR124-1	0.0128999
C18orf2	2.74001e-05		C5orf4	9.38844e-10		ZNF575	5.17823e-09		OR4L1	0.0128999
MPDZ	0.00185003		ZNF595	3.43778e-12		MARCH11	0.000171999		PRR21	0.0128999
DEFB109P1	0.0169419		ANO5	3.78287e-18		UGT3A1	4.08418e-08		SNORD12	0.0128999
FFAR3	0.0169419		C3orf24	7.32785e-14		AGAP7	2.22433e-05		RNASE8	0.00148631
OR4F6	0.0169419		HIST1H3E	1.68275e-09		MRRF	3.55356e-07		MELK	0.00159687
LY96	0.00197586		XPO7	1.06482e-25		PCDHA8	1.16086e-114		CEACAM20	2.74001e-05
KRTAP9-2	0.0218438		SLC25A2	3.19834e-11		KLHDC8B	3.05987e-06		PCDHB17	3.59391e-12
MIR365-1	0.0218438		CXADR	3.39309e-11		ZFP37	4.33081e-07		FOXG1	9.7357e-09
OR2A7	0.0218438		NT5C1B	4.64584e-23		PTCHD3	8.87102e-09		AGAP7	0.00185003
OR52A4	0.0218438		PCDHGB8P	4.12073e-11		CHRND	3.92954e-06		LOC146481	0.0169419
OR5AS1	0.0218438		PFN3	2.09348e-08		DMRTA1	3.45491e-05		LOC646214	0.0169419
OR5M1	0.0218438		NOL4	4.99143e-17		FERD3L	7.75346e-08		SNORD5	0.0169419
OR8K5	0.0218438		PCDHB17	3.98629e-16		CRHBP	7.52312e-14		VTRNA1-2	0.0169419
PDE6H	0.0218438		C6orf146	2.0695e-07		AKR1CL1	0.000343997		LOC375196	0.00203341
PRM3	0.0218438		FOXD4L6	2.0695e-07		LIPF	0.000343997		C9orf172	0.000283257
PSG7	0.0218438		TP53	3.1134e-47		LOC100129396	0.000343997		ZPBP2	3.67128e-05
S100A8	0.0218438		FOXD4L1	6.69236e-11		LOC146481	0.000343997		RBM46	0.0023208
SERPINB1	0.0218438		B4GALNT2	1.62272e-18		LOC162632	0.000343997		ZNF300	0.00242808
SMR3A	0.0218438		FLJ40504	6.28187e-10		MIR1251	0.000343997		ARGFXP2	0.0218438
SNORA18	0.0218438		LOC100271715	2.05668e-18		MIR572	0.000343997		C14orf19	0.0218438
SNORD58B	0.0218438		TMPRSS12	3.78522e-07		MIR663	0.000343997		LOC284412	0.0218438
OR10W1	0.000300994		HIST1H4F	5.30718e-08		MYCT1	0.000343997		MIR1826	0.0218438
LOC100233209	0.000314208		NAP1L1	4.43254e-14		OR4N3P	0.000343997		MTVR2	0.0218438
OR5M10	0.00272552		HISPPD2A	9.7929e-09		PTH	0.000343997		SNORD70	0.0218438
			GSX1	1.03977e-08		MIR219-2	4.03825e-05		LOC100131496	0.0025267
			DSC3	2.27618e-22		PCDHB12	1.18549e-08		UGT3A1	5.54018e-06
			HIST3H2BB	1.18024e-08		DNALI1	2.28555e-10		MFSD6L	7.8441e-07
			CRB3	1.23767e-08		LRRC18	5.74097e-06
			UTS2	4.1463e-12		TACR3	1.85106e-09
			ALS2CR12	4.20909e-12		GPR52	4.80488e-05
			HSD11B1	7.92171e-07		CD40LG	6.29511e-06
			KRTAP10-3	7.92171e-07		LOC728024	5.11752e-05
			LRRC18	9.91671e-08		C12orf42	5.4053e-23
			BHMT	2.47832e-10		BHMT	1.5702e-08
			SSTR1	1.00568e-13		PPP1R3G	4.19733e-11
			LOC84931	1.8767e-08		EPHX2	3.42454e-10
			CD52	5.09828e-11		FCER1A	0.000601995
			GDF1	3.83561e-10		GPR32	0.000601995
			ALS2CR11	3.26159e-21		LOC200030	0.000601995
			MST1	3.97847e-10		MIR193A	0.000601995
			FAM84A	2.12049e-14		NBPF11	0.000601995
			CFH	1.84802e-07		SNORD116-15	0.000601995
			TRADD	8.68903e-12		TRPC2	0.000601995
			ZNF575	4.95255e-10		ZNF497	1.13892e-06
			LOC643719	2.00305e-06		RLN2	7.26232e-05
			SCG3	5.98928e-16		SPINK1	8.9701e-06
			PTCHD3	6.09444e-10		SRY	9.67531e-06
			ZFP37	3.95687e-08		ZNF214	4.20103e-10
			CCDC81	5.05127e-15		GSX1	1.31203e-06
			GPR21	2.6057e-06		MELK	8.73812e-05
			MRRF	4.17527e-08		LOC100133469	1.83866e-07
			TLL1	8.97097e-22		LOC127841	9.48342e-05
			HLF	5.8011e-15		PKIG	2.85406e-08
			KLRC1	8.743e-10		CRB3	1.60755e-06
			ECEL1P2	3.91482e-07		C1orf68	0.00103199
			CHRND	3.96731e-07		IFITM4P	0.00103199
			LOC100133469	6.89462e-09		LRRC42	0.00103199
			UGT3A1	7.49136e-09		MIR124-1	0.00103199
			DNALI1	1.94693e-11		MIR600	0.00103199
			HOOK1	2.33892e-11		OR13H1	0.00103199
			DHX32	1.26589e-09		PRR21	0.00103199
			AGAP2	9.12494e-52		UIMC1	0.00103199
			TACR3	1.89488e-10		DHX32	3.38976e-08
			PCDHAC2	7.02996e-25		C3orf24	9.00151e-11
			MRPL42	1.41835e-09		BHLHB9	1.73878e-23
			PCDHB13	3.73704e-12		HIST1H4F	1.52073e-05
			NPY2R	1.11908e-08		INSL4	0.000128025
			PECR	2.10039e-10		LOC375196	0.000135068
			DMRTA1	5.78418e-06		SERPINB2	0.000143174
			SH3YL1	4.80344e-18		KLRC1	4.15514e-08
			NPNT	3.1867e-11		C9orf172	1.95892e-05
			OXT	1.26507e-08		USP50	2.05832e-05
			HOXC4	4.16107e-23		UTS2	9.17161e-10
			PRR23B	9.93969e-08		TEK	2.12717e-05
			SPINK1	7.72152e-07		CXADRP2	0.00163399
			ANKRD1	6.59272e-06		MIR124-2	0.00163399
			HIST1H2BL	8.55203e-07		MIR7-3	0.00163399
			FOXE3	3.80504e-11		OR11H6	0.00163399
			EDNRA	1.76951e-20		OR4C12	0.00163399
			ACOT6	9.56249e-07		RIPPLY1	0.00163399
			HSPA2	1.14147e-13		ZNF45	2.34064e-05
			NUDT16P	1.14998e-13		PCDHB15	2.08228e-11
			AGAP7	8.19538e-06		C10orf104	0.000204383
			MS4A2	3.18732e-10		C21orf122	0.000204383
			GPR52	8.55241e-06		RNASE8	0.000227338
			LOC678655	2.50363e-09		CD52	8.82971e-09
			HTR1B	1.48685e-07		NCF1	0.000232965
			AKR1CL1	8.59993e-05		POU3F4	7.04002e-08
			ARGFXP2	8.59993e-05		ZNF333	0.000254646
			C14orf39	8.59993e-05		DMRTC1	0.000263908
			C1orf68	8.59993e-05		DMRTC1B	0.000263908
			FAM24A	8.59993e-05		GJA10	0.00249398
			LOC100129396	8.59993e-05		LOC340017	0.00249398
			LOC162632	8.59993e-05		LOC646214	0.00249398
			LRRC70	8.59993e-05		MIR1826	0.00249398
			MARCH11	8.59993e-05		MIR769	0.00249398
			REP15	8.59993e-05		OR4N5	0.00249398
			KLHDC8B	1.2296e-06		RPS26P11	0.00249398
			MIR219-2	1.00485e-05		SNORD5	0.00249398
			TDGF1	3.9132e-10		DDX6	0.000298858
			SULT4A1	2.8941e-09		NRK	7.00617e-07
			LOC728024	1.02974e-05		NEFM	4.78187e-23
			DPYS	2.29014e-14		ZPBP2	5.47246e-06
			SYT10	1.68695e-13		BCL2L2	0.000345474
			ZNF45	1.54569e-06		AKAP14	9.9313e-08
			PCDHB12	3.56248e-09		LRRTM1	2.72451e-10
			CCDC68	1.56543e-06		COX6A2	7.93148e-07
			STRBP	9.67359e-12		CEACAM18	0.00361197
			PKIG	4.11733e-09		KLRC4	0.00361197
			CYP4X1	5.97793e-10		KRTAP20-3	0.00361197
			CASP12	2.49705e-07		LOC442421	0.00361197
			RLN2	1.59347e-05		MIR146A	0.00361197
			SERPINB2	1.59347e-05		MIR1911	0.00361197
			CD40LG	1.98507e-06		MIR7-2	0.00361197
			BTBD3	4.75016e-09		OR52E6	0.00361197
			ZMAT1	6.49136e-10		SNORA71C	0.00361197
			PCDHB2	1.83036e-12		ACOT6	5.27451e-05
			USP50	2.25963e-06		LOC678655	1.22406e-07
			MIR663	0.000171999		NHLRC1	6.90684e-06
			MYCT1	0.000171999		ALS2CR12	2.33865e-09
			PRR21	0.000171999		SLITRK2	7.97919e-29
			SNORD116-15	0.000171999		C13orf30	7.08073e-06
			CD164L2	1.04599e-10		ZNF280A	5.53917e-05
			PPP1R1B	3.45405e-19		NAP1L1	4.70744e-11
			SOX10	8.14218e-10		KIR2DS4	0.000468356
			LOC100272146	4.4606e-08		SLFN14	0.000468356
			EYA2	2.18893e-12		KRTAP19-6	0.000474699
			NCOA1	4.36231e-14		S1PR3	0.000474699
			PLSCR4	2.27093e-05		ZNF300	0.000501131
			MYO1G	6.5994e-09		NAT1	2.94055e-15
			PCM1	4.99786e-08		WIPF2	8.25025e-06
			PCDHB15	2.47941e-12		LRRTM2	6.46091e-05
			KCNJ1	2.14195e-17		CD164L2	2.88478e-09
			LOC127841	2.88347e-05		CASP12	8.84154e-06
			SNCG	1.62567e-10		ANGPTL5	0.00515996
			KCNJ3	1.63232e-10		FAM10A4	0.00515996
			C1orf59	9.02612e-09		MIR128-2	0.00515996
			DDX25	9.42049e-09		MIR553	0.00515996
			WIPF2	5.38481e-07		MS4A5	0.00515996
			PCDHB5	1.9536e-16		OR4K15	0.00515996
			INSL4	3.45491e-05		OR4L1	0.00515996
			ZNF497	5.57426e-07		OR8U1	0.00515996
			COX6A2	7.41205e-08		RLN1	0.00515996
			PHYHIPL	4.15213e-18		SPDYE8P	0.00515996
			TEK	4.46131e-06		TAS2R9	0.00515996
			GPR32	0.000343997		NPY2R	1.25865e-06
			LIPF	0.000343997		HTR1B	9.69016e-06
			LOC146481	0.000343997		GALNT8	7.5298e-05
			MIR124-1	0.000343997		MIR585	0.000621456
			MIR1251	0.000343997		ECEL1P2	7.86663e-05
			MIR572	0.000343997		PCDHB5	3.6492e-15
			OR13H1	0.000343997		LOC100272146	1.386e-06
			OR4N3P	0.000343997		C8ORFK29	3.00446e-08
			PTH	0.000343997		C1orf189	0.00713794
			RPS26P11	0.000343997		CCDC162	0.00713794
			NHLRC1	6.10715e-07		LOC645638	0.00713794
			TMPPE	1.15636e-08		MCART2	0.00713794
			ACPL2	1.17795e-08		MIR671	0.00713794
			DDX6	4.94013e-05		OR4K13	0.00713794
			ZNF333	4.94013e-05		OR5H1	0.00713794
			PARP6	7.92649e-07		OR7A10	0.00713794
			GBX2	2.69817e-10		SNORD70	0.00713794
			KIR2DS4	5.11752e-05		SNORD71	0.00713794
			ZNF501	5.13687e-05		TMED10P	0.00713794
			ZYG11A	5.48891e-12		PSKH2	3.08209e-08
			SRY	6.72011e-06		FLJ42393	0.000808985
			C21orf122	5.51786e-05		F8A1	0.000809167
			MPZL2	5.84611e-12		TAS2R20	0.000809167
			CHRM1	1.61764e-08		ZNF626	0.000809167
			TM4SF18	9.63586e-07		CSAG1	2.30218e-07
			ABCA11P	1.33388e-07		TIMM10	0.000813937
			DDX53	6.50065e-05		NAB1	0.000106314
			NRBP1	1.37955e-07		ZMAT1	3.52024e-08
			MOXD1	1.90132e-08		OR7D2	0.00011363
			FCER1A	0.000601995		DDX53	0.000936767
			IFITM4P	0.000601995		ZNF175	0.000936767
			KLRC4	0.000601995		ZNF578	0.000936767
			LOC200030	0.000601995		FRMPD2L2	0.00011734
			MIR193A	0.000601995		C1orf51	0.000122614
			MIR375	0.000601995		FABP1	0.00101641
			MIR600	0.000601995		LOC729176	0.00101641
			MIR769	0.000601995		PCDHB2	1.04787e-10
			MIR92B	0.000601995		C9orf144	0.00103904
			NBPF11	0.000601995		MS4A2	4.10604e-08
			RIPPLY1	0.000601995		HIST1H2BM	2.24025e-06
			SCARNA9	0.000601995		ADIPOQ	0.00107249
			SNORA39	0.000601995		C14orf19	0.00971792
			SNORA71C	0.000601995		CLDN20	0.00971792
			TRPC2	0.000601995		GOLGA8C	0.00971792
			UIMC1	0.000601995		IGLL3	0.00971792
			SOX9	1.36114e-13		LOC100134317	0.00971792
			LRRTM2	8.5229e-06		LOC284412	0.00971792
			ICK	1.99824e-08		LOC90246	0.00971792
			PSKH2	2.74895e-09		MIR203	0.00971792
			SLC38A4	1.45287e-13		MIR523	0.00971792
			FZD1	2.05961e-14		MIR663B	0.00971792
			ZNF280A	8.93301e-06		MRS2P2	0.00971792
			LOC641746	8.9701e-06		OR52K2	0.00971792
			SOD3	2.826e-09		OR5K2	0.00971792
			RGN	1.17361e-06		OR6C1	0.00971792
			RNF214	7.64706e-12		SCARNA9	0.00971792
			CARTPT	1.60607e-07		SNORA28	0.00971792
			MRPL39	2.16932e-08		SNORD12	0.00971792
			CSAG1	2.20811e-08		SPRR1A	0.00971792
			AKAP14	2.23338e-08		WBSCR26	0.00971792
			SOX17	8.44767e-12		SYT10	1.56113e-11
			SERPINB7	1.77643e-07		C1D	1.74771e-05
			FRMPD2L2	1.07091e-05		SPRR2F	0.00111989
			ASXL3	1.07482e-05		PF4	0.000140195
			LOC375196	8.73812e-05		GPR101	1.84073e-05
			MELK	8.73812e-05		HOXD12	0.000144848
			HIST1H2BM	1.84174e-07		PCDHB4	1.72799e-11
			CIZ1	9.46996e-12		KLHL34	9.09618e-10
			SLC5A7	1.50349e-06		RBM46	0.00123846
			KCNA4	1.16751e-05		PARP6	1.99603e-05
			ZNF578	9.48342e-05		P704P	0.0012843
			LEFTY1	5.17487e-10		LOC100131496	0.00129006
			PLA2G4D	3.92387e-15		ADAM30	2.06315e-05
			SLFN14	0.0001004		CHRNA9	0.00133851
			NRK	2.27024e-07		ABCC10	0.00134907
			C1orf83	1.12051e-11		CCR5	0.00134907
			CTXN3	2.41601e-07		GNRHR	0.00134907
			GJA10	0.00103199		VPS54	0.00134907
			HIST1H2BA	0.00103199		TCHHL1	0.0014015
			LOC340017	0.00103199		C4orf7	0.0128999
			LRRC42	0.00103199		DEFB114	0.0128999
			MIR124-2	0.00103199		LOC442308	0.0128999
			MIR1826	0.00103199		LOC90110	0.0128999
			MIR1911	0.00103199		MGC16142	0.0128999
			MIR7-2	0.00103199		MIR211	0.0128999
			TYRO3P	0.00103199		MIR578	0.0128999
			OR8S1	2.43596e-07		MIR659	0.0128999
			GTF2IP1	0.000116004		MIR99A	0.0128999
			LOC100093631	0.000116004		MTVR2	0.0128999
			NCF1	0.000116004		NACAP1	0.0128999
			FZD2	4.60638e-09		OR2T2	0.0128999
			ZNF468	2.50908e-07		OR4F15	0.0128999
			C10orf104	0.000120532		OR4M2	0.0128999
			CBLN4	4.68122e-09		OR5D16	0.0128999
			C9orf172	1.52057e-05		SNORA39	0.0128999
			LOC100129534	1.52745e-05		SNORA42	0.0128999
			LOC441601	4.83105e-09		SNORD115-48	0.0128999
			ADIPOQ	0.000126257		TAS2R3	0.0128999
			RNASE8	0.000128025		VTRNA1-2	0.0128999
			POU3F4	3.6712e-08		C7orf45	0.000178109
			SOCS2	9.63777e-11		KCNJ3	7.73478e-09
			C8ORFK29	5.08959e-09		SLC38A4	2.96505e-12
			G0S2	2.10592e-06		FAM13AOS	0.000182498
			C19orf24	2.15283e-06		GTF2IP1	0.00153516
			FAM157B	1.68977e-05		LOC100093631	0.00153516
			OR14A16	0.000137395		NMBR	4.38199e-07
			PCDHB4	2.01518e-12		SULT4A1	4.43704e-07
			CHRNA9	0.000140554		SESTD1	0.00162716
			S1PR3	0.000140554		MAP4K2	1.67702e-10
			C9orf144	0.000143174		LOC441601	6.44378e-08
			FLJ42393	0.000143174		RGN	2.71612e-05
			KRTAP19-6	0.000143174		CEACAM20	2.74001e-05
			ZNF107	4.06165e-08		MAGEB3	0.00021772
			FGD4	2.27794e-06		CCDC91	2.89018e-05
			DCLRE1A	3.0435e-07		F2RL1	2.67559e-11
			FLRT2	5.81902e-15		CD2	0.0169419
			CHRM4	2.35134e-06		CYP7A1	0.0169419
			ZNF738	3.12163e-07		FAHD2B	0.0169419
			LHFPL4	8.22333e-10		FAM9B	0.0169419
			NEUROG3	2.48427e-06		FOXD4L5	0.0169419
			PSIP1	3.18376e-13		GIMAP2	0.0169419
			CDKL2	2.56619e-06		GKN2	0.0169419
			GALNT8	2.01822e-05		HBII-52-45	0.0169419
			BCL2L2	0.000164161		IFI44	0.0169419
			SRGAP2	7.05111e-26		LIPI	0.0169419
			ZNF525	3.54905e-07		MGAT4C	0.0169419
			NAB1	2.1238e-05		MIR30A	0.0169419
			VSTM2A	2.82961e-18		MIR518E	0.0169419
			MGC16384	2.12717e-05		OR2T33	0.0169419
			CXADRP3	3.68167e-07		OR6K3	0.0169419
			PIK3R1	4.57482e-30		OR8H1	0.0169419
			HTR1E	1.30114e-10		PRB3	0.0169419
			CXADRP2	0.00163399		PRO1768	0.0169419
			KRTAP20-3	0.00163399		S100A1	0.0169419
			LOC442421	0.00163399		TAS2R4	0.0169419
			LOC646214	0.00163399		TRIM53	0.0169419
			MIR7-3	0.00163399		TYRO3P	0.0169419
			OR11H6	0.00163399		VN1R5	0.0169419
			OR4C12	0.00163399		XCL1	0.0169419
			OR4N5	0.00163399		ZBED2	0.0169419
			OR52E6	0.00163399		SOX1	7.98924e-25
			RAB42	0.00163399		FAM157B	0.000235486
			STK33	2.26792e-05		LOC100130274	0.000235486
			DMRTC1	0.000191097		GPHB5	0.000239164
			DMRTC1B	0.000191097		MSTN	0.00195894
			C9orf11	3.10544e-06		SLC5A7	3.19693e-05
			SLC16A7	3.14387e-06		CXADR	5.84359e-07
			NOTCH2NL	0.00019969		HOXC4	1.42194e-20
			NICN1	1.62579e-16		NAT8	0.00210087
			ALOX12P2	4.06602e-13		SLC6A15	1.70542e-15
			AP1S2	2.50746e-05		C4orf11	0.00216833
			MTCH1	4.38551e-07		RGS13	0.00216833
			FAM196B	4.3964e-07		RP1-177G6.2	0.00216833
			SSX9	0.000211605		SLC17A3	0.00216833
			RGSL1	4.47905e-07		LCE6A	0.00218908
			RDX	4.50943e-07		MEIS3P1	0.00027479
			ZPBP2	3.42609e-06		GLP2R	4.70513e-06
			RNF14	2.29272e-11		BCL8	0.0218438
			LOC100128811	2.68189e-17		C9orf30	0.0218438
			GLP2R	4.93934e-07		CCL7	0.0218438
			C13orf30	3.77624e-06		CEP170L	0.0218438
			MEIS3P1	2.99349e-05		CXorf66	0.0218438
			TMEM86B	2.99349e-05		FAM22F	0.0218438
			DUOXA1	1.30377e-09		FKSG29	0.0218438
			OR6K2	0.000245595		HIST1H2BA	0.0218438
			TPTE2	1.42007e-15		LOC144742	0.0218438
			OR11L1	3.16617e-05		LOC643955	0.0218438
			LOC360030	4.09197e-06		MIR127	0.0218438
			SLC25A42	1.90136e-10		MIR1278	0.0218438
			TNP1	4.12733e-06		MIR133B	0.0218438
			C1D	4.12822e-06		MIR2114	0.0218438
			GPHB5	3.21574e-05		MIR335	0.0218438
			VPS54	0.000264948		MIR500	0.0218438
			SLFN13	3.28832e-05		MIR518A1	0.0218438
			ANKRD43	1.04746e-08		MIR519D	0.0218438
			LOC100130933	3.34118e-05		OR13F1	0.0218438
			CCL19	0.000271381		OR1S1	0.0218438
			HOXD12	3.36485e-05		OR4C16	0.0218438
			C1orf189	0.00249398		OR52I2	0.0218438
			CLDN20	0.00249398		OR5AC2	0.0218438
			OR4K15	0.00249398		PDZK1	0.0218438
			OR4L1	0.00249398		SCRG1	0.0218438
			OR6K3	0.00249398		SNORD35A	0.0218438
			SNORA28	0.00249398		SPRR2A	0.0218438
			SNORD5	0.00249398		SUCNR1	0.0218438
			SNORD70	0.00249398		TAS2R14	0.0218438
			TMED10P	0.00249398		ZNF382	0.0218438
			TRIM53	0.00249398		KRT26	0.000300843
			C1QTNF9	3.54536e-05		NACA2	0.0024543
			C17orf58	4.5822e-06
			GLYATL1	0.000298858
			DRD5	8.50806e-08
			PTN	1.1638e-08
			C1S	3.11906e-11
			STXBP6	4.4126e-12
			GSDMC	3.83923e-05
			ZNF232	3.89982e-05
			OR7D2	3.91216e-05
			TMEM27	6.68001e-07
			C1QL3	1.29821e-14
			KRT12	2.40771e-10
			BCKDK	9.33189e-08
			LOC284788	5.32391e-06
			CCDC91	5.54132e-06
			ABCC10	0.000349509
			MIR585	0.000349509
			DOLK	7.37961e-07
			GLYAT	9.94345e-08
			KLF17	0.000351312
			SPRR2F	0.000351312
			TIMM10	0.000351312
			XPOT	4.52864e-05
			NFE2L3	1.06523e-13
			STON1	7.96844e-07
			WDR54	4.72894e-05
			ZNF300	0.000388249
			ZNF154	1.11082e-07
			KCNC2	1.02778e-29
			ANGPTL5	0.00361197
			C14orf19	0.00361197
			CCDC162	0.00361197
			CEACAM18	0.00361197
			GIMAP2	0.00361197
			LOC284412	0.00361197
			MIR146A	0.00361197
			MIR30A	0.00361197
			MIR523	0.00361197
			MIR661	0.00361197
			MRS2P2	0.00361197
			OR1S1	0.00361197
			OR4K13	0.00361197
			OR52I2	0.00361197
			OR5H1	0.00361197
			OR5K2	0.00361197
			OR7A10	0.00361197
			OR8H1	0.00361197
			TAS2R4	0.00361197
			TAS2R9	0.00361197
			ERN2	2.96596e-10
			B4GALT4	6.50364e-06
			KLHL34	3.12033e-10
			CEP250	5.22101e-05
			NMBR	1.22151e-07
			C3orf16	5.4127e-05
			AFARP1	0.000440799
			LOC388152	0.000440799
			LOC729176	0.000440799
			C17orf66	5.43905e-05
			C11orf75	5.47494e-05
			TTLL13	5.51948e-05
			PTGR1	5.64368e-05
			LOC148145	0.000460241
			ZNF765	0.000460241
			FABP1	0.000468356
			TPM2	1.33652e-07
			F8A1	0.000474699
			ZNF626	0.000474699
			BFAR	5.9503e-05
			FOXM1	3.57906e-10
			MANEAL	2.07575e-25
			CA1	1.04918e-06
			PF4	6.17141e-05
			CYP3A7	6.40151e-05
			SFTPA1	2.83401e-09
			ACTC1	1.5132e-07
			FAM13AOS	6.61327e-05
			KBTBD2	1.1353e-06
			G3BP1	1.52959e-07
			NAT8	0.000544198
			LRAT	1.15704e-06
			RASL11B	2.12892e-08
			NEFH	2.13816e-08
			C18orf34	1.59232e-07
			NAP1L5	8.09347e-12
			ZNF175	0.000572299
			MIPOL1	9.13696e-06
			CCL7	0.00515996
			DSPP	0.00515996
			FAM10A4	0.00515996
			IGLL3	0.00515996
			LOC645638	0.00515996
			LOC90246	0.00515996
			MIR128-2	0.00515996
			MIR129-2	0.00515996
			MIR23A	0.00515996
			MIR518E	0.00515996
			MIR522	0.00515996
			MIR553	0.00515996
			MIR613	0.00515996
			MIR671	0.00515996
			MS4A5	0.00515996
			OR2A12	0.00515996
			OR2T2	0.00515996
			OR4M2	0.00515996
			OR52A1	0.00515996
			OR6C1	0.00515996
			OR8U1	0.00515996
			PRR20A	0.00515996
			PRR20B	0.00515996
			PRR20C	0.00515996
			PRR20D	0.00515996
			PRR20E	0.00515996
			RLN1	0.00515996
			SNORD71	0.00515996
			SPDYE8P	0.00515996
			SPRR1A	0.00515996
			SPRR2A	0.00515996
			WBSCR26	0.00515996
			LCE6A	0.000577984
			GPR110	7.14273e-05
			B3GNT9	9.51418e-06
			LCTL	7.44072e-05
			GDPD4	0.000613177
			HPX	7.57759e-05
			HBB	0.000621456
			ZNF165	0.000621456
			C22orf45	4.58653e-10
			GNRH1	9.91345e-06
			CTXN2	7.75948e-05
			ADNP2	0.000630162
			DNHD1	5.23455e-16
			LOC641367	1.02884e-05
			C1orf51	8.00067e-05
			PTGFR	3.4739e-09
			PPP1R2P1	8.19735e-28
			PNMA1	9.51141e-12
			PIGZ	1.40476e-06
			ZNFX1	1.91693e-07
			IL1RL1	8.48248e-05
			ZFX	8.63611e-05
			ZNF507	1.98872e-07
			C7orf45	8.77299e-05
			ZNF609	3.45195e-20
			MIR181A1	9.02131e-05
			IQCF2	0.00073223
			C2orf43	9.12595e-05
			NCRNA00174	2.88432e-08
			GPR101	1.1883e-05
			ID4	5.5155e-10
			UTP14C	9.24927e-05
			KRT26	9.30294e-05
			KRT39	1.22219e-05
			LOC389791	0.000771475
			MAGEB3	9.59446e-05
			SESTD1	0.000791903
			C4orf7	0.00713794
			CYP7A1	0.00713794
			DEFB114	0.00713794
			DEFB124	0.00713794
			FKSG29	0.00713794
			FLJ43950	0.00713794
			KRTAP25-1	0.00713794
			LOC442308	0.00713794
			LOC645851	0.00713794
			LOC647859	0.00713794
			LOC90110	0.00713794
			MCART2	0.00713794
			MGAT4C	0.00713794
			MIR127	0.00713794
			MIR211	0.00713794
			MIR24-1	0.00713794
			MIR578	0.00713794
			MIR99A	0.00713794
			NACAP1	0.00713794
			OR11H4	0.00713794
			OR2T10	0.00713794
			OR2T33	0.00713794
			OR4C16	0.00713794
			OR52K2	0.00713794
			OR5AC2	0.00713794
			OR5D16	0.00713794
			PRB3	0.00713794
			SNORA42	0.00713794
			SNORD102	0.00713794
			SNORD115-48	0.00713794
			SNORD35A	0.00713794
			TAS2R14	0.00713794
			VCX2	0.00713794
			WDR61	0.00713794
			ZNF382	0.00713794
			C3orf49	0.000808985
			FASTKD3	0.000808985
			C5	0.000809167
			CCR5	0.000809167
			SLC17A3	0.000809167
			TAS2R20	0.000809167
			P704P	0.000813937
			PPIG	0.000813937
			TCHHL1	0.000813937
			MGC27382	1.72474e-06
			GSTA5	0.000102618
			CLDN15	3.24712e-08
			TMEM159	0.000104918
			ENPP5	0.000852251
			ZFP2	0.000852251
			KIR3DL3	0.000863114
			APBB1IP	6.39815e-10
			MSTN	0.000886707
			OR2G3	0.000886707
			ANKRD18A	0.000109925
			CSE1L	0.000112265
			ZNF667	6.84408e-10
			TMEM185B	1.95754e-06
			SLC19A3	2.63824e-07
			ASCL3	0.000936767
			MAP3K12	0.00098449
			TAAR9	0.00098449
			PLEKHF2	0.00099502
			ZFP30	0.00099502
			AKR1C4	0.000123686
			ADAM30	1.6131e-05
			LOC388242	0.00101641
			LOC613038	0.00101641
			SLC35D2	2.18375e-06
			SIGLEC5	0.00103904
			MPHOSPH9	0.00104764
			HSPB6	1.51592e-11
			BSPH1	0.000131963
			TAS2R38	0.000131963
			MMP20	0.000132863
			ASB17	1.71866e-05
			ALDOB	0.00971792
			ANXA2P1	0.00971792
			CSTT	0.00971792
			FKBP1AP1	0.00971792
			FOXD4L5	0.00971792
			GOLGA6L10	0.00971792
			GOLGA8C	0.00971792
			GPR15	0.00971792
			ID2B	0.00971792
			KIF27	0.00971792
			KRTAP19-2	0.00971792
			LIPI	0.00971792
			LOC100134317	0.00971792
			LOC201651	0.00971792
			MGC16142	0.00971792
			MIR203	0.00971792
			MIR302A	0.00971792
			MIR500	0.00971792
			MIR548D1	0.00971792
			MIR595	0.00971792
			MIR663B	0.00971792
			MIRLET7F2	0.00971792
			NCRNA00159	0.00971792
			PDZK1	0.00971792
			RNU4ATAC	0.00971792
			S100A1	0.00971792
			SLC15A5	0.00971792
			SNORD12	0.00971792
			SNORD83A	0.00971792
			SPATA1	0.00971792
			SUCNR1	0.00971792
			TAAR3	0.00971792
			TAS2R3	0.00971792
			TAS2R50	0.00971792
			TRIM48	0.00971792
			VN1R5	0.00971792
			VTRNA1-2	0.00971792
			XCL1	0.00971792
			RFX6	3.0836e-07
			LOC284009	2.30636e-06
			TRPA1	4.25329e-08
			VIL1	0.000140195
			HMGCS1	1.80968e-05
			TMEM171	1.80968e-05
			MT1F	1.81692e-05
			ASB11	3.27049e-07
			HLCS	0.00115527
			ASB12	0.000143104
			ZNF510	0.000144848
			IFT52	0.00118338
			LOC220594	0.00118338
			DPH3B	1.9255e-05
			MCRS1	8.92742e-10
			NETO1	9.00477e-10
			LOC145814	2.0234e-17
			RBM46	0.00123846
			FAM12A	0.00124842
			LOC100130274	0.000154417
			C14orf38	3.55254e-07
			GALM	6.77329e-09
			LOC100133893	0.0012843
			VGLL2	1.81486e-22
			LOC100131496	0.00129006
			TIGD4	0.00129006
			CNTF	0.000159022
			LOC283392	4.31907e-19
			NACA2	0.00132213
			ANKRD36BL1	0.00132632
			MIR124-3	0.00132632
			RPS15AP10	0.00132632
			ZNF675	0.00132632
			FOXD4	0.000164411
			ZNF71	3.78782e-07
			C10orf120	0.00133851
			C4orf11	0.00134907
			GNRHR	0.00134907
			LOC285401	0.00134907
			MURC	0.00134907
			OR10AD1	0.00134907
			RP1-177G6.2	0.00134907
			C16orf61	0.0014015
			LOC100134868	0.0014015
			LOC100134259	2.99801e-06
			ADH7	0.0128999
			ANKRD20A1	0.0128999
			ANKRD20A3	0.0128999
			BCL8	0.0128999
			CD2	0.0128999
			CEP170L	0.0128999
			CXorf66	0.0128999
			FAM22F	0.0128999
			FAM9B	0.0128999
			GKN2	0.0128999
			HBII-52-45	0.0128999
			IFI44	0.0128999
			LOC144742	0.0128999
			LOC643955	0.0128999
			MIR1278	0.0128999
			MIR187	0.0128999
			MIR335	0.0128999
			MIR372	0.0128999
			MIR659	0.0128999
			MTVR2	0.0128999
			MYH8	0.0128999
			NCRNA00052	0.0128999
			OR13F1	0.0128999
			OR2A14	0.0128999
			OR4F15	0.0128999
			OR4N2	0.0128999
			RPS21	0.0128999
			SNORD36A	0.0128999
			TREML4	0.0128999
			DMGDH	3.06435e-06
			NCOA6	0.00148631
			FLJ25006	4.22045e-07
			RLBP1	3.15352e-06
			GLT8D2	0.000188158
			ZSCAN4	0.00153516
			FAM81B	0.000189753
			RIMKLB	0.00156832
			JAK1	0.000195081
			HLA-DMA	2.88406e-28
			ABRA	0.00162716
			FMO6P	0.00162716
			SNAPC4	2.62063e-05
			ILVBL	2.65411e-05
			MIR181B1	0.00167446
			B3GALT2	2.67095e-05
			LOC440356	6.5078e-08
			WIT1	3.97175e-18
			AWAT1	0.00169973
			C9orf85	0.00169973
			ACSM1	2.70236e-05
			CEACAM20	2.74001e-05
			KRBA2	0.00177796
			PCDH10	4.20555e-18
			YWHAB	5.10452e-07
			FOXA2	7.35851e-14
			SRRM5	0.000226732
			KIAA1731	5.22795e-07
			HDGFRP3	3.89234e-06
			LOC651250	5.27389e-13
			AFM	0.0169419
			AMY2A	0.0169419
			C18orf20	0.0169419
			C1orf146	0.0169419
			CD200R1L	0.0169419
			DKFZp566F0947	0.0169419
			FAHD2B	0.0169419
			LOC100133920	0.0169419
			LOC168474	0.0169419
			MIR133B	0.0169419
			MIR2114	0.0169419
			MIR214	0.0169419
			MIR2276	0.0169419
			MIR519D	0.0169419
			MIR525	0.0169419
			MIR604	0.0169419
			MIR621	0.0169419
			MIR877	0.0169419
			MIR96	0.0169419
			MORN2	0.0169419
			MT1L	0.0169419
			MYH1	0.0169419
			OR10J5	0.0169419
			OR2A25	0.0169419
			OR2T8	0.0169419
			OR5J2	0.0169419
			PATE1	0.0169419
			PLAC1	0.0169419
			PRAMEF13	0.0169419
			PRAMEF14	0.0169419
			PRO1768	0.0169419
			RPL23AP64	0.0169419
			SCARNA21	0.0169419
			SCRG1	0.0169419
			SERPINB12	0.0169419
			SMCR5	0.0169419
			SNORA11	0.0169419
			SNORD114-24	0.0169419
			SNORD119	0.0169419
			SPRR2E	0.0169419
			ZBED2	0.0169419
			ZNF550	0.0169419
			ZNF439	0.000232752
			C4orf39	3.99752e-06
			VSIG8	5.41682e-13
			PTF1A	3.06263e-05
			TMEM61	7.45537e-08
			SP110	0.000238209
			FAM27L	0.000238859
			HRASLS	0.000238859
			C21orf54	0.00195894
			PAGE2	0.00195894
			ZNF679	0.00195894
			FUT9	0.000241435
			C10orf67	7.68587e-08
			BHLHA9	0.00203341
			LRRC3B	3.2344e-05
			ZNF420	0.000252248
			RPRM	3.3831e-17
			SPHKAP	6.01226e-24
			NBPF7	0.00025545
			EFEMP1	4.22215e-23
			FBXO40	0.00210087
			OR4K17	0.00213503
			PGLYRP3	0.00213503
			THNSL1	0.00213503
			PF4V1	4.50478e-06
			MFAP2	8.65335e-14
			PPP1R2P3	0.00215843
			ZBTB34	0.000266094
			C5orf58	0.0021661
			DYDC1	0.0021661
			EPYC	0.0021661
			TXNDC8	0.0021661
			ELAC1	0.00216833
			KRTAP4-4	0.00216833
			RGS13	0.00216833
			ZNF534	0.00216833
			CKMT1A	0.00218908
			C10orf68	3.52177e-05
			INSL5	0.000273457
			SLMAP	2.33252e-10
			LRRC8B	0.000281791
			POL3S	0.00229251
			SYCP2	0.00229251
			TDRD7	0.00229251
			ZNF544	3.64499e-05
			RBP2	0.0023208
			CCDC90A	3.73537e-05
			POU4F3	6.77854e-07
			PLA2G2E	0.000296421
			CWH43	3.84726e-05
			SAP25	0.00242519
			ZNF735	0.00242519
			ACSM2A	0.0218438
			ATP5EP2	0.0218438
			BLID	0.0218438
			C17orf78	0.0218438
			C5orf53	0.0218438
			C9orf30	0.0218438
			CBWD6	0.0218438
			FAM72D	0.0218438
			GPR65	0.0218438
			GSTTP1	0.0218438
			HPYR1	0.0218438
			INE1	0.0218438
			LOC100101266	0.0218438
			MIR181A2	0.0218438
			MIR433	0.0218438
			MIR518A1	0.0218438
			MIR548B	0.0218438
			NUDT9P1	0.0218438
			OR10K1	0.0218438
			OR13C4	0.0218438
			OR4F4	0.0218438
			OR4Q3	0.0218438
			OR51V1	0.0218438
			OR52B6	0.0218438
			OR52E4	0.0218438
			OR5E1P	0.0218438
			OR9A2	0.0218438
			RERGL	0.0218438
			SCARNA27	0.0218438
			SNORA8	0.0218438
			SNORD116-24	0.0218438
			TLR1	0.0218438
			ZFATAS	0.0218438
			ZNF404	0.0218438
			TSPAN10	6.96117e-07
			LOC100287718	3.95041e-05
			MPP6	3.97419e-05
			SLC26A7	9.85112e-08
			UQCRHL	4.09114e-05
			KCNH7	2.11312e-15
			ASAH2B	0.00261189
			OR2AT4	0.00261189
			PAFAH1B2	0.00261189
			ZNF18	0.00261189
			OR1C1	0.000322064
			PRR23A	4.15928e-05
			CTNNBIP1	5.33688e-12
			SLC22A7	7.50688e-07
			FXYD4	0.00265523
			UTF1	5.65807e-06
			MAOA	5.66548e-06
			CLCA3P	0.00270715
			MIR144	0.00270715
			ZNF649	0.00272552
			ZNF75A	0.00272552
			SLC30A8	0.00033788
			TMEM176B	2.04544e-09
			RHBDL2	0.000342643
