# Supplementary material for: Region-Specific Methylation Profiling in Acute Myeloid Leukemia
Source: Interdiscip Sci. 2018 Feb 5;10(1):33–42. doi: 10.1007/s12539-018-0285-4 (PMC5838208; doi:10.1007/s12539-018-0285-4)
Supplement: Supplementary file 2 — Supplementary material 2 (XLSX 2558 KB) [file 12539_2018_285_MOESM2_ESM.xlsx]

## Sheet: All_genes_corrected_pvals
	TSS regions					Body regions					Number of probes in region		Integrated alpha level
Gene Symbol	integrated p-val down methylation	integrated p-val up methylation	integrated p-val medium up methylation	integrated p-val high up methylation	integrated p-val extreme up methylation	integrated p-val down methylation	integrated p-val up methylation	integrated p-val medium up methylation	integrated p-val high up methylation	integrated p-val extreme up methylation	TSS region	Body region	TSS region	Body region
A1BG	1	0.373711	1	1	1	1	1.57235e-06	0.0642262	1	1	6	11	7.89725e-07	4.0036e-11
A1CF	1	0.00155312	0.0700402	1	1	1	0.0414236	0.787772	1	1	10	11	2.86016e-10	4.0036e-11
A2BP1	1	6.72174e-38	2.67507e-20	1	1	1	1	1	1	1	150	221	1.24606e-127	6.11101e-187
A2LD1	1	0.0153541	0.893905	1	1	1	0.0886375	0.97869	1	1	10	4	2.86016e-10	4.42877e-05
A2M	1	0.801393	1	1	1	1	0.00398385	0.407975	1	1	2	12	0.0027873	5.62558e-12
A2ML1	1	0.00411714	0.102886	1	1	1	0.0381337	0.706339	1	1	5	13	5.86322e-06	7.93018e-13
A4GALT	1	0.0434546	1	1	1	1	0.135029	1	1	1	15	7	1.58836e-14	1.07673e-07
A4GNT	1	0.000779981	0.0245527	1	1	1	0.362981	0.713659	1	1	4	2	4.42877e-05	0.0027873
AAA1	1	0.0696389	0.861082	1	1	1	0.0604148	0.271671	1	1	5	5	5.86322e-06	5.86322e-06
AAAS	1	0.493775	1	1	1	1	0.497555	1	1	1	9	4	2.05267e-09	4.42877e-05
AACS	1	0.0722966	1	1	1	1	3.76789e-09	0.367833	1	1	8	50	1.48145e-08	5.60835e-44
AACSL	0.119695	1	1	1	1	1	0.164978	1	1	1	5	4	5.86322e-06	4.42877e-05
AADAC	1	0.0262337	0.439944	1	1	1	0.0484958	0.176037	1	1	2	2	0.0027873	0.0027873
AADACL2	1	0.102524	0.499541	1	1	1	0.164841	0.656092	1	1	1	1	0.025	0.025
AADACL3	1	0.00157106	0.0344028	1	1	1	2.09065e-06	0.000284923	1	1	15	9	1.58836e-14	2.05267e-09
AADACL4	1	0.0701253	0.880174	1	1	1	0.211509	0.749648	1	1	4	2	4.42877e-05	0.0027873
AADAT	1	0.0178738	1	1	1	1	1.6559e-05	0.00105732	1	1	22	7	1.90936e-20	1.07673e-07
AAGAB	1	0.0303884	1	1	1	1	0.00789411	1	1	1	10	9	2.86016e-10	2.05267e-09
AAK1	1	0.138817	1	1	1	1	0.000509177	0.656127	1	1	9	23	2.05267e-09	2.73706e-21
AAMP	1	0.700153	1	1	1	1	0.143449	1	1	1	12	5	5.62558e-12	5.86322e-06
AANAT	1	0.0228985	1	1	1	1	0.000886983	0.0257373	1	1	23	18	2.73706e-21	4.57128e-17
AARS	1	0.262617	1	1	1	1	0.016006	0.811335	1	1	15	8	1.58836e-14	1.48145e-08
AARS2	1	0.392091	1	1	1	1	0.243405	1	1	1	10	7	2.86016e-10	1.07673e-07
AARSD1	1	1.05171e-05	1	1	1	1	0.0923286	1	1	1	60	60	2.33341e-52	2.33341e-52
AASDH	1	0.962361	1	1	1	1	0.621281	1	1	1	14	4	1.12098e-13	4.42877e-05
AASDHPPT	1	0.346299	1	1	1	1	0.0172156	1	1	1	14	20	1.12098e-13	9.32017e-19
AASS	1	1.0891e-10	0.018615	1	1	1	0.022968	0.241573	1	1	15	8	1.58836e-14	1.48145e-08
AATF	1	0.968623	1	1	1	1	0.00108365	0.891569	1	1	10	11	2.86016e-10	4.0036e-11
AATK	1	2.09674e-05	0.000789449	0.0422544	1	1	0.182608	1	1	1	4	88	4.42877e-05	8.48932e-76
ABAT	1	1.66655e-50	1.6878e-38	3.56239e-16	1	1	1.06009e-12	0.000236502	1	1	53	29	1.71325e-46	2.41516e-26
ABCA1	1	0.0547345	1	1	1	1	6.13297e-05	0.00271446	1	1	13	6	7.93018e-13	7.89725e-07
ABCA10	1	0.261592	1	1	1	1	0.462317	1	1	1	2	1	0.0027873	0.025
ABCA11P	1	0.0012529	0.625117	1	1	1	1.07081e-06	0.0108163	1	1	5	5	5.86322e-06	5.86322e-06
ABCA12	1	0.0332664	0.187247	1	1	1	0.225644	0.609322	1	1	2	7	0.0027873	1.07673e-07
ABCA13						1	1.78871e-13	1.68863e-07	1	1	0	21		1.33328e-19
ABCA17P	1	0.270943	1	1	1	1	0.00174742	0.530339	1	1	4	8	4.42877e-05	1.48145e-08
ABCA2	1	0.976866	1	1	1	1	3.80488e-09	1	1	1	7	74	1.07673e-07	4.41093e-64
ABCA3	1	0.000407466	0.656163	1	1	1	0.620187	1	1	1	13	40	7.93018e-13	1.37519e-35
ABCA4	1	0.326869	1	1	1	1	1	1	1	1	6	22	7.89725e-07	1.90936e-20
ABCA5	1	0.00868779	1	1	1	1	0.359904	1	1	1	22	8	1.90936e-20	1.48145e-08
ABCA6	1	0.0468086	0.185334	1	1	1	0.737517	1	1	1	3	1	0.000343447	0.025
ABCA7	1	0.000511431	1	1	1	1	0.0475128	1	1	1	9	17	2.05267e-09	3.20824e-16
ABCA8	1	0.000170411	0.0100851	1	1	1	0.0643351	0.229515	1	1	3	3	0.000343447	0.000343447
ABCA9	1	2.76593e-05	0.000572618	0.0411674	1	1	0.257256	0.897618	1	1	4	2	4.42877e-05	0.0027873
ABCB1	1	6.84343e-08	1	1	1	1	0.0584536	0.623282	1	1	26	5	8.10427e-24	5.86322e-06
ABCB10	1	0.112729	1	1	1	1	0.897727	1	1	1	5	5	5.86322e-06	5.86322e-06
ABCB11	1	0.0347378	0.285142	1	1	1	0.0279017	0.28105	1	1	4	3	4.42877e-05	0.000343447
ABCB4	1	1.55858e-08	0.0759244	1	1	1	0.000441692	0.0296706	1	1	21	18	1.33328e-19	4.57128e-17
ABCB5	1	5.68374e-13	8.82954e-09	0.142259	1	1	9.96076e-17	7.25848e-13	0.0172436	1	19	23	6.52296e-18	2.73706e-21
ABCB6	1	0.000111238	1	1	1	1	0.175734	1	1	1	10	6	2.86016e-10	7.89725e-07
ABCB7	1	0.551271	1	1	1	1	0.268083	1	1	1	7	3	1.07673e-07	0.000343447
ABCB8	1	0.229112	1	1	1	1	0.0276462	1	1	1	9	19	2.05267e-09	6.52296e-18
ABCB9	1	1.19508e-05	1	1	1	1	0.000169096	1	1	1	65	44	1.51336e-56	6.0432e-39
ABCC1	1	1	1	1	1	1	9.69236e-33	0.00376253	1	1	35	200	2.1766e-31	2.1142e-169
ABCC10	1	0.0540664	0.755322	1	1	1	0.00125536	0.0122389	1	1	4	2	4.42877e-05	0.0027873
ABCC11	1	0.000433696	0.114806	1	1	1	0.000141538	0.0561704	1	1	11	21	4.0036e-11	1.33328e-19
ABCC12	1	0.244477	1	1	1	1	0.15417	0.810221	1	1	5	8	5.86322e-06	1.48145e-08
ABCC13	1	0.0540192	0.324273	1	1	1	0.321145	0.860949	1	1	8	8	1.48145e-08	1.48145e-08
ABCC2	1	0.00153385	0.0263683	1	1	1	0.306681	1	1	1	5	17	5.86322e-06	3.20824e-16
ABCC3	1	0.135815	1	1	1	1	0.0266457	1	1	1	20	19	9.32017e-19	6.52296e-18
ABCC4	1	0.747429	1	1	1	1	0.0042204	1	1	1	10	40	2.86016e-10	1.37519e-35
ABCC5	1	0.0453958	1	1	1	1	2.30385e-06	0.0873735	1	1	24	24	3.92712e-22	3.92712e-22
ABCC6						1	0.156203	0.938909	1	1	0	5		5.86322e-06
ABCC6P1	1	0.0330122	0.129516	1	1	1	0.235802	0.758121	1	1	2	2	0.0027873	0.0027873
ABCC6P2	1	0.357863	1	1	1						2	0	0.0027873
ABCC8	1	3.49655e-06	0.00522147	1	1	1	0.0360274	1	1	1	11	16	4.0036e-11	2.25532e-15
ABCC9	1	0.390756	1	1	1	1	0.0122523	0.116121	1	1	9	9	2.05267e-09	2.05267e-09
ABCD1	1	0.373614	1	1	1	1	0.098667	0.648611	1	1	7	12	1.07673e-07	5.62558e-12
ABCD2	1	0.232108	1	1	1	1	0.062088	0.241189	1	1	6	3	7.89725e-07	0.000343447
ABCD3	1	1.62994e-05	1	1	1	1	0.313252	1	1	1	16	15	2.25532e-15	1.58836e-14
ABCD4	1	0.000382569	0.377052	1	1	1	0.0383227	1	1	1	10	14	2.86016e-10	1.12098e-13
ABCE1	1	1	1	1	1	1	0.0525427	1	1	1	38	14	6.57176e-34	1.12098e-13
ABCF1	1	0.0263833	1	1	1	1	1.22374e-12	0.550899	1	1	50	62	5.60835e-44	4.92727e-54
ABCF2	1	0.323099	1	1	1	1	0.0959299	1	1	1	26	10	8.10427e-24	2.86016e-10
ABCF3	1	0.00082663	1	1	1	1	0.717852	1	1	1	10	6	2.86016e-10	7.89725e-07
ABCG1	1	0.00454033	1	1	1	1	0.226972	1	1	1	61	104	3.39055e-53	3.51721e-89
ABCG2	1	0.0666106	1	1	1	1	0.104805	1	1	1	13	3	7.93018e-13	0.000343447
ABCG4	1	8.99258e-12	1	1	1	1	2.17699e-06	0.00228773	1	1	22	11	1.90936e-20	4.0036e-11
ABCG5	1	0.0468801	0.560979	1	1	1	1.53663e-05	0.182321	1	1	9	24	2.05267e-09	3.92712e-22
ABCG8	1	0.00254913	0.48165	1	1	1	0.204991	0.830157	1	1	18	7	4.57128e-17	1.07673e-07
ABHD1	1	0.967947	1	1	1	1	0.234622	0.935098	1	1	7	3	1.07673e-07	0.000343447
ABHD10	1	0.00291136	1	1	1	1	0.93562	1	1	1	10	4	2.86016e-10	4.42877e-05
ABHD11	1	2.64771e-15	1	1	1	1	1.01791e-10	1	1	1	59	48	1.6061e-51	2.66644e-42
ABHD12	1	0.0138927	1	1	1	1	0.00936606	1	1	1	16	17	2.25532e-15	3.20824e-16
ABHD12B	1	0.449159	1	1	1	1	0.216037	1	1	1	8	14	1.48145e-08	1.12098e-13
ABHD13	1	0.542552	1	1	1	1	0.12123	1	1	1	15	5	1.58836e-14	5.86322e-06
ABHD14A	1	0.498137	1	1	1	1	0.00981479	0.309376	1	1	15	5	1.58836e-14	5.86322e-06
ABHD14B	1	0.156703	1	1	1	1	0.915777	1	1	1	47	21	1.83915e-41	1.33328e-19
ABHD15	1	0.971381	1	1	1	0.469716	1	1	1	1	5	9	5.86322e-06	2.05267e-09
ABHD2	1	0.00484857	1	1	1	1	0.00433615	1	1	1	34	24	1.50711e-30	3.92712e-22
ABHD3	0.00825658	1	1	1	1	0.0067257	1	1	1	1	11	5	4.0036e-11	5.86322e-06
ABHD4	1	0.0316403	1	1	1	1	0.126869	1	1	1	9	8	2.05267e-09	1.48145e-08
ABHD5	1	0.000153501	1	1	1	1	0.0128068	1	1	1	13	9	7.93018e-13	2.05267e-09
ABHD6	1	0.0145809	1	1	1	1	0.540516	1	1	1	14	5	1.12098e-13	5.86322e-06
ABHD8	1	0.660774	1	1	1	1	0.190353	1	1	1	13	17	7.93018e-13	3.20824e-16
ABI1	1	0.13542	1	1	1	1	7.92153e-06	1	1	1	40	48	1.37519e-35	2.66644e-42
ABI2	1	0.951035	1	1	1	1	0.000420854	0.410499	1	1	7	9	1.07673e-07	2.05267e-09
ABI3	0.257125	1	1	1	1	0.429203	1	1	1	1	20	22	9.32017e-19	1.90936e-20
ABI3BP	1	0.37433	1	1	1	1	0.00255028	0.104552	1	1	5	15	5.86322e-06	1.58836e-14
ABL1	1	0.247022	1	1	1	1	7.60113e-20	3.1629e-05	1	1	17	49	3.20824e-16	3.86669e-43
ABL2	1	3.97177e-10	0.688899	1	1	1	3.43375e-10	0.0960983	1	1	40	106	1.37519e-35	7.47752e-91
ABLIM1	1	4.10409e-07	0.0239729	1	1	1	9.5628e-15	0.199279	1	1	30	162	3.47973e-27	1.17202e-137
ABLIM2	1	3.81921e-15	1	1	1	1	1.08201e-46	1	1	1	63	827	7.1614e-55	1e-180
ABLIM3	1	0.0468713	1	1	1	1	0.0700644	1	1	1	15	15	1.58836e-14	1.58836e-14
ABO	1	0.291314	1	1	1	1	0.795811	1	1	1	3	11	0.000343447	4.0036e-11
ABP1	6.16575e-05	1	1	1	1	1	0.0395446	0.623056	1	1	8	7	1.48145e-08	1.07673e-07
ABR	1	7.14107e-10	1	1	1	1	9.62487e-25	1	1	1	82	414	8.89381e-71	1e-180
ABRA	1	0.0988508	0.772391	1	1	1	0.00475996	0.107775	1	1	6	2	7.89725e-07	0.0027873
ABT1	1	0.439644	1	1	1	1	2.56786e-05	0.0130808	1	1	6	12	7.89725e-07	5.62558e-12
ABTB1	1	0.941746	1	1	1	1	0.591901	1	1	1	20	25	9.32017e-19	5.63933e-23
ABTB2	1	0.419666	1	1	1	1	0.035125	1	1	1	10	37	2.86016e-10	4.54524e-33
ACAA1	1	0.166745	1	1	1	1	0.0231193	1	1	1	34	21	1.50711e-30	1.33328e-19
ACAA2	1	0.00508409	1	1	1	1	0.0829713	1	1	1	7	6	1.07673e-07	7.89725e-07
ACACA	1	2.89219e-09	1	1	1	1	1.45767e-44	1	1	1	60	135	2.33341e-52	4.27333e-115
ACACB	1	0.0388775	0.39443	1	1	1	1.86119e-05	0.706339	1	1	3	23	0.000343447	2.73706e-21
ACAD10	1	0.526728	1	1	1	1	0.0856382	1	1	1	34	20	1.50711e-30	9.32017e-19
ACAD11	1	0.0582459	1	1	1	1	0.0101051	1	1	1	11	17	4.0036e-11	3.20824e-16
ACAD8	1	0.440715	1	1	1	1	0.0363882	1	1	1	14	13	1.12098e-13	7.93018e-13
ACAD9	1	0.316642	1	1	1	1	0.000402744	1	1	1	13	8	7.93018e-13	1.48145e-08
ACADL	1	1.02684e-05	0.0171807	1	1	1	0.00103695	0.331429	1	1	9	5	2.05267e-09	5.86322e-06
ACADM	1	0.277454	1	1	1	1	0.985469	1	1	1	30	12	3.47973e-27	5.62558e-12
ACADS	1	0.114652	1	1	1	1	0.0128068	1	1	1	8	22	1.48145e-08	1.90936e-20
ACADSB	0.270801	1	1	1	1	1	0.297891	1	1	1	11	10	4.0036e-11	2.86016e-10
ACADVL	1	0.00545625	1	1	1	1	0.000145648	1	1	1	22	36	1.90936e-20	3.14475e-32
ACAN	1	0.00892972	1	1	1	1	0.428161	1	1	1	22	20	1.90936e-20	9.32017e-19
ACAP1	1	0.885208	1	1	1	1	6.19199e-15	1.10712e-11	3.25378e-05	0.0336468	5	8	5.86322e-06	1.48145e-08
ACAP2	1	0.0486485	1	1	1	1	0.0024214	0.501563	1	1	9	11	2.05267e-09	4.0036e-11
ACAP3	1	0.0685469	1	1	1	1	3.76993e-10	0.201555	1	1	8	37	1.48145e-08	4.54524e-33
ACAT1	1	0.405649	1	1	1	1	0.0361593	1	1	1	11	7	4.0036e-11	1.07673e-07
ACAT2	1	0.896225	1	1	1	1	0.827137	1	1	1	13	9	7.93018e-13	2.05267e-09
ACBD3	1	0.171696	1	1	1	1	0.0083489	1	1	1	9	11	2.05267e-09	4.0036e-11
ACBD4	1	0.00249303	1	1	1	1	6.34965e-08	0.442883	1	1	75	41	6.41908e-65	1.99024e-36
ACBD5	1	0.000304243	1	1	1	1	0.789457	1	1	1	32	24	7.23491e-29	3.92712e-22
ACBD6	1	0.000701023	1	1	1	1	0.000562741	1	1	1	9	12	2.05267e-09	5.62558e-12
ACBD7	1	0.74493	1	1	1	1	0.158852	1	1	1	8	6	1.48145e-08	7.89725e-07
ACCN1	1	7.44445e-13	5.26598e-06	1	1	1	1.94943e-17	5.93547e-06	1	1	22	92	1.90936e-20	3.82496e-79
ACCN2	1	0.637975	1	1	1	1	5.26318e-08	0.000529611	1	1	22	18	1.90936e-20	4.57128e-17
ACCN3	1	0.1738	1	1	1	1	0.00181392	1	1	1	30	33	3.47973e-27	1.04398e-29
ACCN4	1	0.18675	1	1	1	1	0.717464	1	1	1	20	56	9.32017e-19	5.24191e-49
ACCN5	1	0.00231005	0.0349363	1	1	1	0.768952	1	1	1	3	1	0.000343447	0.025
ACCS	1	0.0618004	1	1	1	1	0.0648119	1	1	1	26	7	8.10427e-24	1.07673e-07
ACCSL	1	0.233111	1	1	1	1	0.893923	1	1	1	4	3	4.42877e-05	0.000343447
ACD	1	1.28876e-11	1	1	1	1	0.924	1	1	1	75	21	6.41908e-65	1.33328e-19
ACE	1	0.00306668	1	1	1	1	0.213525	1	1	1	11	19	4.0036e-11	6.52296e-18
ACE2	1	0.0276766	0.296006	1	1	1	0.19971	0.63211	1	1	6	3	7.89725e-07	0.000343447
ACER1	1	0.000237301	0.00783607	1	1	1	0.398539	1	1	1	6	5	7.89725e-07	5.86322e-06
ACER2	1	0.924292	1	1	1	1	0.0292031	0.853135	1	1	3	4	0.000343447	4.42877e-05
ACER3	1	0.00752631	0.0956472	1	1	1	0.00481996	1	1	1	4	11	4.42877e-05	4.0036e-11
ACHE	1	0.000149743	1	1	1	1	0.82021	1	1	1	32	40	7.23491e-29	1.37519e-35
ACIN1	1	6.28117e-06	1	1	1	1	1.58227e-19	1	1	1	41	95	1.99024e-36	1.18362e-81
ACLY	1	0.196627	1	1	1	1	0.0026131	0.819468	1	1	32	14	7.23491e-29	1.12098e-13
ACMSD	1	0.330089	0.926205	1	1	1	0.00247483	0.03509	1	1	3	4	0.000343447	4.42877e-05
ACN9	1	0.0251484	1	1	1	1	0.0012676	1	1	1	5	9	5.86322e-06	2.05267e-09
ACO1	1	0.0504877	1	1	1	1	0.842042	1	1	1	9	2	2.05267e-09	0.0027873
ACO2	1	0.3353	1	1	1	1	0.0826977	0.821034	1	1	12	5	5.62558e-12	5.86322e-06
ACOT1	1	0.0333896	0.186385	1	1	1	0.14266	1	1	1	2	3	0.0027873	0.000343447
ACOT11	1	0.0160011	1	1	1	1	3.15442e-06	0.00264971	1	1	12	29	5.62558e-12	2.41516e-26
ACOT12	1	0.0217924	0.874567	1	1	1	0.173161	1	1	1	5	6	5.86322e-06	7.89725e-07
ACOT13	1	0.00156532	1	1	1	1	0.471356	1	1	1	27	19	1.16549e-24	6.52296e-18
ACOT2	1	0.0127165	0.0884172	1	1	1	0.00608929	0.64006	1	1	5	7	5.86322e-06	1.07673e-07
ACOT4	1	0.0179483	1	1	1	1	0.000438743	0.877287	1	1	7	7	1.07673e-07	1.07673e-07
ACOT6	1	0.00136494	0.0452826	1	1	1	6.39796e-06	0.000793186	0.568489	1	6	3	7.89725e-07	0.000343447
ACOT7	1	0.0538842	1	1	1	1	6.2118e-31	1	1	1	26	271	8.10427e-24	1.08096e-228
ACOT8	1	0.905838	1	1	1	1	7.57568e-05	0.182422	1	1	9	6	2.05267e-09	7.89725e-07
ACOT9	1	0.127547	1	1	1	1	0.353574	1	1	1	22	12	1.90936e-20	5.62558e-12
ACOX1	0.0149863	1	1	1	1	1	0.399227	1	1	1	18	28	4.57128e-17	1.67724e-25
ACOX2	1	8.95712e-14	1.50168e-12	3.20267e-10	1.65151e-07	1	0.0207998	0.147435	1	1	5	3	5.86322e-06	0.000343447
ACOX3	1	0.291273	1	1	1	1	9.3592e-19	1	1	1	62	128	4.92727e-54	3.02983e-109
ACOXL	1	2.26952e-23	7.28942e-17	0.0180077	1	1	3.45091e-09	0.00782739	1	1	33	59	1.04398e-29	1.6061e-51
ACP1	1	2.21439e-34	1	1	1	1	6.38554e-24	0.00810639	1	1	62	31	4.92727e-54	5.01626e-28
ACP2	1	0.122518	1	1	1	1	5.03013e-05	1	1	1	20	18	9.32017e-19	4.57128e-17
ACP5	1	0.994845	1	1	1	1	1	1	1	1	56	14	5.24191e-49	1.12098e-13
ACP6	1	0.0489914	1	1	1	1	0.247689	1	1	1	15	5	1.58836e-14	5.86322e-06
ACPL2	1	0.0241568	1	1	1	1	1.15472e-07	3.81604e-05	0.876326	1	30	6	3.47973e-27	7.89725e-07
ACPP	1	1	1	1	1	1	0.305653	1	1	1	4	7	4.42877e-05	1.07673e-07
ACPT	1	0.00258424	0.173676	1	1	1	0.212079	0.71164	1	1	7	4	1.07673e-07	4.42877e-05
ACR	1	0.208176	1	1	1	1	1	1	1	1	4	2	4.42877e-05	0.0027873
ACRBP	1	0.380659	1	1	1	1	0.151129	1	1	1	6	6	7.89725e-07	7.89725e-07
ACRC	1	0.000575582	0.0286188	1	1	1	1.7268e-06	0.00361374	1	1	8	12	1.48145e-08	5.62558e-12
ACRV1	1	2.90406e-05	1	1	1	1	4.55428e-05	1	1	1	36	27	3.14475e-32	1.16549e-24
ACSBG1	0.248874	1	1	1	1	1	0.351452	1	1	1	3	6	0.000343447	7.89725e-07
ACSBG2	1	0.958576	1	1	1	1	0.110341	0.349903	1	1	5	3	5.86322e-06	0.000343447
ACSF2	1	0.000844341	1	1	1	1	0.000131634	0.0964864	1	1	6	23	7.89725e-07	2.73706e-21
ACSF3	1	1	1	1	1	1	7.58827e-15	1	1	1	64	261	1.04098e-55	2.41869e-220
ACSL1	1	0.000668725	1	1	1	1	0.00545397	0.761055	1	1	18	14	4.57128e-17	1.12098e-13
ACSL3	1	0.000126512	1	1	1	1	0.00936034	1	1	1	30	14	3.47973e-27	1.12098e-13
ACSL4	1	0.0109856	1	1	1	1	0.0886375	0.678142	1	1	22	4	1.90936e-20	4.42877e-05
ACSL5	1	2.86918e-05	1	1	1	1	1.10693e-06	0.0604484	1	1	41	16	1.99024e-36	2.25532e-15
ACSL6	1	0.00054505	1	1	1	1	6.05097e-09	0.00248839	1	1	18	28	4.57128e-17	1.67724e-25
ACSM1	1	0.00889245	0.0529814	1	1	1	0.000130767	0.00784636	1	1	4	4	4.42877e-05	4.42877e-05
ACSM2A						1	0.0431673	0.251335	1	1	0	1		0.025
ACSM3	1	1.65963e-08	8.56153e-05	1	1	1	0.012207	0.485599	1	1	14	4	1.12098e-13	4.42877e-05
ACSM4	1	0.00292275	0.0746807	1	1	1	0.0806016	0.709351	1	1	2	2	0.0027873	0.0027873
ACSM5	1	0.631516	1	1	1	1	0.0152452	0.100444	1	1	5	2	5.86322e-06	0.0027873
ACSS1	1	0.0781402	1	1	1	1	0.160537	1	1	1	12	9	5.62558e-12	2.05267e-09
ACSS2	1	0.00285893	1	1	1	1	0.0369412	1	1	1	11	20	4.0036e-11	9.32017e-19
ACSS3	1	6.6052e-09	0.00487252	1	1	1	1.14171e-07	0.000233522	1	1	10	15	2.86016e-10	1.58836e-14
ACTA1	1	2.61703e-05	0.00302767	1	1	1	1.5364e-07	1.84736e-05	0.363352	1	17	9	3.20824e-16	2.05267e-09
ACTA2	1	0.000522563	1	1	1	1	0.919798	1	1	1	41	8	1.99024e-36	1.48145e-08
ACTB	1	0.28841	1	1	1	0.000238217	1	1	1	1	11	8	4.0036e-11	1.48145e-08
ACTBL2	1	0.00392004	0.0456527	1	1	1	0.00139217	0.120493	1	1	3	5	0.000343447	5.86322e-06
ACTC1	1	1.99997e-05	0.0193022	1	1	1	1.19743e-06	3.91228e-05	0.00765898	1	8	6	1.48145e-08	7.89725e-07
ACTG1	1	0.164448	1	1	1	0.0828196	1	1	1	1	15	12	1.58836e-14	5.62558e-12
ACTG2	1	0.0685469	0.854471	1	1	1	0.0491496	0.199846	1	1	7	2	1.07673e-07	0.0027873
ACTL6A	1	0.943374	1	1	1	1	0.0376089	1	1	1	30	12	3.47973e-27	5.62558e-12
ACTL6B	1	0.0426414	0.454828	1	1	1	6.83704e-05	0.00133124	0.134796	1	5	6	5.86322e-06	7.89725e-07
ACTL7A	1	0.154228	1	1	1	1	0.412925	1	1	1	2	3	0.0027873	0.000343447
ACTL7B	1	0.0166787	0.166478	1	1	1	0.0114111	1	1	1	2	6	0.0027873	7.89725e-07
ACTL8	1	0.768148	1	1	1	1	0.00490566	0.115274	1	1	5	8	5.86322e-06	1.48145e-08
ACTL9	1	0.442155	1	1	1	1	0.594276	1	1	1	7	6	1.07673e-07	7.89725e-07
ACTN1	1	0.930543	1	1	1	1	3.09879e-05	1	1	1	24	111	3.92712e-22	4.93157e-95
ACTN2	1	0.471372	1	1	1	1	1.38258e-08	0.00456486	1	1	9	29	2.05267e-09	2.41516e-26
ACTN3	1	0.0148044	1	1	1	1	2.11894e-05	0.00284055	1	1	15	14	1.58836e-14	1.12098e-13
ACTN4	1	0.482999	1	1	1	1	0.708244	1	1	1	8	13	1.48145e-08	7.93018e-13
ACTR10	1	0.506553	1	1	1	1	0.927807	1	1	1	6	6	7.89725e-07	7.89725e-07
ACTR1A	1	0.134833	1	1	1	1	0.407178	1	1	1	13	10	7.93018e-13	2.86016e-10
ACTR1B	1	0.252099	1	1	1	1	0.00292521	0.960882	1	1	13	16	7.93018e-13	2.25532e-15
ACTR2	1	0.0179118	1	1	1	1	0.0980161	1	1	1	20	12	9.32017e-19	5.62558e-12
ACTR3	1	0.405438	1	1	1	1	0.0764634	1	1	1	11	8	4.0036e-11	1.48145e-08
ACTR3B	1	0.092282	1	1	1	1	1.72664e-06	1	1	1	12	34	5.62558e-12	1.50711e-30
ACTR3C	1	0.00100617	1	1	1	1	2.35897e-06	0.0265348	1	1	31	22	5.01626e-28	1.90936e-20
ACTR5	1	0.466358	1	1	1	1	0.00323452	0.599715	1	1	7	4	1.07673e-07	4.42877e-05
ACTR6	1	0.920266	1	1	1	1	0.333117	1	1	1	9	7	2.05267e-09	1.07673e-07
ACTR8	1	0.0100817	1	1	1	1	0.564286	1	1	1	7	7	1.07673e-07	1.07673e-07
ACTRT1						1	1	1	1	1	0	2		0.0027873
ACTRT2	0.775747	1	1	1	1	1	0.834473	1	1	1	7	9	1.07673e-07	2.05267e-09
ACVR1	1	9.19266e-07	1	1	1	1	0.00618178	0.2393	1	1	31	5	5.01626e-28	5.86322e-06
ACVR1B	1	0.162212	1	1	1	1	0.000808988	1	1	1	9	27	2.05267e-09	1.16549e-24
ACVR1C	1	1.14496e-10	1	1	1	1	8.12733e-07	0.00542818	1	1	40	40	1.37519e-35	1.37519e-35
ACVR2A	1	0.165707	1	1	1	1	0.000134699	0.0358999	1	1	10	11	2.86016e-10	4.0036e-11
ACVR2B	1	0.00601526	1	1	1	1	1.34365e-09	0.112257	1	1	7	14	1.07673e-07	1.12098e-13
ACVRL1	1	2.00042e-10	5.17766e-07	1	1	1	4.10938e-06	0.00126266	1	1	18	15	4.57128e-17	1.58836e-14
ACY1	1	0.376588	1	1	1	1	0.240107	1	1	1	6	4	7.89725e-07	4.42877e-05
ACY3	1.03775e-08	1	1	1	1	0.361411	1	1	1	1	13	4	7.93018e-13	4.42877e-05
ACYP1	1	0.0507269	1	1	1	1	0.223742	1	1	1	20	4	9.32017e-19	4.42877e-05
ACYP2	1	0.189548	1	1	1	1	5.45487e-09	0.0195274	1	1	4	25	4.42877e-05	5.63933e-23
ADA	1	0.0504423	1	1	1	1	0.762035	1	1	1	5	5	5.86322e-06	5.86322e-06
ADAD1	1	1.35028e-21	0.000107002	1	1	1	1.82021e-06	0.016113	1	1	47	17	1.83915e-41	3.20824e-16
ADAD2	1	3.18948e-07	0.00381316	1	1	1	0.0244826	0.792532	1	1	14	12	1.12098e-13	5.62558e-12
ADAL	1	2.61649e-05	1	1	1	1	0.000699779	0.32002	1	1	34	11	1.50711e-30	4.0036e-11
ADAM10	1	0.823212	1	1	1	1	0.624254	1	1	1	6	10	7.89725e-07	2.86016e-10
ADAM11	1	0.15012	1	1	1	1	0.88314	1	1	1	5	22	5.86322e-06	1.90936e-20
ADAM12	1	2.72935e-26	2.27619e-19	2.70414e-05	1	1	4.57224e-35	1.05226e-13	1	1	22	91	1.90936e-20	2.62512e-78
ADAM15	1	5.23567e-07	1	1	1	1	1.09682e-13	0.192132	1	1	42	78	2.88121e-37	1.97937e-67
ADAM17	1	0.143108	1	1	1	1	0.0045003	0.711647	1	1	10	7	2.86016e-10	1.07673e-07
ADAM18	1	0.127889	1	1	1	1	0.737517	1	1	1	6	1	7.89725e-07	0.025
ADAM19	1	0.388569	1	1	1	1	3.81405e-07	0.00173721	1	1	9	19	2.05267e-09	6.52296e-18
ADAM2	1	0.738931	1	1	1	1	0.673656	1	1	1	6	1	7.89725e-07	0.025
ADAM20	1	0.0733666	0.380214	1	1	1	0.188158	0.709351	1	1	2	1	0.0027873	0.025
ADAM21	1	0.0334617	0.308711	1	1	1	0.164841	0.709351	1	1	2	1	0.0027873	0.025
ADAM21P1	1	0.030906	0.156815	1	1	1	0.497555	1	1	1	2	1	0.0027873	0.025
ADAM22	1	4.69368e-20	1	1	1	1	7.52146e-07	1	1	1	40	45	1.37519e-35	8.75549e-40
ADAM23	1	0.000523844	1	1	1	1	0.000375842	0.184817	1	1	9	8	2.05267e-09	1.48145e-08
ADAM28	1	0.669903	1	1	1	1	0.209553	1	1	1	6	7	7.89725e-07	1.07673e-07
ADAM29	1	6.78513e-07	0.00531025	1	1	1	2.66675e-05	0.0282552	1	1	40	16	1.37519e-35	2.25532e-15
ADAM30	1	9.00065e-06	0.0090823	1	1	1	8.2471e-05	0.000354395	0.0125443	0.467855	7	4	1.07673e-07	4.42877e-05
ADAM32	1	2.0458e-09	6.03994e-05	1	1	1	2.41077e-06	0.000812523	1	1	10	7	2.86016e-10	1.07673e-07
ADAM33	1	0.258026	1	1	1	1	0.0421805	1	1	1	8	36	1.48145e-08	3.14475e-32
ADAM3A	0.426197	1	1	1	1	1	0.932609	1	1	1	3	9	0.000343447	2.05267e-09
ADAM5P	1	2.77385e-15	2.37258e-14	1.43316e-10	2.49607e-05	1	0.48491	1	1	1	9	2	2.05267e-09	0.0027873
ADAM6	1	0.000687841	0.01582	1	1	1	0.000196736	0.012509	1	1	4	6	4.42877e-05	7.89725e-07
ADAM7	1	0.679832	1	1	1	1	0.00110521	0.0074762	1	1	2	4	0.0027873	4.42877e-05
ADAM8	1	2.39563e-07	0.0838126	1	1	1	3.60666e-13	1	1	1	18	84	4.57128e-17	1.88609e-72
ADAM9	1	0.00133027	1	1	1	1	1.0586e-09	0.191848	1	1	57	40	7.61235e-50	1.37519e-35
ADAMDEC1	1	0.170085	0.666686	1	1	1	0.00118053	0.0205659	1	1	10	5	2.86016e-10	5.86322e-06
ADAMTS1	1	0.000525026	0.663214	1	1	1	0.000803896	0.219338	1	1	7	8	1.07673e-07	1.48145e-08
ADAMTS10	1	0.24119	1	1	1	1	0.37453	1	1	1	8	30	1.48145e-08	3.47973e-27
ADAMTS12	1	0.000346847	0.00456418	1	1	1	0.0459002	0.60379	1	1	5	21	5.86322e-06	1.33328e-19
ADAMTS13	1	1	1	1	1	1	0.459013	1	1	1	10	54	2.86016e-10	2.48678e-47
ADAMTS14	1	0.928305	1	1	1	1	1	1	1	1	16	34	2.25532e-15	1.50711e-30
ADAMTS15	1	0.668106	1	1	1	1	0.000229182	0.0235707	1	1	9	11	2.05267e-09	4.0036e-11
ADAMTS16	1	3.52882e-09	7.29928e-05	1	1	1	0.00996643	0.756533	1	1	19	34	6.52296e-18	1.50711e-30
ADAMTS17	1	0.0667123	1	1	1	1	1.26717e-13	1	1	1	10	77	2.86016e-10	1.35979e-66
ADAMTS18	1	0.000900975	0.0206564	1	1	1	3.01239e-08	0.000156613	1	1	9	19	2.05267e-09	6.52296e-18
ADAMTS19	1	0.00550391	0.262949	1	1	1	1.61575e-06	0.120913	1	1	7	15	1.07673e-07	1.58836e-14
ADAMTS2	1	0.269027	1	1	1	1	2.30126e-26	1	1	1	14	227	1.12098e-13	5.96124e-192
ADAMTS20	1	2.38975e-06	4.67779e-05	0.00766486	1	1	0.00835716	0.0410709	1	1	7	5	1.07673e-07	5.86322e-06
ADAMTS3	1	0.447237	1	1	1	1	0.0294901	1	1	1	7	11	1.07673e-07	4.0036e-11
ADAMTS4	1	0.0242406	0.607427	1	1	1	0.172583	0.593066	1	1	9	4	2.05267e-09	4.42877e-05
ADAMTS5	1	0.000119898	0.197382	1	1	1	1.85963e-07	0.000111275	0.607761	1	11	11	4.0036e-11	4.0036e-11
ADAMTS6	1	0.314118	1	1	1	1	0.000100251	0.0298788	1	1	11	11	4.0036e-11	4.0036e-11
ADAMTS7	1	0.700534	1	1	1	1	0.00480344	1	1	1	6	26	7.89725e-07	8.10427e-24
ADAMTS8	1	0.112172	1	1	1	1	0.213193	1	1	1	13	15	7.93018e-13	1.58836e-14
ADAMTS9	1	2.90883e-05	0.460976	1	1	1	6.20041e-12	3.02625e-05	1	1	6	35	7.89725e-07	2.1766e-31
ADAMTSL1	1	0.0829941	0.380242	1	1	1	0.0176324	0.836303	1	1	2	23	0.0027873	2.73706e-21
ADAMTSL2	1	0.366683	1	1	1	1	1.27076e-12	4.62753e-06	1	1	12	36	5.62558e-12	3.14475e-32
ADAMTSL3	1	0.00166532	0.577709	1	1	1	0.152213	0.9358	1	1	10	9	2.86016e-10	2.05267e-09
ADAMTSL4	1	0.135997	1	1	1	1	0.626625	1	1	1	28	21	1.67724e-25	1.33328e-19
ADAMTSL5	1	0.0324511	1	1	1	1	0.000999296	0.60276	1	1	9	16	2.05267e-09	2.25532e-15
ADAP1	1	0.114626	0.377839	1	1	1	1	1	1	1	3	104	0.000343447	3.51721e-89
ADAP2	1	0.294117	1	1	1	1	0.0257075	1	1	1	9	9	2.05267e-09	2.05267e-09
ADAR	1	2.38658e-05	1	1	1	1	0.131348	1	1	1	48	26	2.66644e-42	8.10427e-24
ADARB1	1	1	1	1	1	1	1	1	1	1	144	94	1.28631e-122	8.12191e-81
ADARB2	1	1.21452e-05	0.423047	1	1	1	1	1	1	1	12	359	5.62558e-12	3.68618e-302
ADAT1	1	0.547854	1	1	1	1	0.319849	0.933322	1	1	11	2	4.0036e-11	0.0027873
ADAT2	1	1	1	1	1	1	0.401941	1	1	1	10	13	2.86016e-10	7.93018e-13
ADAT3	1	0.0317901	1	1	1	1	0.0359752	1	1	1	17	3	3.20824e-16	0.000343447
ADC	1	0.0486485	1	1	1	1	0.294899	1	1	1	17	8	3.20824e-16	1.48145e-08
ADCK1	1	7.4631e-07	1	1	1	1	2.45969e-11	1.97939e-06	1	1	22	18	1.90936e-20	4.57128e-17
ADCK2	1	0.0654422	1	1	1	1	0.0225666	1	1	1	7	9	1.07673e-07	2.05267e-09
ADCK4	1	0.000705006	1	1	1	1	4.34137e-06	0.00160179	1	1	25	12	5.63933e-23	5.62558e-12
ADCK5	1	0.809946	1	1	1	1	1.8842e-05	0.891273	1	1	6	16	7.89725e-07	2.25532e-15
ADCY1	1	0.00974729	0.531302	1	1	1	0.14668	1	1	1	5	18	5.86322e-06	4.57128e-17
ADCY10	1	1.46813e-08	0.000396539	1	1	1	5.69166e-14	7.83234e-07	1	1	11	23	4.0036e-11	2.73706e-21
ADCY2	1	0.00174118	0.615853	1	1	1	9.70458e-09	1	1	1	5	32	5.86322e-06	7.23491e-29
ADCY3	0.731135	1	1	1	1	1	2.87095e-06	0.0565899	1	1	10	28	2.86016e-10	1.67724e-25
ADCY4	1	1.48711e-05	0.577733	1	1	1	0.82512	1	1	1	11	16	4.0036e-11	2.25532e-15
ADCY5	1	0.0904474	1	1	1	1	0.00121011	0.912498	1	1	6	28	7.89725e-07	1.67724e-25
ADCY6	1	0.000283379	1	1	1	1	1	1	1	1	21	21	1.33328e-19	1.33328e-19
ADCY7	1	2.98351e-08	1.79532e-06	0.0212878	1	1	1	1	1	1	5	10	5.86322e-06	2.86016e-10
ADCY8	1	4.13744e-10	4.39561e-05	1	1	1	0.00125963	0.04408	1	1	11	11	4.0036e-11	4.0036e-11
ADCY9	1	0.00149297	1	1	1	1	0.0128353	1	1	1	10	75	2.86016e-10	6.41908e-65
ADCYAP1	1	4.71334e-07	0.0151451	1	1	1	5.80777e-21	2.00055e-09	1	1	29	34	2.41516e-26	1.50711e-30
ADCYAP1R1	1	0.0866476	1	1	1	1	0.40127	1	1	1	12	9	5.62558e-12	2.05267e-09
ADD1	1	0.000406068	1	1	1	1	1.23682e-13	0.0701933	1	1	56	68	5.24191e-49	4.65299e-59
ADD2	1	1.56628e-19	1	1	1	1	0.0177943	1	1	1	115	43	2.23195e-98	4.17218e-38
ADD3	1	0.0766502	1	1	1	1	0.035125	1	1	1	60	8	2.33341e-52	1.48145e-08
ADH1A	1	0.0103458	0.0467533	1	1						2	0	0.0027873
ADH1B	1	0.0540198	0.203132	1	1	1	0.534947	1	1	1	3	2	0.000343447	0.0027873
ADH1C	1	0.643573	1	1	1						4	0	4.42877e-05
ADH4	1	0.392091	0.895115	1	1						1	0	0.025
ADH5	1	0.29492	1	1	1	1	0.00223439	1	1	1	10	5	2.86016e-10	5.86322e-06
ADH6	1	4.4337e-05	0.00218527	1	1	1	1.75748e-05	0.00196699	1	1	8	10	1.48145e-08	2.86016e-10
ADH7	1	0.0353068	0.298211	1	1	1	0.0277273	0.13529	1	1	4	1	4.42877e-05	0.025
ADHFE1	1	0.0138878	1	1	1	1	0.000657529	0.947444	1	1	8	16	1.48145e-08	2.25532e-15
ADI1	1	0.650778	1	1	1	1	1.87297e-07	0.1431	1	1	5	21	5.86322e-06	1.33328e-19
ADIG	1	0.109859	0.560618	1	1	1	0.0438861	0.549909	1	1	4	4	4.42877e-05	4.42877e-05
ADIPOQ	1	0.00384865	0.138753	1	1	1	0.000508672	0.0101358	1	1	8	2	1.48145e-08	0.0027873
ADIPOR1	1	0.0874955	1	1	1	1	0.00894197	1	1	1	34	10	1.50711e-30	2.86016e-10
ADIPOR2	1	0.183299	1	1	1	1	0.00418916	0.0657567	1	1	15	3	1.58836e-14	0.000343447
ADK	1	0.729729	1	1	1	1	1.7102e-07	1	1	1	20	52	9.32017e-19	1.18054e-45
ADM	1	0.466932	1	1	1	1	0.0372803	0.942838	1	1	17	4	3.20824e-16	4.42877e-05
ADM2	1	0.0139855	1	1	1	1	0.903987	1	1	1	10	6	2.86016e-10	7.89725e-07
ADNP	1	0.427142	1	1	1	1	0.000550646	0.0185916	1	1	28	4	1.67724e-25	4.42877e-05
ADNP2	1	0.000907751	0.0624361	1	1	1	0.00209276	0.0932983	1	1	8	2	1.48145e-08	0.0027873
ADO	1	0.840663	1	1	1	1	2.04054e-08	0.00369635	1	1	9	16	2.05267e-09	2.25532e-15
ADORA1	1	0.295959	1	1	1	1	0.0418861	1	1	1	24	20	3.92712e-22	9.32017e-19
ADORA2A	0.416159	1	1	1	1	1	0.120962	0.381542	1	1	13	4	7.93018e-13	4.42877e-05
ADORA2B	1	0.0392237	1	1	1	1	2.48082e-06	0.0720787	1	1	11	10	4.0036e-11	2.86016e-10
ADORA3	1	0.171843	1	1	1	1	1	1	1	1	15	29	1.58836e-14	2.41516e-26
ADPGK	1	0.247404	1	1	1	1	0.869806	1	1	1	27	33	1.16549e-24	1.04398e-29
ADPRH	1	0.164895	1	1	1	1	0.329736	1	1	1	12	5	5.62558e-12	5.86322e-06
ADPRHL1	1	1.01381e-06	0.00913776	1	1	1	5.09274e-19	0.0209486	1	1	25	93	5.63933e-23	5.57353e-80
ADPRHL2	1	0.0489274	1	1	1	1	0.347731	1	1	1	7	5	1.07673e-07	5.86322e-06
ADRA1A	1	2.30686e-43	1.61249e-25	4.47352e-05	1	1	5.91008e-20	6.71564e-14	0.00734698	1	40	51	1.37519e-35	8.1361e-45
ADRA1B	1	0.0575747	1	1	1	1	0.0959277	0.891972	1	1	8	14	1.48145e-08	1.12098e-13
ADRA1D	1	0.0004723	0.474821	1	1	1	0.000488049	0.118313	1	1	5	10	5.86322e-06	2.86016e-10
ADRA2A	1	0.000531796	1	1	1	1	0.000690786	0.0682717	1	1	11	8	4.0036e-11	1.48145e-08
ADRA2B	1	0.00867858	1	1	1	1	0.289562	1	1	1	4	8	4.42877e-05	1.48145e-08
ADRA2C	1	0.0398037	1	1	1	1	0.138806	0.60379	1	1	7	9	1.07673e-07	2.05267e-09
ADRB1	1	0.392091	1	1	1	1	0.921774	1	1	1	4	9	4.42877e-05	2.05267e-09
ADRB2	1	0.831747	1	1	1	1	0.562606	1	1	1	9	6	2.05267e-09	7.89725e-07
ADRB3	1	0.241261	0.712431	1	1	1	0.000454125	0.468862	1	1	8	9	1.48145e-08	2.05267e-09
ADRBK1	1	0.0118204	1	1	1	1	0.956434	1	1	1	6	21	7.89725e-07	1.33328e-19
ADRBK2	1	0.385757	1	1	1	1	0.00333559	0.727576	1	1	8	5	1.48145e-08	5.86322e-06
ADRM1	1	0.359132	1	1	1	1	0.935604	1	1	1	18	18	4.57128e-17	4.57128e-17
ADSL	1	0.0206539	1	1	1	1	0.0115087	1	1	1	16	16	2.25532e-15	2.25532e-15
ADSS	1	0.300833	1	1	1	1	0.244994	1	1	1	11	10	4.0036e-11	2.86016e-10
ADSSL1	1	0.201927	1	1	1	1	7.83778e-06	0.249537	1	1	11	39	4.0036e-11	9.50501e-35
AEBP1	1	0.143793	1	1	1	1	0.000841378	1	1	1	6	20	7.89725e-07	9.32017e-19
AEBP2	1	0.00451325	1	1	1	1	0.795454	1	1	1	8	32	1.48145e-08	7.23491e-29
AEN	1	0.000851501	1	1	1	1	0.0932656	1	1	1	16	5	2.25532e-15	5.86322e-06
AES	0.0144968	1	1	1	1	1	2.13204e-09	1	1	1	18	33	4.57128e-17	1.04398e-29
AFAP1	1	1.02745e-17	4.29164e-11	0.428619	1	1	3.47172e-17	0.0573136	1	1	56	152	5.24191e-49	2.65673e-129
AFAP1L1	1	0.630915	1	1	1	1	0.000346013	0.761055	1	1	10	24	2.86016e-10	3.92712e-22
AFAP1L2	1	0.00310601	0.215698	1	1	1	6.0193e-06	0.450394	1	1	16	36	2.25532e-15	3.14475e-32
AFARP1	1	0.000180237	0.0166701	1	1	1	0.00153675	0.0496687	1	1	6	2	7.89725e-07	0.0027873
AFF1	1	0.0550443	1	1	1	1	6.08426e-09	1	1	1	30	74	3.47973e-27	4.41093e-64
AFF2	1	2.04893e-05	0.0762797	1	1	1	4.91679e-10	0.000189143	1	1	52	67	1.18054e-45	3.19954e-58
AFF3	1	0.069897	1	1	1	1	3.53899e-37	3.21508e-14	1	1	27	144	1.16549e-24	1.28631e-122
AFF4	1	0.0819012	1	1	1	1	0.101229	0.907215	1	1	9	4	2.05267e-09	4.42877e-05
AFG3L1	1	0.100976	1	1	1	1	0.0046714	1	1	1	33	39	1.04398e-29	9.50501e-35
AFG3L2	1	0.0229205	1	1	1	1	0.200069	1	1	1	9	6	2.05267e-09	7.89725e-07
AFM	1	0.0451741	0.297748	1	1	1	0.0348772	0.219338	1	1	2	1	0.0027873	0.025
AFMID	1	0.972749	1	1	1	0.000133229	1	1	1	1	21	25	1.33328e-19	5.63933e-23
AFP	1	0.0725287	0.217391	1	1	1	0.143449	0.456978	1	1	1	1	0.025	0.025
AFTPH	1	9.11558e-06	1	1	1	1	1.88405e-07	1	1	1	36	9	3.14475e-32	2.05267e-09
AGA	1	0.0426345	1	1	1	1	0.389991	1	1	1	6	6	7.89725e-07	7.89725e-07
AGAP1	1	4.75696e-05	0.108586	1	1	1	3.13722e-86	1	1	1	16	602	2.25532e-15	1e-180
AGAP11	1	1.60479e-05	0.0519774	1	1	1	0.00131156	0.0387273	1	1	15	5	1.58836e-14	5.86322e-06
AGAP2	1	1.05059e-08	6.074e-06	0.0708569	1	1	2.15296e-49	5.71262e-34	2.40631e-06	1	13	56	7.93018e-13	5.24191e-49
AGAP3	1	0.127237	1	1	1	1	0.00276667	1	1	1	16	80	2.25532e-15	4.19508e-69
AGAP4	1	0.419307	1	1	1	1	0.139668	0.716766	1	1	2	2	0.0027873	0.0027873
AGAP5	1	0.0215072	1	1	1	1	0.00671132	0.16212	1	1	6	5	7.89725e-07	5.86322e-06
AGAP6	1	0.100852	0.92026	1	1	1	0.413229	1	1	1	3	3	0.000343447	0.000343447
AGAP7	1	0.00190102	0.0564452	1	1	1	4.51615e-05	0.000377971	0.131133	1	3	2	0.000343447	0.0027873
AGAP8						1	0.0210462	0.219338	1	1	0	2		0.0027873
AGBL1	1	0.00603421	0.197932	1	1	1	2.32688e-05	0.0166117	1	1	6	19	7.89725e-07	6.52296e-18
AGBL2	1	0.875761	1	1	1	1	0.478914	1	1	1	8	5	1.48145e-08	5.86322e-06
AGBL3	1	0.0568554	1	1	1	1	0.00800176	0.66876	1	1	12	7	5.62558e-12	1.07673e-07
AGBL4	1	9.21346e-14	7.33572e-06	1	1	1	1.45081e-13	0.0245218	1	1	14	44	1.12098e-13	6.0432e-39
AGBL5	1	0.712213	1	1	1	1	9.90278e-05	0.562377	1	1	34	10	1.50711e-30	2.86016e-10
AGER	1	0.0445816	0.662729	1	1	1	4.1022e-10	0.00295996	1	1	8	44	1.48145e-08	6.0432e-39
AGFG1	1	0.000201081	1	1	1	1	1.90998e-10	1	1	1	28	56	1.67724e-25	5.24191e-49
AGFG2	1	0.905449	1	1	1	1	0.0269078	0.62272	1	1	7	6	1.07673e-07	7.89725e-07
AGGF1	1	0.233408	1	1	1	1	0.0241284	1	1	1	9	8	2.05267e-09	1.48145e-08
AGK	1	0.00441037	1	1	1	1	0.00136579	0.137919	1	1	12	5	5.62558e-12	5.86322e-06
AGL	1	0.26847	1	1	1	1	9.63821e-11	0.0279504	1	1	85	53	2.74693e-73	1.71325e-46
AGMAT	1	0.346912	1	1	1	1	0.0184435	1	1	1	4	8	4.42877e-05	1.48145e-08
AGPAT1	1	6.50105e-09	1	1	1	1	3.86972e-13	0.0133585	1	1	105	59	5.12823e-90	1.6061e-51
AGPAT2	1	0.460395	1	1	1	1	0.0618177	1	1	1	6	18	7.89725e-07	4.57128e-17
AGPAT3	1	1.79794e-09	0.233177	1	1	1	4.98854e-12	0.00045517	1	1	34	42	1.50711e-30	2.88121e-37
AGPAT4	1	0.150498	1	1	1	1	0.000550155	1	1	1	18	37	4.57128e-17	4.54524e-33
AGPAT5	1	0.885812	1	1	1	1	0.00361787	0.507481	1	1	13	9	7.93018e-13	2.05267e-09
AGPAT6	1	1.83637e-06	1	1	1	1	0.05441	1	1	1	11	8	4.0036e-11	1.48145e-08
AGPAT9	1	0.00921193	1	1	1	1	0.0116339	0.457329	1	1	11	6	4.0036e-11	7.89725e-07
AGPHD1	1	0.0125133	1	1	1	1	0.143449	0.60276	1	1	22	1	1.90936e-20	0.025
AGPS	1	0.189895	1	1	1	1	0.00694853	1	1	1	6	12	7.89725e-07	5.62558e-12
AGR2	1	0.114815	0.503133	1	1	1	0.153636	0.603122	1	1	4	2	4.42877e-05	0.0027873
AGR3	1	0.00540485	0.0379396	1	1	1	0.0638536	0.287229	1	1	5	1	5.86322e-06	0.025
AGRN	1	0.533103	1	1	1	1	0.000973423	1	1	1	6	80	7.89725e-07	4.19508e-69
AGRP	1	0.12386	1	1	1	0.197658	1	1	1	1	11	8	4.0036e-11	1.48145e-08
AGT	1	0.0725287	0.464573	1	1	1	0.659037	1	1	1	7	5	1.07673e-07	5.86322e-06
AGTPBP1	1	0.0673975	1	1	1	1	0.0136971	0.486343	1	1	5	4	5.86322e-06	4.42877e-05
AGTR1	1	8.80408e-26	1.20532e-12	1	1	1	3.82619e-11	3.75675e-05	1	1	64	14	1.04098e-55	1.12098e-13
AGTR2						1	0.737517	1	1	1	0	1		0.025
AGTRAP	1	0.000703481	1	1	1	1	0.0597806	1	1	1	65	55	1.51336e-56	3.61018e-48
AGXT	0.0245005	1	1	1	1	1	0.331418	1	1	1	7	8	1.07673e-07	1.48145e-08
AGXT2	1	0.00828301	0.0582262	1	1	1	0.0797978	0.886229	1	1	3	7	0.000343447	1.07673e-07
AGXT2L1	1	9.21346e-14	0.000341521	1	1	1	4.90991e-17	0.00507809	1	1	28	30	1.67724e-25	3.47973e-27
AGXT2L2	1	0.556104	1	1	1	1	0.0579539	1	1	1	8	9	1.48145e-08	2.05267e-09
AHCTF1	1	0.0645753	1	1	1	1	0.0886375	1	1	1	7	12	1.07673e-07	5.62558e-12
AHCY	1	0.000799176	1	1	1	1	0.000371661	1	1	1	36	12	3.14475e-32	5.62558e-12
AHCYL1	1	1	1	1	1	1	0.0700513	1	1	1	12	13	5.62558e-12	7.93018e-13
AHCYL2	1	0.0268672	1	1	1	1	2.32374e-11	6.84848e-05	1	1	28	58	1.67724e-25	1.10564e-50
AHDC1	1	0.00845058	1	1	1	1	0.00166337	1	1	1	39	18	9.50501e-35	4.57128e-17
AHI1	1	3.74339e-10	1	1	1	1	6.87762e-18	0.301564	1	1	60	42	2.33341e-52	2.88121e-37
AHNAK	1	0.0601702	1	1	1	1	5.89455e-05	0.191523	1	1	42	21	2.88121e-37	1.33328e-19
AHNAK2	1	0.000871821	1	1	1	1	0.144534	1	1	1	9	25	2.05267e-09	5.63933e-23
AHR	1	0.0615844	1	1	1	1	0.00840174	1	1	1	10	7	2.86016e-10	1.07673e-07
AHRR	1	0.0383328	0.392839	1	1	1	1	1	1	1	3	146	0.000343447	2.7418e-124
AHSA1	1	0.838687	1	1	1	1	0.347841	1	1	1	12	5	5.62558e-12	5.86322e-06
AHSA2	1	0.0976764	1	1	1	1	0.00267414	1	1	1	12	8	5.62558e-12	1.48145e-08
AHSG	1	0.383249	1	1	1	1	1.43254e-06	0.603074	1	1	6	8	7.89725e-07	1.48145e-08
AHSP	1	0.05296	0.448615	1	1	1	0.532793	1	1	1	6	1	7.89725e-07	0.025
AICDA	1	0.0730643	0.285142	1	1	1	0.111269	1	1	1	2	9	0.0027873	2.05267e-09
AIDA	1	0.00781665	1	1	1	1	0.000833464	1	1	1	14	10	1.12098e-13	2.86016e-10
AIF1	1	0.466778	1	1	1	1	0.0353151	1	1	1	12	14	5.62558e-12	1.12098e-13
AIF1L	1	0.171797	1	1	1	1	0.319606	1	1	1	2	5	0.0027873	5.86322e-06
AIFM1	1	0.174876	1	1	1	1	2.69791e-08	0.00317159	1	1	48	42	2.66644e-42	2.88121e-37
AIFM2	1	6.01895e-09	0.0233867	1	1	1	0.097262	0.968372	1	1	18	6	4.57128e-17	7.89725e-07
AIFM3	1	1.77943e-10	0.000585033	1	1	1	3.84872e-15	8.046e-08	1	1	50	23	5.60835e-44	2.73706e-21
AIG1	1	0.30641	1	1	1	1	0.00205337	0.301564	1	1	10	15	2.86016e-10	1.58836e-14
AIM1	1	0.648637	1	1	1	1	0.748217	1	1	1	13	11	7.93018e-13	4.0036e-11
AIM1L	1	0.0293601	0.295192	1	1	1	0.00351681	0.559319	1	1	5	9	5.86322e-06	2.05267e-09
AIM2	0.0358666	1	1	1	1	1	0.898777	1	1	1	8	2	1.48145e-08	0.0027873
AIMP1	1	0.976896	1	1	1	1	0.291303	1	1	1	37	19	4.54524e-33	6.52296e-18
AIMP2	1	0.877911	1	1	1	1	0.081098	1	1	1	11	10	4.0036e-11	2.86016e-10
AIP	0.961997	1	1	1	1	1	0.916819	1	1	1	11	8	4.0036e-11	1.48145e-08
AIPL1	1	0.265773	1	1	1	1	0.731198	1	1	1	21	27	1.33328e-19	1.16549e-24
AIRE	1	0.00246215	0.0756997	1	1	1	0.00140433	1	1	1	16	27	2.25532e-15	1.16549e-24
AJAP1	1	6.5254e-10	0.00159203	1	1	1	8.00412e-12	0.493591	1	1	18	131	4.57128e-17	9.41719e-112
AK1	1	2.76514e-05	0.0335324	1	1	1	0.175796	1	1	1	6	3	7.89725e-07	0.000343447
AK2	1	0.257353	1	1	1	1	0.32792	1	1	1	20	11	9.32017e-19	4.0036e-11
AK3	1	0.976788	1	1	1	1	0.0917715	0.603764	1	1	5	2	5.86322e-06	0.0027873
AK3L1	1	0.125957	1	1	1	1	3.00199e-07	1	1	1	42	43	2.88121e-37	4.17218e-38
AK5	1	0.0997391	1	1	1	1	0.000859877	1	1	1	20	53	9.32017e-19	1.71325e-46
AK7	1	0.846254	1	1	1	1	0.0658066	0.859061	1	1	14	10	1.12098e-13	2.86016e-10
AKAP1	1	0.430844	1	1	1	1	0.1764	1	1	1	16	9	2.25532e-15	2.05267e-09
AKAP10	1	0.304157	1	1	1	1	0.00557753	0.928302	1	1	8	12	1.48145e-08	5.62558e-12
AKAP11	1	0.00444519	1	1	1	1	0.158979	1	1	1	11	4	4.0036e-11	4.42877e-05
AKAP12	1	0.00307425	1	1	1	1	0.000109493	1	1	1	22	70	1.90936e-20	9.84373e-61
AKAP13	1	2.96425e-17	1	1	1	1	1	1	1	1	65	101	1.51336e-56	1.13503e-86
AKAP14	1	1.22156e-08	1.02719e-07	0.0180077	1	1	2.08533e-07	3.07018e-06	0.00148073	1	12	6	5.62558e-12	7.89725e-07
AKAP2	1	0.567834	1	1	1	1	0.0058711	0.365151	1	1	4	15	4.42877e-05	1.58836e-14
AKAP3	1	0.154921	0.84537	1	1	1	0.00234842	0.0379123	1	1	3	4	0.000343447	4.42877e-05
AKAP4	1	1.42473e-05	0.000702146	1	1	1	0.0020451	0.0503647	1	1	6	7	7.89725e-07	1.07673e-07
AKAP5	1	0.013197	1	1	1	1	0.0561744	0.438366	1	1	12	2	5.62558e-12	0.0027873
AKAP6	1	0.00898077	0.164682	1	1	1	0.563244	1	1	1	13	7	7.93018e-13	1.07673e-07
AKAP7	1	0.123127	1	1	1	1	8.26676e-05	0.79057	1	1	4	12	4.42877e-05	5.62558e-12
AKAP8	1	0.675545	1	1	1	1	0.000336602	0.942324	1	1	12	19	5.62558e-12	6.52296e-18
AKAP8L	1	0.264162	1	1	1	1	0.0287252	1	1	1	14	19	1.12098e-13	6.52296e-18
AKAP9	1	0.00904063	1	1	1	1	0.502709	1	1	1	18	18	4.57128e-17	4.57128e-17
AKD1	1	0.0141439	1	1	1	1	8.35607e-06	0.41244	1	1	46	19	1.26882e-40	6.52296e-18
AKIRIN1	1	0.342513	1	1	1	1	2.01411e-05	1	1	1	14	24	1.12098e-13	3.92712e-22
AKIRIN2	1	0.933526	1	1	1	1	0.675537	1	1	1	9	10	2.05267e-09	2.86016e-10
AKNA	1	1.1049e-05	0.00155057	1	1	1	0.0134461	0.316124	1	1	6	4	7.89725e-07	4.42877e-05
AKNAD1	1	1.06067e-05	0.000932559	1	1	1	0.869307	1	1	1	7	2	1.07673e-07	0.0027873
AKR1A1	1	0.4238	1	1	1	1	0.00611999	1	1	1	28	14	1.67724e-25	1.12098e-13
AKR1B1	1	0.00326507	1	1	1	1	0.00304284	0.537307	1	1	12	8	5.62558e-12	1.48145e-08
AKR1B10	1	0.000958164	0.0308669	1	1	1	0.00752087	0.105285	1	1	4	4	4.42877e-05	4.42877e-05
AKR1B15	1	0.018066	0.281346	1	1	1	0.814725	1	1	1	7	3	1.07673e-07	0.000343447
AKR1C1	1	0.682354	1	1	1	1	0.556428	1	1	1	2	2	0.0027873	0.0027873
AKR1C2	1	1.66658e-08	1.15698e-05	0.0605521	1	1	4.92719e-05	0.00334302	1	1	19	8	6.52296e-18	1.48145e-08
AKR1C3	1	0.0402497	0.15556	1	1	1	1	1	1	1	1	2	0.025	0.0027873
AKR1C4	1	0.0637043	0.232623	1	1	1	0.00049939	0.0146261	1	1	3	3	0.000343447	0.000343447
AKR1CL1	1	1.53768e-05	0.000496196	0.390606	1	1	0.000364206	0.00392509	0.0520616	1	4	1	4.42877e-05	0.025
AKR1D1	1	0.105703	0.587616	1	1	1	0.217435	0.79057	1	1	4	5	4.42877e-05	5.86322e-06
AKR1E2	1	0.104569	1	1	1	1	0.0220123	1	1	1	10	8	2.86016e-10	1.48145e-08
AKR7A2	1	0.197768	1	1	1	1	0.120847	1	1	1	8	7	1.48145e-08	1.07673e-07
AKR7A3	1	0.0571098	1	1	1	1	0.00760462	0.0835193	1	1	11	5	4.0036e-11	5.86322e-06
AKR7L	1	2.13324e-16	1.85208e-13	1.78289e-08	0.000242502	1	2.4012e-06	0.000451332	1	1	18	12	4.57128e-17	5.62558e-12
AKT1	1	0.270901	1	1	1	1	2.04524e-15	0.0733218	1	1	28	94	1.67724e-25	8.12191e-81
AKT1S1	1	0.000442587	1	1	1	1	0.00941603	1	1	1	63	31	7.1614e-55	5.01626e-28
AKT2	1	0.000298187	1	1	1	1	0.505641	1	1	1	17	5	3.20824e-16	5.86322e-06
AKT3	1	0.115695	0.591106	1	1	1	1.77803e-11	0.000487672	1	1	4	44	4.42877e-05	6.0432e-39
AKTIP	1	0.147293	1	1	1	1	0.135687	0.433823	1	1	32	4	7.23491e-29	4.42877e-05
ALAD	1	0.122266	1	1	1	1	0.0140206	0.126187	1	1	7	2	1.07673e-07	0.0027873
ALAS1	1	1	1	1	1	1	1	1	1	1	16	6	2.25532e-15	7.89725e-07
ALAS2	1	6.9274e-07	0.000220957	0.142066	1	1	0.00848793	0.112097	1	1	12	6	5.62558e-12	7.89725e-07
ALB	1	0.0443669	0.130954	1	1	1	1.03406e-06	0.000432269	1	1	2	10	0.0027873	2.86016e-10
ALCAM	1	0.0756547	1	1	1	1	2.54883e-08	0.193088	1	1	14	30	1.12098e-13	3.47973e-27
ALDH16A1	1	0.779042	1	1	1	1	0.00265663	1	1	1	12	34	5.62558e-12	1.50711e-30
ALDH18A1	1	0.25879	1	1	1	1	0.0614055	1	1	1	26	14	8.10427e-24	1.12098e-13
ALDH1A1	1	0.0254347	0.0678627	0.309371	1	1	0.604568	1	1	1	1	1	0.025	0.025
ALDH1A2	1	0.0103476	1	1	1	1	3.81946e-07	0.00147142	1	1	24	23	3.92712e-22	2.73706e-21
ALDH1A3	1	0.000808051	1	1	1	1	0.195955	1	1	1	17	16	3.20824e-16	2.25532e-15
ALDH1B1	1	0.115537	1	1	1	1	0.497555	1	1	1	7	1	1.07673e-07	0.025
ALDH1L1	1	1.24272e-08	0.0433384	1	1	1	0.510144	1	1	1	20	15	9.32017e-19	1.58836e-14
ALDH1L2	1	6.2496e-12	0.000642854	1	1	1	3.24821e-07	0.000285203	1	1	17	18	3.20824e-16	4.57128e-17
ALDH2	1	1	1	1	1	1	0.0223315	1	1	1	8	13	1.48145e-08	7.93018e-13
ALDH3A1	1	3.30395e-29	2.7622e-20	0.000605733	1	1	4.99088e-12	0.0966009	1	1	43	23	4.17218e-38	2.73706e-21
ALDH3A2	1	0.91584	1	1	1	1	0.178208	1	1	1	16	22	2.25532e-15	1.90936e-20
ALDH3B1	1.69706e-12	1	1	1	1	1	0.0125381	0.750692	1	1	43	39	4.17218e-38	9.50501e-35
ALDH3B2	1	1.08586e-07	0.00037254	1	1	1	0.350228	1	1	1	21	14	1.33328e-19	1.12098e-13
ALDH4A1	1	0.00192238	1	1	1	1	0.000991823	1	1	1	36	81	3.14475e-32	6.10798e-70
ALDH5A1	1	0.160004	1	1	1	1	0.168437	1	1	1	16	12	2.25532e-15	5.62558e-12
ALDH6A1	1	0.929291	1	1	1	1	0.0163277	1	1	1	13	4	7.93018e-13	4.42877e-05
ALDH7A1	1	0.0036202	0.770465	1	1	1	1.85333e-07	0.0145677	1	1	9	9	2.05267e-09	2.05267e-09
ALDH8A1	1	0.939093	1	1	1	1	0.0054007	0.0638669	1	1	10	8	2.86016e-10	1.48145e-08
ALDH9A1	1	0.150288	1	1	1	1	0.443856	1	1	1	7	9	1.07673e-07	2.05267e-09
ALDOA	1	0.183212	1	1	1	1	3.88949e-05	0.0155882	1	1	74	12	4.41093e-64	5.62558e-12
ALDOB	1	0.0443053	0.272038	1	1	1	0.021856	0.160842	1	1	5	1	5.86322e-06	0.025
ALDOC	1	8.32262e-08	0.0355994	1	1	1	0.00166095	0.150318	1	1	11	3	4.0036e-11	0.000343447
ALG1	1	0.145595	1	1	1	1	0.0754638	1	1	1	5	8	5.86322e-06	1.48145e-08
ALG10	1	0.37494	1	1	1	1	0.107036	1	1	1	6	7	7.89725e-07	1.07673e-07
ALG10B	1	0.807199	1	1	1	1	0.204695	1	1	1	9	5	2.05267e-09	5.86322e-06
ALG11	1	0.344826	1	1	1	1	0.00111056	0.0757054	1	1	17	8	3.20824e-16	1.48145e-08
ALG12	1	0.62977	1	1	1	1	0.601663	1	1	1	17	5	3.20824e-16	5.86322e-06
ALG13	1	4.43973e-32	2.59458e-14	1	1	1	1.40644e-08	0.365309	1	1	71	105	1.43199e-61	5.12823e-90
ALG14	1	0.254249	1	1	1	1	0.0274517	1	1	1	9	15	2.05267e-09	1.58836e-14
ALG1L	1	0.196827	0.803855	1	1	1	0.346874	1	1	1	3	2	0.000343447	0.0027873
ALG1L2	1	4.80971e-05	0.000141558	0.110674	1	1	0.638727	1	1	1	4	1	4.42877e-05	0.025
ALG2	1	0.304117	1	1	1	1	0.168923	1	1	1	6	6	7.89725e-07	7.89725e-07
ALG3	1	0.000449111	1	1	1	1	0.46052	1	1	1	60	26	2.33341e-52	8.10427e-24
ALG5	1	0.424939	1	1	1	1	0.000177405	1	1	1	22	16	1.90936e-20	2.25532e-15
ALG6	1	0.187217	1	1	1	1	0.000333288	0.103579	1	1	10	6	2.86016e-10	7.89725e-07
ALG8	1	0.182824	1	1	1	1	0.261771	1	1	1	22	10	1.90936e-20	2.86016e-10
ALG9	1	0.00584737	1	1	1	1	9.15657e-10	0.71616	1	1	40	48	1.37519e-35	2.66644e-42
ALK	1	0.0607885	1	1	1	1	0.007126	1	1	1	11	39	4.0036e-11	9.50501e-35
ALKBH1	1	0.130666	1	1	1	1	0.0278552	1	1	1	7	8	1.07673e-07	1.48145e-08
ALKBH2	0.00528987	1	1	1	1	1	2.91426e-14	0.0634314	1	1	52	43	1.18054e-45	4.17218e-38
ALKBH3	1	0.0218566	1	1	1	1	4.61216e-10	0.000692714	1	1	12	16	5.62558e-12	2.25532e-15
ALKBH4	1	0.471418	1	1	1	1	0.154267	1	1	1	4	15	4.42877e-05	1.58836e-14
ALKBH5	1	0.73156	1	1	1	1	0.394834	1	1	1	12	14	5.62558e-12	1.12098e-13
ALKBH6	1	0.605743	1	1	1	1	0.00352921	0.63533	1	1	20	14	9.32017e-19	1.12098e-13
ALKBH7	1	0.006688	0.544541	1	1	1	0.921774	1	1	1	7	6	1.07673e-07	7.89725e-07
ALKBH8	1	0.0240409	1	1	1	1	0.0244413	1	1	1	14	4	1.12098e-13	4.42877e-05
ALLC	1	0.00370438	0.893474	1	1	1	0.150236	1	1	1	19	6	6.52296e-18	7.89725e-07
ALMS1	1	0.780119	1	1	1	1	0.0120275	1	1	1	9	8	2.05267e-09	1.48145e-08
ALMS1P	1	0.27772	1	1	1	1	0.360353	0.811335	1	1	8	1	1.48145e-08	0.025
ALOX12	1	1.75679e-07	3.09217e-06	0.000950935	0.0767951	1	3.24162e-05	0.0240492	1	1	10	14	2.86016e-10	1.12098e-13
ALOX12B	1	0.131733	1	1	1	1	0.00258155	1	1	1	7	20	1.07673e-07	9.32017e-19
ALOX12P2	1	0.00928899	0.0452826	1	1	1	7.58756e-12	4.70124e-09	0.000568715	1	7	12	1.07673e-07	5.62558e-12
ALOX15	1	0.0348872	0.165416	1	1	1	0.42883	1	1	1	7	11	1.07673e-07	4.0036e-11
ALOX15B	1	1.47886e-19	9.11513e-18	5.26872e-15	1.574e-11	1	3.38702e-06	0.000103934	0.0582247	1	12	12	5.62558e-12	5.62558e-12
ALOX5	1	0.640113	1	1	1	1	1.06788e-05	0.581188	1	1	10	34	2.86016e-10	1.50711e-30
ALOX5AP	0.626946	1	1	1	1	1	1	1	1	1	4	5	4.42877e-05	5.86322e-06
ALOXE3	1	0.101411	1	1	1	1	2.9445e-06	1	1	1	24	39	3.92712e-22	9.50501e-35
ALPI	1	0.103128	0.908401	1	1	1	0.000358948	0.0594886	1	1	6	16	7.89725e-07	2.25532e-15
ALPK1	1	2.0186e-05	0.237836	1	1	1	9.13421e-32	2.44947e-15	1	1	24	40	3.92712e-22	1.37519e-35
ALPK2	1	0.00053983	0.0518553	1	1	1	0.0120807	0.0859274	1	1	8	3	1.48145e-08	0.000343447
ALPK3	1	0.00997619	0.0546444	1	1	1	5.24289e-10	4.18299e-05	1	1	5	13	5.86322e-06	7.93018e-13
ALPL	1	0.000304738	1	1	1	1	7.07419e-05	0.00473922	1	1	38	11	6.57176e-34	4.0036e-11
ALPP	1	0.289633	1	1	1	1	0.579121	1	1	1	5	9	5.86322e-06	2.05267e-09
ALPPL2	1	0.0142662	0.245394	1	1	1	0.298564	1	1	1	6	11	7.89725e-07	4.0036e-11
ALS2	1	2.34899e-06	1	1	1	1	0.0061176	0.902791	1	1	28	6	1.67724e-25	7.89725e-07
ALS2CL	1	0.000217739	1	1	1	1	0.185374	1	1	1	23	13	2.73706e-21	7.93018e-13
ALS2CR11	1	2.63676e-50	2.49522e-44	1.23402e-30	1	1	1.40358e-19	5.0827e-08	1	1	32	19	7.23491e-29	6.52296e-18
ALS2CR12	1	0.0494719	0.610065	1	1	1	6.96212e-11	9.98033e-08	0.0291104	1	10	8	2.86016e-10	1.48145e-08
ALS2CR4	1	0.000677892	1	1	1	1	0.308154	1	1	1	23	18	2.73706e-21	4.57128e-17
ALS2CR8	1	2.9736e-07	1	1	1	1	0.000140592	1	1	1	24	6	3.92712e-22	7.89725e-07
ALX1	1	3.76975e-08	0.00307297	1	1	1	0.00182182	0.114129	1	1	11	6	4.0036e-11	7.89725e-07
ALX3	1	0.167644	0.685893	1	1	1	5.88646e-07	0.0134661	1	1	6	16	7.89725e-07	2.25532e-15
ALX4	1	4.9866e-18	6.03581e-11	0.127195	1	1	4.44154e-11	1	1	1	42	37	2.88121e-37	4.54524e-33
AMAC1						1	0.0248006	0.114394	1	1	0	2		0.0027873
AMAC1L2	1	0.571525	1	1	1	1	0.101022	0.583235	1	1	1	3	0.025	0.000343447
AMAC1L3	1	0.0173693	0.475499	1	1	1	0.798263	1	1	1	5	1	5.86322e-06	0.025
AMACR	1	0.107822	1	1	1	1	2.07172e-21	1	1	1	30	74	3.47973e-27	4.41093e-64
AMBN	1	0.260184	0.887379	1	1	1	0.239511	0.761055	1	1	3	1	0.000343447	0.025
AMBP	1	0.519026	1	1	1	1	0.0380633	0.458161	1	1	2	3	0.0027873	0.000343447
AMBRA1	1	0.123764	1	1	1	1	2.18729e-08	0.000452123	1	1	8	21	1.48145e-08	1.33328e-19
AMD1	1	7.35793e-05	1	1	1	1	0.000365286	1	1	1	31	13	5.01626e-28	7.93018e-13
AMDHD1	1	0.0712435	1	1	1	1	0.000664241	0.479021	1	1	13	14	7.93018e-13	1.12098e-13
AMDHD2	1	0.0285335	1	1	1	1	1.10341e-08	1	1	1	24	22	3.92712e-22	1.90936e-20
AMELX	1	0.714479	1	1	1	1	0.433225	0.820203	1	1	3	3	0.000343447	0.000343447
AMELY	1	0.547609	1	1	1	1	0.188158	0.503003	1	1	2	1	0.0027873	0.025
AMFR	1	0.176726	1	1	1	1	2.06404e-06	0.277033	1	1	2	19	0.0027873	6.52296e-18
AMH	1	0.00553381	0.184838	1	1	1	0.733149	1	1	1	6	12	7.89725e-07	5.62558e-12
AMHR2	1	0.00457562	0.751895	1	1	1	9.22867e-05	0.0894172	1	1	6	9	7.89725e-07	2.05267e-09
AMICA1	1	0.00787114	0.316229	1	1	1	0.291981	1	1	1	15	16	1.58836e-14	2.25532e-15
AMIGO1	1	0.00314661	1	1	1	1	0.0088492	1	1	1	10	4	2.86016e-10	4.42877e-05
AMIGO2	1	0.0196411	1	1	1	1	0.0134536	1	1	1	30	15	3.47973e-27	1.58836e-14
AMIGO3	1	0.000123019	0.327591	1	1	1	1.15541e-06	0.0376431	1	1	9	10	2.05267e-09	2.86016e-10
AMMECR1	1	0.00048965	0.253209	1	1	1	1.80017e-08	0.000532287	1	1	43	26	4.17218e-38	8.10427e-24
AMMECR1L	1	0.0333896	1	1	1	1	0.00762453	0.0394833	1	1	10	3	2.86016e-10	0.000343447
AMN	1	0.00315203	0.0213214	1	1	1	3.4672e-08	4.3952e-05	1	1	7	16	1.07673e-07	2.25532e-15
AMN1	1	0.924491	1	1	1	1	0.935296	1	1	1	19	14	6.52296e-18	1.12098e-13
AMOT	1	0.0127934	0.466021	1	1	1	0.0500959	0.287229	1	1	20	7	9.32017e-19	1.07673e-07
AMOTL1	1	0.00479927	1	1	1	1	2.87358e-06	0.459149	1	1	10	32	2.86016e-10	7.23491e-29
AMOTL2	1	7.61731e-07	0.389886	1	1	1	0.00771502	1	1	1	16	16	2.25532e-15	2.25532e-15
AMPD1	1	0.00932895	0.0813757	1	1	1	0.0906296	0.251335	1	1	5	1	5.86322e-06	0.025
AMPD2	1	9.87151e-05	1	1	1	1	1.60094e-06	0.582402	1	1	33	48	1.04398e-29	2.66644e-42
AMPD3	1	1.2179e-08	1	1	1	1	1.7434e-12	0.00268597	1	1	37	29	4.54524e-33	2.41516e-26
AMPH	1	1.4917e-08	1	1	1	1	5.57714e-14	0.523204	1	1	10	50	2.86016e-10	5.60835e-44
AMT	1	7.03111e-51	1.20791e-44	2.84632e-24	2.63276e-10	1	1.54386e-28	4.13038e-22	2.36253e-09	1	41	40	1.99024e-36	1.37519e-35
AMTN	1	0.168144	0.803789	1	1	1	0.0278839	0.0887596	1	1	3	2	0.000343447	0.0027873
AMY1A	0.713891	1	1	1	1						2	0	0.0027873
AMY1B	1	1	1	1	1						1	0	0.025
AMY1C	1	1	1	1	1						1	0	0.025
AMY2A						1	0.0348772	0.188727	1	1	0	1		0.025
AMY2B	1	4.6347e-05	0.0141743	1	1	1	0.427186	0.811335	1	1	7	1	1.07673e-07	0.025
AMZ1	0.207838	1	1	1	1	1	0.00555006	1	1	1	24	23	3.92712e-22	2.73706e-21
AMZ2	1	2.3192e-12	1	1	1	1	7.95678e-06	1	1	1	90	22	1.80176e-77	1.90936e-20
ANAPC1	1	0.678866	1	1	1	1	0.00927237	1	1	1	11	4	4.0036e-11	4.42877e-05
ANAPC10	1	1	1	1	1	1	0.138566	1	1	1	18	3	4.57128e-17	0.000343447
ANAPC11	1	4.31915e-14	1	1	1	1	1.67428e-14	1	1	1	119	48	1.01075e-101	2.66644e-42
ANAPC13	1	0.0175935	1	1	1	1	0.0764634	1	1	1	52	40	1.18054e-45	1.37519e-35
ANAPC2	1	0.571525	1	1	1	1	0.153233	1	1	1	4	18	4.42877e-05	4.57128e-17
ANAPC4	1	1	1	1	1	1	0.996107	1	1	1	6	3	7.89725e-07	0.000343447
ANAPC5	1	0.407124	1	1	1	1	0.284431	1	1	1	29	7	2.41516e-26	1.07673e-07
ANAPC7	1	0.487494	1	1	1	1	0.392532	1	1	1	26	15	8.10427e-24	1.58836e-14
ANG	1	2.02584e-06	1	1	1	1	0.000844968	1	1	1	34	11	1.50711e-30	4.0036e-11
ANGEL1	1	0.335545	1	1	1	1	0.0868065	1	1	1	6	8	7.89725e-07	1.48145e-08
ANGEL2	1	0.0141403	1	1	1	1	0.682883	1	1	1	10	10	2.86016e-10	2.86016e-10
ANGPT1	1	0.0066236	0.240084	1	1	1	3.72053e-05	0.00831545	1	1	8	17	1.48145e-08	3.20824e-16
ANGPT2	1	2.25512e-23	2.80843e-22	1.31821e-17	1.08674e-08	1	2.87866e-21	4.73542e-14	1	1	18	63	4.57128e-17	7.1614e-55
ANGPT4	1.25264e-06	1	1	1	1	1	0.718907	1	1	1	6	10	7.89725e-07	2.86016e-10
ANGPTL1	1	0.495329	1	1	1	1	0.0586552	0.262459	1	1	2	3	0.0027873	0.000343447
ANGPTL2	1	0.000571448	0.00718777	0.481527	1	1	0.235192	0.990978	1	1	6	3	7.89725e-07	0.000343447
ANGPTL3	1	0.000544952	0.00673626	0.322187	1						3	0	0.000343447
ANGPTL4	1	0.781523	1	1	1	1	0.782886	1	1	1	14	16	1.12098e-13	2.25532e-15
ANGPTL5	1	2.40212e-16	4.87271e-05	1	1	1	0.0094102	0.0363731	1	1	14	1	1.12098e-13	0.025
ANGPTL6	1	1	1	1	1	1	0.244914	1	1	1	7	7	1.07673e-07	1.07673e-07
ANGPTL7	1	0.00159015	0.111984	1	1	1	0.000275779	0.0371698	1	1	5	4	5.86322e-06	4.42877e-05
ANK1	1	2.90761e-07	0.025473	1	1	1	5.08461e-34	1	1	1	61	501	3.39055e-53	1e-180
ANK2	1	0.00401131	0.560494	1	1	1	1	1	1	1	26	108	8.10427e-24	1.58999e-92
ANK3	1	2.93166e-05	0.0024379	1	1	1	3.21209e-14	8.11861e-08	1	1	11	38	4.0036e-11	6.57176e-34
ANKAR	1	0.2894	1	1	1	1	0.188158	0.490179	1	1	5	3	5.86322e-06	0.000343447
ANKDD1A	1	0.15802	1	1	1	1	3.58999e-05	0.0286211	1	1	6	11	7.89725e-07	4.0036e-11
ANKFN1	1	0.00670132	0.106989	1	1	1	4.02784e-07	0.000159908	1	1	5	13	5.86322e-06	7.93018e-13
ANKFY1	1	1	1	1	1	1	1.33983e-20	1.16393e-05	1	1	12	54	5.62558e-12	2.48678e-47
ANKH	1	0.252643	1	1	1	1	0.0634986	1	1	1	11	33	4.0036e-11	1.04398e-29
ANKHD1	1	0.508618	1	1	1	1	0.801432	1	1	1	39	13	9.50501e-35	7.93018e-13
ANKHD1-EIF4EBP3	1	0.558549	1	1	1	1	0.0977956	1	1	1	13	20	7.93018e-13	9.32017e-19
ANKIB1	1	0.0181029	1	1	1	1	0.0932397	0.816463	1	1	18	3	4.57128e-17	0.000343447
ANKK1	1	5.39256e-05	0.000296541	0.0038814	0.346424	1	0.594661	1	1	1	6	5	7.89725e-07	5.86322e-06
ANKLE1	1	0.624426	1	1	1	1	0.450384	1	1	1	10	8	2.86016e-10	1.48145e-08
ANKLE2	1	0.184966	1	1	1	1	3.48511e-06	0.326207	1	1	3	42	0.000343447	2.88121e-37
ANKMY1	1	3.99574e-24	9.28967e-17	2.47959e-07	0.0439787	1	8.47397e-38	2.74833e-19	1	1	25	53	5.63933e-23	1.71325e-46
ANKMY2	1	0.0725287	1	1	1	1	0.0201495	1	1	1	12	11	5.62558e-12	4.0036e-11
ANKRA2	1	0.510473	1	1	1	1	0.391562	1	1	1	15	9	1.58836e-14	2.05267e-09
ANKRD1	1	0.034715	0.183004	1	1	1	3.6965e-05	0.000191477	0.00552675	0.325945	5	2	5.86322e-06	0.0027873
ANKRD10	1	0.0051325	1	1	1	1	8.36826e-05	0.0798164	1	1	7	17	1.07673e-07	3.20824e-16
ANKRD11	1	1	1	1	1	1	1.97694e-13	0.154715	1	1	157	87	1.76414e-133	5.82777e-75
ANKRD12	1	0.190234	1	1	1	1	0.0671438	0.811335	1	1	22	6	1.90936e-20	7.89725e-07
ANKRD13A	1	0.774332	1	1	1	1	0.36261	1	1	1	11	8	4.0036e-11	1.48145e-08
ANKRD13B	1	0.00487726	1	1	1	1	0.00236917	1	1	1	9	14	2.05267e-09	1.12098e-13
ANKRD13C	1	0.98796	1	1	1	1	0.935257	1	1	1	11	8	4.0036e-11	1.48145e-08
ANKRD13D	1	0.000573479	1	1	1	1	0.636985	1	1	1	9	18	2.05267e-09	4.57128e-17
ANKRD16	1	0.00424354	1	1	1	1	0.171637	1	1	1	30	16	3.47973e-27	2.25532e-15
ANKRD17	1	0.0412968	1	1	1	1	0.0379901	1	1	1	12	20	5.62558e-12	9.32017e-19
ANKRD18A	1	0.0405784	0.807623	1	1	1	0.000450474	0.0153558	1	1	5	3	5.86322e-06	0.000343447
ANKRD19	1	0.00759865	0.412525	1	1	1	0.000976421	0.0182878	1	1	5	5	5.86322e-06	5.86322e-06
ANKRD2	1	0.169377	1	1	1	1	1.22411e-12	2.55349e-07	1	1	10	24	2.86016e-10	3.92712e-22
ANKRD20A1	1	0.325821	1	1	1	1	0.0277273	0.188727	1	1	1	1	0.025	0.025
ANKRD20A2	1	5.29604e-07	0.000553443	1	1						3	0	0.000343447
ANKRD20A3	1	2.65531e-06	0.00210673	1	1	1	0.0277273	0.188727	1	1	4	1	4.42877e-05	0.025
ANKRD20A4	1	0.0197061	0.128469	1	1						1	0	0.025
ANKRD20B	1	1.37446e-05	0.00416951	1	1	1	0.00010067	0.00912123	1	1	6	7	7.89725e-07	1.07673e-07
ANKRD22	1.61463e-05	1	1	1	1	1	1	1	1	1	7	6	1.07673e-07	7.89725e-07
ANKRD23	1	0.210835	1	1	1	1	0.20911	0.963292	1	1	4	8	4.42877e-05	1.48145e-08
ANKRD24	1	0.120247	1	1	1	1	0.363643	1	1	1	13	18	7.93018e-13	4.57128e-17
ANKRD26	1	0.329377	1	1	1	1	0.521911	1	1	1	10	5	2.86016e-10	5.86322e-06
ANKRD26P1	1	8.90504e-06	0.00112392	1	1	1	0.036575	0.63202	1	1	7	2	1.07673e-07	0.0027873
ANKRD27	1	0.388108	1	1	1	1	0.0148832	0.576976	1	1	15	9	1.58836e-14	2.05267e-09
ANKRD28	1	0.0602478	1	1	1	1	0.017038	0.95888	1	1	8	17	1.48145e-08	3.20824e-16
ANKRD29	1	0.966972	1	1	1	1	0.238882	1	1	1	2	13	0.0027873	7.93018e-13
ANKRD30A	1	3.90035e-06	0.0402315	1	1	1	0.0285384	0.265816	1	1	12	2	5.62558e-12	0.0027873
ANKRD30B	1	2.53389e-12	2.39064e-10	9.7438e-07	0.00332663	1	2.30833e-09	2.57144e-08	2.35358e-06	0.000283479	13	4	7.93018e-13	4.42877e-05
ANKRD31	1	0.609881	1	1	1	1	0.0696405	0.301361	1	1	8	3	1.48145e-08	0.000343447
ANKRD32	1	0.487343	1	1	1	1	0.753534	1	1	1	21	7	1.33328e-19	1.07673e-07
ANKRD33	1	4.20244e-11	4.14449e-09	4.95722e-05	1	1	8.04484e-09	7.46146e-07	0.0398624	1	16	12	2.25532e-15	5.62558e-12
ANKRD33B	1	0.0037413	1	1	1	1	1	1	1	1	13	39	7.93018e-13	9.50501e-35
ANKRD34A	1	0.283346	1	1	1	1	0.043492	1	1	1	17	9	3.20824e-16	2.05267e-09
ANKRD34B	1	5.04425e-06	0.013518	1	1	1	0.117627	1	1	1	15	3	1.58836e-14	0.000343447
ANKRD34C	1	2.89456e-07	0.00174462	1	1	1	0.00243352	0.0397106	1	1	19	6	6.52296e-18	7.89725e-07
ANKRD35	1	0.0862038	1	1	1	1	0.605478	1	1	1	8	6	1.48145e-08	7.89725e-07
ANKRD36	1	0.916737	1	1	1	1	0.18975	1	1	1	9	6	2.05267e-09	7.89725e-07
ANKRD36B	1	0.164448	1	1	1	1	0.518062	1	1	1	6	4	7.89725e-07	4.42877e-05
ANKRD36BL1						1	0.003992	0.0307304	1	1	0	2		0.0027873
ANKRD37	1	0.0140058	1	1	1	1	0.00010912	0.337552	1	1	8	5	1.48145e-08	5.86322e-06
ANKRD39	1	0.00131427	1	1	1	1	2.11712e-05	0.15918	1	1	10	6	2.86016e-10	7.89725e-07
ANKRD40	1	0.208118	1	1	1	1	0.0687236	1	1	1	8	5	1.48145e-08	5.86322e-06
ANKRD42	1	0.454565	1	1	1	1	0.0631609	1	1	1	13	4	7.93018e-13	4.42877e-05
ANKRD43	1	0.000678134	1	1	1	1	1.0357e-07	0.000414258	1	1	9	7	2.05267e-09	1.07673e-07
ANKRD44	1	0.436399	1	1	1	1	7.49786e-12	5.93736e-08	1	1	5	16	5.86322e-06	2.25532e-15
ANKRD45	1	1.3061e-09	5.52791e-07	0.0218823	1	1	0.358311	0.992394	1	1	12	2	5.62558e-12	0.0027873
ANKRD46	1	0.85581	1	1	1	1	0.0334626	0.317704	1	1	14	2	1.12098e-13	0.0027873
ANKRD49	1	0.900353	1	1	1	1	0.325124	1	1	1	16	4	2.25532e-15	4.42877e-05
ANKRD5	1	1.75727e-10	1	1	1	1	3.8224e-07	0.428495	1	1	22	16	1.90936e-20	2.25532e-15
ANKRD50	1	1	1	1	1	1	0.816642	1	1	1	17	11	3.20824e-16	4.0036e-11
ANKRD52	1	0.507249	1	1	1	1	0.250209	1	1	1	10	7	2.86016e-10	1.07673e-07
ANKRD53	1	0.000904881	0.572451	1	1	1	0.000418914	0.326318	1	1	22	20	1.90936e-20	9.32017e-19
ANKRD54	1	0.0674422	1	1	1	1	0.176281	1	1	1	10	6	2.86016e-10	7.89725e-07
ANKRD55	1	0.0504423	0.688231	1	1	1	3.35512e-06	0.0184227	1	1	9	23	2.05267e-09	2.73706e-21
ANKRD56	1	0.00269921	0.542616	1	1	1	0.136393	1	1	1	7	8	1.07673e-07	1.48145e-08
ANKRD57	1	0.00390776	1	1	1	1	0.000230856	0.00284055	0.575845	1	12	7	5.62558e-12	1.07673e-07
ANKRD58	1	0.0456935	0.654907	1	1	1	0.00418409	0.135179	1	1	6	7	7.89725e-07	1.07673e-07
ANKRD6	1	1.64033e-05	0.314965	1	1	1	0.82799	1	1	1	14	8	1.12098e-13	1.48145e-08
ANKRD7	1	0.266299	1	1	1	1	0.110181	1	1	1	4	4	4.42877e-05	4.42877e-05
ANKRD9	1	0.00235538	1	1	1	1	0.194058	1	1	1	14	4	1.12098e-13	4.42877e-05
ANKS1A	1	0.244118	1	1	1	1	0.000104033	0.278247	1	1	17	33	3.20824e-16	1.04398e-29
ANKS1B	1	0.162404	1	1	1	1	2.75556e-12	0.0108883	1	1	22	132	1.90936e-20	1.3744e-112
ANKS3	1	0.0216519	1	1	1	1	0.000362339	1	1	1	16	23	2.25532e-15	2.73706e-21
ANKS4B	1	0.0108742	0.0806212	1	1	1	0.00941683	0.126187	1	1	3	2	0.000343447	0.0027873
ANKS6						1	0.0287252	0.524166	1	1	0	5		5.86322e-06
ANKZF1	1	0.857083	1	1	1	1	0.00395526	1	1	1	36	13	3.14475e-32	7.93018e-13
ANLN	1	0.432719	1	1	1	1	0.00348872	1	1	1	6	16	7.89725e-07	2.25532e-15
ANO1	1	2.53762e-05	0.0754881	1	1	1	7.02398e-16	1	1	1	19	144	6.52296e-18	1.28631e-122
ANO10	1	0.0185828	1	1	1	1	2.12826e-07	0.00440205	1	1	14	16	1.12098e-13	2.25532e-15
ANO2	1	0.770813	1	1	1	1	0.000486682	0.568317	1	1	4	27	4.42877e-05	1.16549e-24
ANO3	1	2.68911e-08	0.014267	1	1	1	9.99069e-10	4.41621e-05	1	1	9	13	2.05267e-09	7.93018e-13
ANO4	1	0.495619	1	1	1	1	0.00604347	0.117746	1	1	9	10	2.05267e-09	2.86016e-10
ANO5	1	0.0172116	1	1	1	1	1.25243e-16	1.75311e-09	1	1	16	14	2.25532e-15	1.12098e-13
ANO6	1	0.352085	1	1	1	1	1.19507e-34	0.000147764	1	1	33	106	1.04398e-29	7.47752e-91
ANO7	1	0.963226	1	1	1	1	0.000512702	1	1	1	14	39	1.12098e-13	9.50501e-35
ANO8	1	0.949197	1	1	1	1	0.0906296	1	1	1	12	17	5.62558e-12	3.20824e-16
ANO9	1	2.97538e-05	0.0352519	1	1	1	0.00156453	0.779692	1	1	10	27	2.86016e-10	1.16549e-24
ANP32A	1	0.124061	1	1	1	1	2.98774e-05	1	1	1	10	32	2.86016e-10	7.23491e-29
ANP32B	1	0.609152	1	1	1	1	0.0475678	1	1	1	4	7	4.42877e-05	1.07673e-07
ANP32C	1	0.00180702	0.014267	1	1	1	0.586821	1	1	1	4	2	4.42877e-05	0.0027873
ANP32D	1	0.0309619	0.322833	1	1	1	0.0906296	0.219338	1	1	2	1	0.0027873	0.025
ANP32E	1	0.0459662	1	1	1	1	0.623807	1	1	1	36	27	3.14475e-32	1.16549e-24
ANPEP	1	0.324247	1	1	1	1	0.000474343	0.021028	1	1	10	5	2.86016e-10	5.86322e-06
ANTXR1	1	0.0645351	1	1	1	1	8.06165e-36	2.82147e-10	1	1	33	109	1.04398e-29	2.31867e-93
ANTXR2	1	0.577108	1	1	1	1	1.64168e-05	0.980399	1	1	14	31	1.12098e-13	5.01626e-28
ANTXRL	1	0.0836637	0.646995	1	1	1	0.00533792	0.0675435	1	1	3	5	0.000343447	5.86322e-06
ANUBL1	1	1.57585e-09	0.000792905	1	1	1	0.0823642	0.662702	1	1	24	8	3.92712e-22	1.48145e-08
ANXA1	1	0.878029	1	1	1	1	0.239511	0.60276	1	1	2	1	0.0027873	0.025
ANXA11	1	0.960576	1	1	1	1	0.719058	1	1	1	54	21	2.48678e-47	1.33328e-19
ANXA13	1	0.0150519	0.0578907	1	1	1	0.466832	1	1	1	6	20	7.89725e-07	9.32017e-19
ANXA2	1	1	1	1	1	1	4.29197e-06	0.172392	1	1	71	37	1.43199e-61	4.54524e-33
ANXA2P1	1	0.0120609	0.0854498	1	1	1	0.021856	0.412633	1	1	2	1	0.0027873	0.025
ANXA2P2	1	0.471048	1	1	1	1	0.5683	1	1	1	2	1	0.0027873	0.025
ANXA2P3						1	0.896469	1	1	1	0	1		0.025
ANXA3	1	0.00556205	0.621735	1	1	1	5.22125e-06	0.0487599	1	1	10	7	2.86016e-10	1.07673e-07
ANXA4	1	0.102653	1	1	1	1	0.0500283	0.895929	1	1	23	8	2.73706e-21	1.48145e-08
ANXA5	1	0.00267616	1	1	1	1	4.9047e-06	0.000454201	1	1	12	7	5.62558e-12	1.07673e-07
ANXA6	1	0.00816512	1	1	1	1	0.00120769	0.0794393	1	1	22	10	1.90936e-20	2.86016e-10
ANXA7	1	0.0184881	1	1	1	1	0.00197119	0.0107724	0.345932	1	34	4	1.50711e-30	4.42877e-05
ANXA8						1	0.052759	0.455679	1	1	0	2		0.0027873
ANXA8L1						1	0.052759	0.455679	1	1	0	2		0.0027873
ANXA8L2	1	0.373244	1	1	1	1	0.709318	1	1	1	6	2	7.89725e-07	0.0027873
ANXA9	1	0.708355	1	1	1	1	0.873778	1	1	1	5	4	5.86322e-06	4.42877e-05
AOAH	1	1	1	1	1	1	1	1	1	1	7	19	1.07673e-07	6.52296e-18
AOC2	1	2.58501e-08	1.42307e-06	0.00878921	1	1	0.648302	1	1	1	10	8	2.86016e-10	1.48145e-08
AOC3	1	0.936115	1	1	1	1	0.315859	1	1	1	7	8	1.07673e-07	1.48145e-08
AOX1	1	0.00092047	1	1	1	1	7.88933e-07	0.0068227	1	1	11	10	4.0036e-11	2.86016e-10
AOX2P	1	0.000159501	0.00862098	1	1	1	0.0782148	0.57394	1	1	6	3	7.89725e-07	0.000343447
AP1AR	1	0.507743	1	1	1	1	5.19369e-08	0.616378	1	1	16	14	2.25532e-15	1.12098e-13
AP1B1	1	0.0645656	1	1	1	1	0.0221598	1	1	1	48	36	2.66644e-42	3.14475e-32
AP1G1	1	0.000442786	1	1	1	1	6.13467e-06	0.0053062	1	1	28	14	1.67724e-25	1.12098e-13
AP1G2	1	0.909363	1	1	1	1	0.00827145	0.594313	1	1	11	8	4.0036e-11	1.48145e-08
AP1M1	1	1.1898e-05	1	1	1	1	0.0052707	1	1	1	22	14	1.90936e-20	1.12098e-13
AP1M2	1	7.32694e-06	0.000104986	0.301451	1	1	0.50784	1	1	1	6	13	7.89725e-07	7.93018e-13
AP1S1	1	0.392091	1	1	1	1	0.0504588	1	1	1	7	9	1.07673e-07	2.05267e-09
AP1S2	1	0.294987	1	1	1	1	0.000122142	0.0068633	1	1	12	3	5.62558e-12	0.000343447
AP1S3	1	0.136275	1	1	1	1	9.93848e-05	0.1612	1	1	6	7	7.89725e-07	1.07673e-07
AP2A1	1	1	1	1	1	1	4.98883e-07	1	1	1	18	38	4.57128e-17	6.57176e-34
AP2A2	1	0.341375	1	1	1	1	2.98887e-13	0.628459	1	1	5	107	5.86322e-06	1.09035e-91
AP2B1	1	1.58176e-06	1	1	1	1	0.000820592	0.470685	1	1	28	26	1.67724e-25	8.10427e-24
AP2M1	1	0.0208068	1	1	1	1	3.18344e-05	1	1	1	36	22	3.14475e-32	1.90936e-20
AP2S1	1	0.0172462	1	1	1	1	0.999947	1	1	1	16	14	2.25532e-15	1.12098e-13
AP3B1	1	0.1351	1	1	1	1	0.110528	1	1	1	14	11	1.12098e-13	4.0036e-11
AP3B2	1	3.35003e-05	1	1	1	1	0.000471626	0.542271	1	1	12	25	5.62558e-12	5.63933e-23
AP3D1	1	0.28651	1	1	1	1	3.75717e-07	1	1	1	18	66	4.57128e-17	2.20034e-57
AP3M1	1	0.911895	1	1	1	1	0.350488	1	1	1	32	8	7.23491e-29	1.48145e-08
AP3M2	1	0.918312	1	1	1	1	0.37614	1	1	1	28	8	1.67724e-25	1.48145e-08
AP3S1	1	0.489318	1	1	1	1	0.176501	1	1	1	9	10	2.05267e-09	2.86016e-10
AP3S2	1	0.951179	1	1	1	1	0.83669	1	1	1	14	18	1.12098e-13	4.57128e-17
AP4B1	1	0.420593	1	1	1	1	0.415713	1	1	1	11	5	4.0036e-11	5.86322e-06
AP4E1	1	1	1	1	1	1	2.92533e-05	0.025603	1	1	11	9	4.0036e-11	2.05267e-09
AP4M1	1	0.390345	1	1	1	1	0.84483	1	1	1	11	13	4.0036e-11	7.93018e-13
AP4S1	1	0.00547453	1	1	1	1	0.00039651	0.0102676	1	1	46	8	1.26882e-40	1.48145e-08
APAF1	1	0.0391793	1	1	1	1	1.67578e-07	1	1	1	130	35	6.45269e-111	2.1766e-31
APBA1	1	0.632111	1	1	1	1	0.325555	1	1	1	15	12	1.58836e-14	5.62558e-12
APBA2	1	0.729894	1	1	1	1	0.000266503	1	1	1	44	88	6.0432e-39	8.48932e-76
APBA3	1	0.00459044	1	1	1	1	0.00236446	0.977502	1	1	17	11	3.20824e-16	4.0036e-11
APBB1	1	0.0139367	1	1	1	1	0.0293853	1	1	1	42	7	2.88121e-37	1.07673e-07
APBB1IP	1	0.299683	1	1	1	1	7.72103e-09	0.00128538	1	1	14	9	1.12098e-13	2.05267e-09
APBB2	1	1.60182e-07	1	1	1	1	1.27028e-15	0.782571	1	1	155	152	8.27239e-132	2.65673e-129
APBB3	1	4.16163e-08	1	1	1	1	9.08369e-17	1	1	1	44	44	6.0432e-39	6.0432e-39
APC	1	0.31663	1	1	1	1	0.0114442	1	1	1	70	12	9.84373e-61	5.62558e-12
APC2	1	0.566824	1	1	1	1	2.45032e-09	0.0134833	1	1	10	35	2.86016e-10	2.1766e-31
APCDD1	1	0.238061	1	1	1	1	4.10128e-06	1	1	1	5	17	5.86322e-06	3.20824e-16
APCDD1L	1	7.17026e-07	0.000115762	1	1	1	8.48971e-05	0.741701	1	1	11	19	4.0036e-11	6.52296e-18
APCS	1	0.000563626	0.0456527	1	1	1	0.0040659	0.0338724	1	1	4	3	4.42877e-05	0.000343447
APEH	1	0.351581	1	1	1	1	0.157283	1	1	1	14	9	1.12098e-13	2.05267e-09
APEX1	1	0.888129	1	1	1	0.639826	1	1	1	1	33	15	1.04398e-29	1.58836e-14
APEX2	1	0.106298	1	1	1	1	0.213193	1	1	1	7	5	1.07673e-07	5.86322e-06
APH1A	1	0.0201167	1	1	1	1	8.70343e-05	1	1	1	24	12	3.92712e-22	5.62558e-12
APH1B	1	0.00431199	1	1	1	1	7.82854e-12	0.000233968	1	1	20	16	9.32017e-19	2.25532e-15
API5	1	0.795655	1	1	1	1	0.523854	1	1	1	35	28	2.1766e-31	1.67724e-25
APIP	1	0.0423373	1	1	1	1	0.348262	1	1	1	10	13	2.86016e-10	7.93018e-13
APITD1	1	0.828789	1	1	1	1	0.000300744	1	1	1	34	42	1.50711e-30	2.88121e-37
APLF	1	0.865852	1	1	1	1	0.329714	1	1	1	11	9	4.0036e-11	2.05267e-09
APLN	1	0.593969	1	1	1	1	0.13379	0.406469	1	1	9	6	2.05267e-09	7.89725e-07
APLNR	1	0.431754	1	1	1	1	5.20015e-06	0.00811005	1	1	9	11	2.05267e-09	4.0036e-11
APLP1	1	0.07509	1	1	1	1	0.0690972	1	1	1	18	34	4.57128e-17	1.50711e-30
APLP2	1	1.90835e-05	1	1	1	1	1.70831e-35	0.0539117	1	1	54	222	2.48678e-47	8.9325e-188
APOA1	1	0.00107493	0.0638765	1	1	1	0.0955592	1	1	1	7	6	1.07673e-07	7.89725e-07
APOA1BP	1	0.571353	1	1	1	1	0.00877765	1	1	1	5	4	5.86322e-06	4.42877e-05
APOA2	1	8.43524e-05	0.00683539	1	1	1	0.264779	0.824489	1	1	5	2	5.86322e-06	0.0027873
APOA4	1	0.000114459	0.0170564	1	1	1	0.0145076	0.704055	1	1	6	7	7.89725e-07	1.07673e-07
APOA5	1	0.0703841	0.82699	1	1	1	1.36287e-07	0.00038157	1	1	12	16	5.62558e-12	2.25532e-15
APOB	1	0.0165805	0.0514293	0.717314	1	1	0.0687938	1	1	1	9	18	2.05267e-09	4.57128e-17
APOB48R	1	1	1	1	1	1	0.00290743	0.846364	1	1	6	9	7.89725e-07	2.05267e-09
APOBEC1	1	0.0106821	0.0929151	1	1	1	0.0247836	0.265956	1	1	4	2	4.42877e-05	0.0027873
APOBEC2	1	0.188467	0.920384	1	1	1	0.0643318	0.317418	1	1	5	4	5.86322e-06	4.42877e-05
APOBEC3A	1	0.0459822	0.651602	1	1	1	0.895355	1	1	1	7	4	1.07673e-07	4.42877e-05
APOBEC3B	1	0.945942	1	1	1	1	0.853644	1	1	1	8	2	1.48145e-08	0.0027873
APOBEC3C	1	0.0991669	1	1	1	1	0.326624	1	1	1	5	3	5.86322e-06	0.000343447
APOBEC3D	1	0.244208	1	1	1	1	0.740294	1	1	1	3	4	0.000343447	4.42877e-05
APOBEC3F	1	3.02045e-05	0.00682225	1	1	1	0.704623	1	1	1	10	7	2.86016e-10	1.07673e-07
APOBEC3G	1	0.00465813	0.98081	1	1	1	0.0641351	1	1	1	6	4	7.89725e-07	4.42877e-05
APOBEC3H	1	0.000113502	0.590333	1	1	1	0.0955592	0.584348	1	1	20	7	9.32017e-19	1.07673e-07
APOBEC4	1	0.00611305	0.053078	1	1	1	0.455936	1	1	1	6	2	7.89725e-07	0.0027873
APOC1	1	1.47567e-07	8.94316e-07	5.52769e-05	0.0242402	1	0.218467	1	1	1	6	2	7.89725e-07	0.0027873
APOC1P1	0.0100257	1	1	1	1	1	0.617652	1	1	1	12	3	5.62558e-12	0.000343447
APOC2	0.0328949	1	1	1	1	0.835432	1	1	1	1	8	3	1.48145e-08	0.000343447
APOC3	1	0.000158163	0.00619933	1	1	1	0.239511	0.761055	1	1	9	1	2.05267e-09	0.025
APOC4	1	0.474571	1	1	1	1	0.0919759	0.4365	1	1	8	4	1.48145e-08	4.42877e-05
APOD	1	0.0241502	0.144647	1	1	1	0.346529	1	1	1	6	5	7.89725e-07	5.86322e-06
APOE	1	0.0308617	0.479743	1	1	1	0.0122278	0.358263	1	1	8	6	1.48145e-08	7.89725e-07
APOF	1	0.0381256	0.995901	1	1	1	0.00925114	0.18331	1	1	4	3	4.42877e-05	0.000343447
APOH	1	0.0792479	0.454989	1	1	1	0.0317457	0.105216	1	1	3	3	0.000343447	0.000343447
APOL1	1	1.09372e-12	3.15808e-05	1	1	1	0.00173999	0.779611	1	1	32	16	7.23491e-29	2.25532e-15
APOL2	1	0.559885	1	1	1	1	0.00991204	0.244165	1	1	16	7	2.25532e-15	1.07673e-07
APOL3	1	1	1	1	1	1	1.21253e-06	0.10977	1	1	36	24	3.14475e-32	3.92712e-22
APOL4	1	1.10474e-05	0.00084875	0.726454	1	1	0.0215015	0.201802	1	1	12	6	5.62558e-12	7.89725e-07
APOL5	1	0.060159	0.499541	1	1	1	0.69145	1	1	1	1	2	0.025	0.0027873
APOL6	1	0.659147	1	1	1	1	0.0517538	1	1	1	9	4	2.05267e-09	4.42877e-05
APOLD1	1	0.0102664	1	1	1	1	0.000137572	1	1	1	20	30	9.32017e-19	3.47973e-27
APOM	1	9.51056e-09	9.01015e-05	1	1	1	1.49565e-05	0.0217188	1	1	11	11	4.0036e-11	4.0036e-11
APOO	1	0.000115543	0.0933869	1	1	1	0.00622472	0.792805	1	1	20	22	9.32017e-19	1.90936e-20
APOOL	1	0.20601	1	1	1	1	0.0764634	0.669664	1	1	8	3	1.48145e-08	0.000343447
APP	1	1.6986e-11	1	1	1	1	5.76984e-18	0.275558	1	1	35	80	2.1766e-31	4.19508e-69
APPBP2	1	0.0714876	1	1	1	1	0.104598	1	1	1	10	8	2.86016e-10	1.48145e-08
APPL1	1	0.0363708	1	1	1	1	1	1	1	1	7	10	1.07673e-07	2.86016e-10
APPL2	1	0.0598022	1	1	1	1	0.00169038	1	1	1	8	9	1.48145e-08	2.05267e-09
APRT	1	0.488308	1	1	1	1	0.0660269	1	1	1	20	6	9.32017e-19	7.89725e-07
APTX	1	0.310192	1	1	1	1	7.31437e-11	0.00185422	1	1	16	13	2.25532e-15	7.93018e-13
AQP1	1	0.0162675	0.325863	1	1	1	0.287963	1	1	1	11	9	4.0036e-11	2.05267e-09
AQP10	1	0.0351045	0.206468	1	1	1	0.355238	1	1	1	4	6	4.42877e-05	7.89725e-07
AQP11	1	0.0024759	1	1	1	1	1.3834e-07	0.00339207	1	1	10	10	2.86016e-10	2.86016e-10
AQP12A	1	0.0460878	0.212072	1	1	1	0.373579	1	1	1	4	3	4.42877e-05	0.000343447
AQP12B	1	0.350308	1	1	1	1	0.617804	1	1	1	4	3	4.42877e-05	0.000343447
AQP2	1	0.00334898	0.0373357	1	1	1	0.0174208	0.191819	1	1	6	10	7.89725e-07	2.86016e-10
AQP3	1	1	1	1	1	1	1	1	1	1	4	3	4.42877e-05	0.000343447
AQP4	1	0.00104142	0.0176684	1	1	1	7.33767e-05	0.00406183	1	1	11	17	4.0036e-11	3.20824e-16
AQP5	1	0.373174	1	1	1	1	0.145327	1	1	1	5	6	5.86322e-06	7.89725e-07
AQP6	1	1	1	1	1	1	0.513177	1	1	1	7	3	1.07673e-07	0.000343447
AQP7	1	0.00816512	0.0305174	1	1	1	0.0896324	0.545732	1	1	1	3	0.025	0.000343447
AQP7P1	1	0.00246215	0.0162853	0.883245	1	1	1	1	1	1	2	1	0.0027873	0.025
AQP7P2	1	0.0494719	0.185196	1	1	1	1	1	1	1	1	1	0.025	0.025
AQP8	1	0.072977	0.307926	1	1	1	0.000675036	0.0236296	1	1	3	5	0.000343447	5.86322e-06
AQP9	1	0.0106167	0.231459	1	1	1	0.0335618	0.560353	1	1	5	4	5.86322e-06	4.42877e-05
AQR	1	0.008678	1	1	1	1	0.117791	1	1	1	8	10	1.48145e-08	2.86016e-10
AR	1	8.49522e-06	0.00506496	1	1	1	1.45296e-06	0.002808	1	1	25	30	5.63933e-23	3.47973e-27
ARAF	1	0.349168	1	1	1	1	0.0257706	0.594641	1	1	14	5	1.12098e-13	5.86322e-06
ARAP1	1	1	1	1	1	1	6.57171e-13	0.863336	1	1	38	62	6.57176e-34	4.92727e-54
ARAP2	1	0.149092	1	1	1	1	0.0214782	0.699142	1	1	10	6	2.86016e-10	7.89725e-07
ARAP3	1	1	1	1	1	1	0.00478995	0.223669	1	1	13	5	7.93018e-13	5.86322e-06
ARC	1	0.177325	1	1	1	1	0.18603	1	1	1	8	13	1.48145e-08	7.93018e-13
ARCN1	1	0.0746516	1	1	1	1	0.130204	1	1	1	16	12	2.25532e-15	5.62558e-12
AREG	1	0.446296	1	1	1	1	0.013855	0.790822	1	1	2	3	0.0027873	0.000343447
ARF1	1	0.144108	1	1	1	1	0.28183	1	1	1	80	30	4.19508e-69	3.47973e-27
ARF3	1	0.650785	1	1	1	1	0.0702883	0.9667	1	1	13	5	7.93018e-13	5.86322e-06
ARF4	1	0.22999	1	1	1	1	0.185085	1	1	1	10	5	2.86016e-10	5.86322e-06
ARF5	1	0.0205147	1	1	1	1	0.0938093	1	1	1	6	6	7.89725e-07	7.89725e-07
ARF6	1	0.786508	1	1	1	1	0.638774	1	1	1	11	4	4.0036e-11	4.42877e-05
ARFGAP1	1	0.860319	1	1	1	1	0.0119125	1	1	1	28	32	1.67724e-25	7.23491e-29
ARFGAP2	1	0.975487	1	1	1	1	0.230337	1	1	1	10	5	2.86016e-10	5.86322e-06
ARFGAP3	1	2.21409e-18	1.85944e-05	1	1	1	0.216759	1	1	1	20	12	9.32017e-19	5.62558e-12
ARFGEF1	1	0.86573	1	1	1	1	0.00186272	0.48889	1	1	7	13	1.07673e-07	7.93018e-13
ARFGEF2	1	0.970391	1	1	1	1	0.875577	1	1	1	3	6	0.000343447	7.89725e-07
ARFIP1	1	0.418493	1	1	1	1	0.000378335	0.246037	1	1	27	23	1.16549e-24	2.73706e-21
ARFIP2	1	0.168704	1	1	1	1	0.000847598	0.338013	1	1	15	5	1.58836e-14	5.86322e-06
ARFRP1	1	0.02549	1	1	1	1	0.998873	1	1	1	28	20	1.67724e-25	9.32017e-19
ARG1	1	0.000785885	0.0305174	1	1	1	0.00276436	0.0263137	1	1	3	4	0.000343447	4.42877e-05
ARG2	1	0.105872	1	1	1	1	0.154401	1	1	1	11	7	4.0036e-11	1.07673e-07
ARGFX	1	0.000584403	0.0236513	1	1	1	0.0107401	0.0984794	1	1	6	2	7.89725e-07	0.0027873
ARGFXP2	1	0.1877	0.806495	1	1	1	0.000364206	0.00120829	0.803563	1	2	1	0.0027873	0.025
ARGLU1	1	0.139289	1	1	1	1	0.00101562	1	1	1	8	10	1.48145e-08	2.86016e-10
ARHGAP1	1	0.0866788	1	1	1	1	0.787784	1	1	1	14	6	1.12098e-13	7.89725e-07
ARHGAP10	1	0.342793	1	1	1	1	1.17541e-09	0.004956	1	1	5	37	5.86322e-06	4.54524e-33
ARHGAP11A	1	0.584646	1	1	1	1	0.838607	1	1	1	14	8	1.12098e-13	1.48145e-08
ARHGAP11B	1	0.514305	1	1	1	1	0.826406	1	1	1	10	4	2.86016e-10	4.42877e-05
ARHGAP12	1	0.134942	1	1	1	1	0.000234084	0.037574	1	1	26	7	8.10427e-24	1.07673e-07
ARHGAP15	1	0.916737	1	1	1	1	1.39314e-10	5.64287e-06	1	1	4	24	4.42877e-05	3.92712e-22
ARHGAP17	0.926941	1	1	1	1	1	0.000606354	1	1	1	18	30	4.57128e-17	3.47973e-27
ARHGAP18	1	0.71462	1	1	1	1	0.684987	1	1	1	9	12	2.05267e-09	5.62558e-12
ARHGAP19	1	0.127547	1	1	1	1	0.505335	1	1	1	9	6	2.05267e-09	7.89725e-07
ARHGAP20	1	0.00472668	1	1	1	1	0.00580833	1	1	1	13	12	7.93018e-13	5.62558e-12
ARHGAP21	1	0.0481507	1	1	1	1	0.238912	1	1	1	10	8	2.86016e-10	1.48145e-08
ARHGAP22	1	2.76206e-09	1.69695e-06	0.0105572	1	1	8.1646e-09	0.968561	1	1	12	55	5.62558e-12	3.61018e-48
ARHGAP23	1	0.106015	1	1	1	1	4.49126e-10	0.00175426	1	1	9	29	2.05267e-09	2.41516e-26
ARHGAP24	1	0.00330235	1	1	1	1	0.00712526	1	1	1	24	36	3.92712e-22	3.14475e-32
ARHGAP25	0.0368213	1	1	1	1	1	4.89315e-05	1	1	1	32	66	7.23491e-29	2.20034e-57
ARHGAP26	1	0.0938615	1	1	1	1	1	1	1	1	12	114	5.62558e-12	1.53015e-97
ARHGAP27	1	0.00130761	0.245185	1	1	1	2.7644e-06	0.00820237	1	1	23	21	2.73706e-21	1.33328e-19
ARHGAP28	1	0.986424	1	1	1	1	0.000817343	0.0038772	0.232432	1	6	5	7.89725e-07	5.86322e-06
ARHGAP29	1	1.05335e-06	0.19023	1	1	1	0.0181691	1	1	1	16	6	2.25532e-15	7.89725e-07
ARHGAP30	1	0.625486	1	1	1	1	0.664179	1	1	1	8	10	1.48145e-08	2.86016e-10
ARHGAP4	0.0201629	1	1	1	1	1	0.978882	1	1	1	8	10	1.48145e-08	2.86016e-10
ARHGAP5	1	0.517151	1	1	1	1	0.448639	1	1	1	18	8	4.57128e-17	1.48145e-08
ARHGAP6	1	5.50464e-09	3.07473e-06	0.204743	1	1	2.36283e-21	7.37472e-14	0.0114768	1	26	78	8.10427e-24	1.97937e-67
ARHGAP8	1	4.55778e-16	7.31096e-06	1	1	0.000426051	1	1	1	1	32	10	7.23491e-29	2.86016e-10
ARHGAP9	1	1	1	1	1	1	0.449897	1	1	1	12	26	5.62558e-12	8.10427e-24
ARHGDIA	1	0.303486	1	1	1	1	0.48046	1	1	1	12	6	5.62558e-12	7.89725e-07
ARHGDIB	1	1	1	1	1	1	0.627714	1	1	1	10	3	2.86016e-10	0.000343447
ARHGDIG	1	0.00267616	0.0470838	1	1	1	0.334858	1	1	1	3	14	0.000343447	1.12098e-13
ARHGEF1	1	0.185042	1	1	1	1	0.0017297	1	1	1	35	28	2.1766e-31	1.67724e-25
ARHGEF10	1	0.0187704	1	1	1	1	1	1	1	1	43	183	4.17218e-38	3.35074e-155
ARHGEF10L	1	1	1	1	1	1	1	1	1	1	32	98	7.23491e-29	3.66445e-84
ARHGEF11	1	0.0402497	1	1	1	1	0.255057	1	1	1	16	28	2.25532e-15	1.67724e-25
ARHGEF12	1	5.51356e-07	0.166124	1	1	1	0.00512117	0.298242	1	1	11	21	4.0036e-11	1.33328e-19
ARHGEF15	1	0.0542948	0.417514	1	1	1	0.0273541	0.251417	1	1	5	6	5.86322e-06	7.89725e-07
ARHGEF16	1	0.0769943	1	1	1	0.0192158	1	1	1	1	15	39	1.58836e-14	9.50501e-35
ARHGEF17	1	0.622391	1	1	1	1	1.99783e-09	0.0335596	1	1	12	35	5.62558e-12	2.1766e-31
ARHGEF18	1	4.71838e-15	0.00180256	1	1	1	1.51678e-06	0.94676	1	1	30	34	3.47973e-27	1.50711e-30
ARHGEF19	1	0.111116	0.64395	1	1	1	0.00177889	0.712654	1	1	8	15	1.48145e-08	1.58836e-14
ARHGEF2	1	0.00152222	1	1	1	1	0.000100594	1	1	1	25	51	5.63933e-23	8.1361e-45
ARHGEF3	1	8.5476e-06	0.511545	1	1	1	1	1	1	1	28	57	1.67724e-25	7.61235e-50
ARHGEF4	1	8.41318e-10	0.000347292	1	1	1	2.02572e-19	7.55843e-05	1	1	44	76	6.0432e-39	9.34231e-66
ARHGEF5	1	0.00101919	0.0220063	1	1	1	0.0246096	0.162293	1	1	3	2	0.000343447	0.0027873
ARHGEF5L	1	0.127547	0.612582	1	1						2	0	0.0027873
ARHGEF6	1	0.875393	1	1	1	1	0.0462907	0.882944	1	1	9	16	2.05267e-09	2.25532e-15
ARHGEF7	1	0.148249	1	1	1	1	4.8356e-59	1.69487e-06	1	1	48	277	2.66644e-42	1.05704e-233
ARHGEF9	1	0.555194	1	1	1	1	0.237506	0.99904	1	1	11	6	4.0036e-11	7.89725e-07
ARID1A	1	1	1	1	1	1	0.000362508	1	1	1	16	44	2.25532e-15	6.0432e-39
ARID1B	1	0.885968	1	1	1	1	2.39671e-49	1	1	1	24	279	3.92712e-22	2.26051e-235
ARID2	1	0.10826	1	1	1	1	5.74417e-06	0.333933	1	1	5	13	5.86322e-06	7.93018e-13
ARID3A	1	0.56064	1	1	1	1	1	1	1	1	15	30	1.58836e-14	3.47973e-27
ARID3B	1	0.406625	1	1	1	1	0.139688	1	1	1	10	7	2.86016e-10	1.07673e-07
ARID3C	1	0.246654	1	1	1	1	0.000533815	0.00463326	0.769836	1	5	8	5.86322e-06	1.48145e-08
ARID4A	1	0.616048	1	1	1	1	0.0540957	1	1	1	54	12	2.48678e-47	5.62558e-12
ARID4B	1	0.672518	1	1	1	1	1.39987e-06	0.0317224	1	1	28	22	1.67724e-25	1.90936e-20
ARID5A	1	0.43261	1	1	1	1	0.0311371	1	1	1	6	16	7.89725e-07	2.25532e-15
ARID5B	1	1	1	1	1	1	0.000790512	0.894688	1	1	12	39	5.62558e-12	9.50501e-35
ARIH1	1	0.355863	1	1	1	1	0.0343012	1	1	1	9	10	2.05267e-09	2.86016e-10
ARIH2	1	1	1	1	1	1	0.0119126	1	1	1	24	7	3.92712e-22	1.07673e-07
ARL1	1	0.16283	1	1	1	1	0.170585	1	1	1	11	4	4.0036e-11	4.42877e-05
ARL10	1	0.171653	1	1	1	1	0.00872594	0.99904	1	1	8	8	1.48145e-08	1.48145e-08
ARL11	1	0.26519	1	1	1	1	0.494955	1	1	1	8	4	1.48145e-08	4.42877e-05
ARL13A	1	0.013199	0.164682	1	1	1	6.73479e-07	8.71115e-05	0.322917	1	9	9	2.05267e-09	2.05267e-09
ARL13B	1	0.134236	1	1	1	1	0.000445452	0.182405	1	1	22	16	1.90936e-20	2.25532e-15
ARL14	1	0.0494719	0.128469	0.79153	1	1	0.0240823	0.190597	1	1	1	4	0.025	4.42877e-05
ARL15	0.103788	1	1	1	1	1	8.25917e-23	2.81556e-12	1	1	8	40	1.48145e-08	1.37519e-35
ARL16	1	0.738693	1	1	1	1	0.480234	1	1	1	13	11	7.93018e-13	4.0036e-11
ARL17A	1	0.955122	1	1	1	1	0.0433448	0.47109	1	1	6	6	7.89725e-07	7.89725e-07
ARL17B	1	0.966679	1	1	1	1	0.610392	1	1	1	2	3	0.0027873	0.000343447
ARL2	1	0.0616143	1	1	1	1	0.0430201	1	1	1	5	6	5.86322e-06	7.89725e-07
ARL2BP	1	0.103032	1	1	1	1	0.325739	1	1	1	8	4	1.48145e-08	4.42877e-05
ARL3	1	0.331212	1	1	1	1	0.13626	1	1	1	8	10	1.48145e-08	2.86016e-10
ARL4A	1	0.0137903	1	1	1	1	2.42834e-07	0.00152174	1	1	59	15	1.6061e-51	1.58836e-14
ARL4C	1	1.50937e-05	0.284896	1	1	1	0.000206059	0.128553	1	1	11	10	4.0036e-11	2.86016e-10
ARL4D	1	0.424855	1	1	1	1	0.302195	1	1	1	10	8	2.86016e-10	1.48145e-08
ARL5A	1	0.000264947	1	1	1	1	0.00125055	0.60276	1	1	33	7	1.04398e-29	1.07673e-07
ARL5B	1	0.380126	1	1	1	1	0.018332	0.88655	1	1	10	6	2.86016e-10	7.89725e-07
ARL5C	0.904268	1	1	1	1	1	0.00383105	0.142777	1	1	8	7	1.48145e-08	1.07673e-07
ARL6	1	0.929755	1	1	1	1	0.814149	1	1	1	24	4	3.92712e-22	4.42877e-05
ARL6IP1	1	0.723819	1	1	1	1	0.051959	1	1	1	9	6	2.05267e-09	7.89725e-07
ARL6IP4	1	0.846381	1	1	1	1	1	1	1	1	44	20	6.0432e-39	9.32017e-19
ARL6IP5	1	0.239456	1	1	1	1	0.538665	1	1	1	7	7	1.07673e-07	1.07673e-07
ARL6IP6	1	0.0468706	1	1	1	1	3.64001e-05	1	1	1	22	16	1.90936e-20	2.25532e-15
ARL8A	0.993644	1	1	1	1	1	0.758239	1	1	1	8	9	1.48145e-08	2.05267e-09
ARL8B	1	0.756124	1	1	1	1	0.567493	1	1	1	7	9	1.07673e-07	2.05267e-09
ARL9	1	2.32537e-08	0.000145179	1	1	1	0.00031094	0.00290968	0.345932	1	12	4	5.62558e-12	4.42877e-05
ARMC1	1	0.0517011	1	1	1	1	0.432583	1	1	1	11	3	4.0036e-11	0.000343447
ARMC10	1	0.954794	1	1	1	1	3.91336e-12	1	1	1	72	48	2.08335e-62	2.66644e-42
ARMC2	1	0.0220685	1	1	1	1	0.65263	1	1	1	11	14	4.0036e-11	1.12098e-13
ARMC3	1	0.000656336	0.333941	1	1	1	0.0313456	0.37934	1	1	8	6	1.48145e-08	7.89725e-07
ARMC4	1	0.0160699	1	1	1	1	0.126952	1	1	1	16	7	2.25532e-15	1.07673e-07
ARMC5	1	0.076679	1	1	1	1	0.139863	1	1	1	20	30	9.32017e-19	3.47973e-27
ARMC6	1	0.343713	1	1	1	1	0.0502506	1	1	1	11	5	4.0036e-11	5.86322e-06
ARMC7	1	0.821719	1	1	1	1	0.0107733	1	1	1	9	12	2.05267e-09	5.62558e-12
ARMC8	1	0.0802731	1	1	1	1	0.134885	1	1	1	36	20	3.14475e-32	9.32017e-19
ARMC9	1	0.110345	1	1	1	1	1.64996e-05	0.593966	1	1	12	20	5.62558e-12	9.32017e-19
ARMCX1	1	0.00266521	0.156815	1	1	1	0.347291	1	1	1	12	5	5.62558e-12	5.86322e-06
ARMCX2	1	2.5955e-06	0.000883932	1	1	1	2.27808e-05	0.00136698	1	1	24	8	3.92712e-22	1.48145e-08
ARMCX3	1	0.355597	1	1	1	1	0.175583	1	1	1	45	6	8.75549e-40	7.89725e-07
ARMCX4	1	0.549211	1	1	1	1	0.0117316	0.236486	1	1	5	13	5.86322e-06	7.93018e-13
ARMCX5	1	1.4574e-07	0.237914	1	1	1	0.00455813	0.278122	1	1	84	21	1.88609e-72	1.33328e-19
ARMCX6	1	0.321195	1	1	1	1	0.237287	1	1	1	16	6	2.25532e-15	7.89725e-07
ARMS2	1	0.0655374	0.383201	1	1	1	0.168271	0.534949	1	1	5	2	5.86322e-06	0.0027873
ARNT	1	0.403234	1	1	1	1	5.38724e-05	1	1	1	27	33	1.16549e-24	1.04398e-29
ARNT2	1	0.000528593	1	1	1	1	0.000229232	1	1	1	7	37	1.07673e-07	4.54524e-33
ARNTL	1	0.000356173	1	1	1	1	5.16271e-06	0.0229302	1	1	63	12	7.1614e-55	5.62558e-12
ARNTL2	0.246395	1	1	1	1	1	0.0158867	1	1	1	4	9	4.42877e-05	2.05267e-09
ARPC1A	1	0.0559528	1	1	1	1	0.000106163	0.19616	1	1	14	7	1.12098e-13	1.07673e-07
ARPC1B	1	0.0175167	1	1	1	1	1.34711e-07	0.0304842	1	1	14	15	1.12098e-13	1.58836e-14
ARPC2	1	0.795786	1	1	1	1	0.761326	1	1	1	28	16	1.67724e-25	2.25532e-15
ARPC3	1	0.779504	1	1	1	1	0.656563	1	1	1	8	7	1.48145e-08	1.07673e-07
ARPC4	1	0.319762	1	1	1	1	0.7582	1	1	1	51	18	8.1361e-45	4.57128e-17
ARPC5	1	0.00979303	1	1	1	1	0.0928559	1	1	1	8	9	1.48145e-08	2.05267e-09
ARPC5L	1	1	1	1	1	1	0.545681	1	1	1	6	4	7.89725e-07	4.42877e-05
ARPM1	1	0.169752	1	1	1	1	0.00562456	1	1	1	3	7	0.000343447	1.07673e-07
ARPP-21	1	0.000778719	0.181863	1	1	1	1.19778e-21	1.07351e-14	0.0148019	1	32	26	7.23491e-29	8.10427e-24
ARPP19	1	0.613408	1	1	1	1	0.00732061	1	1	1	6	10	7.89725e-07	2.86016e-10
ARR3	1	0.0082488	0.127066	1	1	1	0.138034	0.901418	1	1	4	3	4.42877e-05	0.000343447
ARRB1	1	0.665698	1	1	1	1	1.13256e-09	0.0206248	1	1	6	44	7.89725e-07	6.0432e-39
ARRB2	1	0.55903	1	1	1	0.0149335	1	1	1	1	22	22	1.90936e-20	1.90936e-20
ARRDC1	1	0.18732	1	1	1	0.0416692	1	1	1	1	4	5	4.42877e-05	5.86322e-06
ARRDC2	1	2.50444e-07	1	1	1	1	1.59295e-06	1	1	1	18	33	4.57128e-17	1.04398e-29
ARRDC3	1	0.510297	1	1	1	1	0.14105	1	1	1	11	13	4.0036e-11	7.93018e-13
ARRDC4	1	0.989782	1	1	1	1	0.0483182	1	1	1	13	8	7.93018e-13	1.48145e-08
ARRDC5	1	0.558613	1	1	1	1	0.00329216	0.196915	1	1	5	9	5.86322e-06	2.05267e-09
ARSA	1	0.0182864	1	1	1	1	2.83159e-13	0.000363755	1	1	51	33	8.1361e-45	1.04398e-29
ARSB	1	0.588068	1	1	1	1	0.000527968	1	1	1	19	50	6.52296e-18	5.60835e-44
ARSD	1	0.712213	1	1	1	1	0.000470902	0.912185	1	1	20	33	9.32017e-19	1.04398e-29
ARSE	1	0.0592032	0.62972	1	1	1	0.345495	1	1	1	4	5	4.42877e-05	5.86322e-06
ARSF	1	0.858567	1	1	1	1	0.957819	1	1	1	9	2	2.05267e-09	0.0027873
ARSG	1	0.0123272	1	1	1	1	1	1	1	1	38	10	6.57176e-34	2.86016e-10
ARSH	1	0.232532	1	1	1	1	0.164841	0.60276	1	1	4	1	4.42877e-05	0.025
ARSI	1	0.00103417	0.129516	1	1	1	0.0127496	1	1	1	8	14	1.48145e-08	1.12098e-13
ARSJ	1	2.88556e-10	0.000207915	1	1	1	6.18945e-06	0.00243438	1	1	12	11	5.62558e-12	4.0036e-11
ARSK	1	0.102897	1	1	1	1	0.0276074	1	1	1	13	11	7.93018e-13	4.0036e-11
ART1	1	0.788008	1	1	1	1	0.35775	0.891714	1	1	7	2	1.07673e-07	0.0027873
ART3	1	1.92672e-06	0.018439	1	1	1	0.231531	1	1	1	40	7	1.37519e-35	1.07673e-07
ART4	1	6.63163e-08	9.86814e-06	0.38775	1	1	0.71478	1	1	1	10	2	2.86016e-10	0.0027873
ART5	1	0.0384193	1	1	1	1	5.84889e-06	0.061069	1	1	23	10	2.73706e-21	2.86016e-10
ARTN	1	4.14188e-24	1.1126e-12	0.586168	1	1	9.83448e-38	1.16787e-17	0.501466	1	67	51	3.19954e-58	8.1361e-45
ARV1	1	0.330084	1	1	1	1	0.0406525	1	1	1	8	9	1.48145e-08	2.05267e-09
ARVCF	1	0.0020168	1	1	1	1	0.0039064	1	1	1	12	24	5.62558e-12	3.92712e-22
ARX	1	0.00118906	0.0756507	1	1	1	1.16003e-07	0.000465985	1	1	11	34	4.0036e-11	1.50711e-30
AS3MT	1	0.225735	1	1	1	1	0.082173	0.60276	1	1	9	4	2.05267e-09	4.42877e-05
ASAH1	1	0.0112696	1	1	1	1	0.00113987	1	1	1	31	39	5.01626e-28	9.50501e-35
ASAH2	1	0.00494007	0.168141	1	1	1	0.0977887	0.519614	1	1	6	4	7.89725e-07	4.42877e-05
ASAH2B	1	1.32378e-08	0.0952725	1	1	1	0.00714857	0.301564	1	1	12	2	5.62558e-12	0.0027873
ASAM	1	9.72228e-05	0.225997	1	1	1	1	1	1	1	10	20	2.86016e-10	9.32017e-19
ASAP1	1	0.480039	1	1	1	1	3.35021e-17	2.5825e-06	1	1	4	62	4.42877e-05	4.92727e-54
ASAP1IT1	1	0.0707423	0.306762	1	1	1	0.239511	0.60276	1	1	3	1	0.000343447	0.025
ASAP2	1	0.0222603	1	1	1	1	7.08531e-15	0.230351	1	1	12	134	5.62558e-12	2.92777e-114
ASAP3	1	1	1	1	1	1	2.82392e-09	0.00405674	1	1	16	38	2.25532e-15	6.57176e-34
ASB1	1	0.845156	1	1	1	1	0.00302029	0.908599	1	1	10	17	2.86016e-10	3.20824e-16
ASB10	0.000144872	1	1	1	1	1	0.0154156	1	1	1	33	31	1.04398e-29	5.01626e-28
ASB11	1	0.000702495	0.0313357	1	1	1	2.40019e-06	6.45394e-05	0.0444533	1	8	6	1.48145e-08	7.89725e-07
ASB12	1	0.471928	1	1	1	1	0.000566052	0.00813472	1	1	2	3	0.0027873	0.000343447
ASB13	1	0.0121508	1	1	1	1	1	1	1	1	12	40	5.62558e-12	1.37519e-35
ASB14	1	0.0026721	0.109655	1	1	1	8.48846e-07	0.000173712	1	1	8	12	1.48145e-08	5.62558e-12
ASB15	1	0.00151567	0.0384059	1	1	1	0.0363268	0.24167	1	1	4	3	4.42877e-05	0.000343447
ASB16	1	0.408811	1	1	1	1	0.00123881	0.239809	1	1	7	11	1.07673e-07	4.0036e-11
ASB17						1	8.72359e-05	0.00262502	0.12067	1	0	4		4.42877e-05
ASB18	1	0.846381	1	1	1	1	1.384e-13	1.65843e-07	1	1	5	30	5.86322e-06	3.47973e-27
ASB2	1	0.000111065	0.0419538	1	1	1	0.000769765	0.356865	1	1	8	21	1.48145e-08	1.33328e-19
ASB3	1	0.780829	1	1	1	1	0.0255567	1	1	1	52	6	1.18054e-45	7.89725e-07
ASB4	1	3.50898e-09	6.27157e-06	0.206848	1	1	0.00150961	0.173919	1	1	12	24	5.62558e-12	3.92712e-22
ASB5	1	6.06375e-05	0.000932559	0.83582	1	1	0.030542	0.26225	1	1	5	3	5.86322e-06	0.000343447
ASB6	1	0.00459461	1	1	1	1	0.614439	1	1	1	6	16	7.89725e-07	2.25532e-15
ASB7	1	0.110872	1	1	1	1	8.69949e-07	0.433038	1	1	30	18	3.47973e-27	4.57128e-17
ASB8	1	0.0365814	1	1	1	1	0.002675	0.602446	1	1	14	3	1.12098e-13	0.000343447
ASB9	1	2.15477e-08	6.5882e-05	1	1	1	2.69885e-07	0.000444662	1	1	28	18	1.67724e-25	4.57128e-17
ASCC1	1	0.0944589	1	1	1	1	0.00029764	0.0282552	1	1	12	11	5.62558e-12	4.0036e-11
ASCC2	1	0.156207	1	1	1	1	0.60732	1	1	1	10	4	2.86016e-10	4.42877e-05
ASCC3	1	0.548834	1	1	1	1	0.0265051	1	1	1	20	17	9.32017e-19	3.20824e-16
ASCL1	1	3.99192e-13	3.68667e-07	0.832001	1	1	4.49003e-10	0.000163679	1	1	12	12	5.62558e-12	5.62558e-12
ASCL2	1	1.54442e-10	0.0010506	1	1	1	0.995938	1	1	1	43	11	4.17218e-38	4.0036e-11
ASCL3	1	0.000789746	0.00662003	1	1	1	0.00296744	0.0249738	1	1	5	2	5.86322e-06	0.0027873
ASCL4	1	0.0115263	0.151403	1	1	1	8.95493e-06	0.000236696	0.288334	1	8	11	1.48145e-08	4.0036e-11
ASF1A						1	0.00758201	0.135885	1	1	0	5		5.86322e-06
ASF1B	1	0.0696389	1	1	1	1	0.00451347	1	1	1	13	8	7.93018e-13	1.48145e-08
ASFMR1	1	0.504173	1	1	1	1	0.00155894	1	1	1	5	70	5.86322e-06	9.84373e-61
ASGR1	1	0.835507	1	1	1	1	0.0369012	1	1	1	8	15	1.48145e-08	1.58836e-14
ASGR2	0.538087	1	1	1	1	1	0.477657	1	1	1	30	31	3.47973e-27	5.01626e-28
ASH1L	1	0.626236	1	1	1	1	0.000176888	0.0506835	1	1	15	12	1.58836e-14	5.62558e-12
ASH2L	1	0.719349	1	1	1	1	0.21613	1	1	1	30	14	3.47973e-27	1.12098e-13
ASIP	1	0.337468	0.988618	1	1	1	0.731198	1	1	1	2	8	0.0027873	1.48145e-08
ASL	1	0.00138467	1	1	1	1	2.29262e-05	1	1	1	24	27	3.92712e-22	1.16549e-24
ASNA1	1	0.275808	1	1	1	1	0.744571	1	1	1	6	5	7.89725e-07	5.86322e-06
ASNS	1	6.22743e-14	1	1	1	1	0.000263419	0.738855	1	1	39	11	9.50501e-35	4.0036e-11
ASNSD1	1	0.298923	1	1	1	1	0.0527985	1	1	1	12	4	5.62558e-12	4.42877e-05
ASPA	1	1.24824e-05	0.00712542	1	1	1	0.000532118	0.00563741	0.291608	1	14	6	1.12098e-13	7.89725e-07
ASPDH	1	1	1	1	1	1	0.194508	0.688332	1	1	15	10	1.58836e-14	2.86016e-10
ASPG	1	0.00068561	0.0335917	1	1	1	0.00202545	0.0825146	1	1	7	18	1.07673e-07	4.57128e-17
ASPH	1	8.39608e-06	1	1	1	1	1.19539e-58	1.52835e-21	1	1	52	179	1.18054e-45	7.35487e-152
ASPHD1	1	0.000671829	1	1	1	1	4.91885e-06	0.00106129	1	1	5	9	5.86322e-06	2.05267e-09
ASPHD2	1	0.486745	1	1	1	1	1	1	1	1	8	6	1.48145e-08	7.89725e-07
ASPM	1	0.494245	1	1	1	1	0.0888203	1	1	1	12	6	5.62558e-12	7.89725e-07
ASPN	1	0.000545206	0.0161268	1	1	1	0.0728928	0.244165	1	1	3	2	0.000343447	0.0027873
ASPRV1	1	0.0444862	0.908985	1	1	1	0.181458	1	1	1	6	8	7.89725e-07	1.48145e-08
ASPSCR1	1	0.264395	1	1	1	1	2.71209e-17	1	1	1	7	63	1.07673e-07	7.1614e-55
ASRGL1	1	0.0504423	1	1	1	1	0.000520487	0.859948	1	1	14	30	1.12098e-13	3.47973e-27
ASS1	1	0.238822	1	1	1	1	1.52567e-09	2.43044e-05	1	1	16	16	2.25532e-15	2.25532e-15
ASTE1	1	0.633835	1	1	1	1	0.401125	1	1	1	13	11	7.93018e-13	4.0036e-11
ASTL	1	0.030892	0.0986722	1	1	1	0.328739	1	1	1	4	1	4.42877e-05	0.025
ASTN1	1	0.0334681	0.662729	1	1	1	2.00816e-15	8.75224e-08	1	1	8	49	1.48145e-08	3.86669e-43
ASTN2	1	3.19547e-06	0.0600035	1	1	1	4.12855e-19	1.03065e-05	1	1	22	84	1.90936e-20	1.88609e-72
ASXL1	1	0.0562282	1	1	1	1	0.0742605	1	1	1	14	16	1.12098e-13	2.25532e-15
ASXL2	1	0.745462	1	1	1	1	0.789672	1	1	1	9	14	2.05267e-09	1.12098e-13
ASXL3	1	1.50672e-10	0.000827762	1	1	1	5.73956e-05	0.217141	1	1	7	3	1.07673e-07	0.000343447
ASZ1	1	3.08739e-10	6.58175e-09	0.00147885	1	1	0.00609113	0.137326	1	1	16	12	2.25532e-15	5.62558e-12
ATAD1	1	0.0263837	1	1	1	1	0.000767541	1	1	1	15	10	1.58836e-14	2.86016e-10
ATAD2	1	0.888231	1	1	1	1	0.315095	1	1	1	7	6	1.07673e-07	7.89725e-07
ATAD2B	1	0.0420329	1	1	1	1	0.00599228	1	1	1	8	8	1.48145e-08	1.48145e-08
ATAD3A	1	0.232476	1	1	1	1	3.44404e-05	1	1	1	30	85	3.47973e-27	2.74693e-73
ATAD3B	1	0.466797	1	1	1	1	9.56136e-05	1	1	1	9	23	2.05267e-09	2.73706e-21
ATAD3C	1	0.568825	1	1	1	1	0.868941	1	1	1	7	28	1.07673e-07	1.67724e-25
ATAD5	1	0.0649135	1	1	1	1	0.345088	1	1	1	12	6	5.62558e-12	7.89725e-07
ATCAY	1	0.00078877	0.382486	1	1	1	0.0536566	0.84925	1	1	12	11	5.62558e-12	4.0036e-11
ATE1	1	0.125656	1	1	1	1	0.135394	1	1	1	16	14	2.25532e-15	1.12098e-13
ATF1	1	0.380601	1	1	1	1	0.00717975	0.137576	1	1	14	4	1.12098e-13	4.42877e-05
ATF2	1	0.724976	1	1	1	1	0.80401	1	1	1	19	3	6.52296e-18	0.000343447
ATF3	1	0.0022089	1	1	1	1	0.00472629	0.381246	1	1	66	10	2.20034e-57	2.86016e-10
ATF4	1	0.0100464	1	1	1	1	0.822869	1	1	1	20	7	9.32017e-19	1.07673e-07
ATF5	1	0.392402	1	1	1	1	0.61784	1	1	1	14	3	1.12098e-13	0.000343447
ATF6	1	0.906399	1	1	1	1	0.00126891	0.550902	1	1	9	18	2.05267e-09	4.57128e-17
ATF6B	1	0.000702495	1	1	1	1	5.33751e-09	1	1	1	58	132	1.10564e-50	1.3744e-112
ATF7	1	0.314405	1	1	1	1	0.0285967	1	1	1	27	19	1.16549e-24	6.52296e-18
ATF7IP	1	0.0092367	1	1	1	1	0.00664967	0.322935	1	1	15	5	1.58836e-14	5.86322e-06
ATF7IP2	1	0.00318102	0.0288318	0.653375	1	1	0.0764634	0.219338	1	1	2	1	0.0027873	0.025
ATG10	1	0.00732367	1	1	1	1	1	1	1	1	18	22	4.57128e-17	1.90936e-20
ATG12	1	0.665698	1	1	1	1	0.594507	1	1	1	11	10	4.0036e-11	2.86016e-10
ATG16L1	1	0.0516953	1	1	1	1	0.000174648	1	1	1	24	36	3.92712e-22	3.14475e-32
ATG16L2	1	0.284184	1	1	1	1	1	1	1	1	8	14	1.48145e-08	1.12098e-13
ATG2A	1	0.329321	1	1	1	1	0.011323	1	1	1	10	19	2.86016e-10	6.52296e-18
ATG2B	1	0.0167593	1	1	1	1	2.20845e-06	0.124199	1	1	7	14	1.07673e-07	1.12098e-13
ATG3	1	0.100297	1	1	1	1	0.481994	1	1	1	6	4	7.89725e-07	4.42877e-05
ATG4A	1	0.348378	1	1	1	1	0.0431482	0.805396	1	1	18	14	4.57128e-17	1.12098e-13
ATG4B	1	0.0586612	1	1	1	1	1.18018e-11	1	1	1	16	74	2.25532e-15	4.41093e-64
ATG4C	0.410626	1	1	1	1	1	0.984414	1	1	1	20	2	9.32017e-19	0.0027873
ATG4D	1	0.0124207	1	1	1	1	1	1	1	1	9	12	2.05267e-09	5.62558e-12
ATG5	1	0.441716	1	1	1	1	0.26449	1	1	1	14	9	1.12098e-13	2.05267e-09
ATG7	1	1	1	1	1	1	7.11414e-29	1.49004e-13	1	1	48	111	2.66644e-42	4.93157e-95
ATG9A	1	0.615468	1	1	1	1	0.000674474	1	1	1	40	18	1.37519e-35	4.57128e-17
ATG9B	1	0.812761	1	1	1	1	0.144924	1	1	1	4	16	4.42877e-05	2.25532e-15
ATHL1	1	0.0583409	1	1	1	1	0.000412185	0.307455	1	1	7	9	1.07673e-07	2.05267e-09
ATIC	1	0.397813	1	1	1	1	0.997694	1	1	1	12	9	5.62558e-12	2.05267e-09
ATL1	1	0.148374	1	1	1	1	7.20963e-08	1	1	1	25	24	5.63933e-23	3.92712e-22
ATL2	1	0.00343714	1	1	1	1	1.98218e-06	0.100867	1	1	9	27	2.05267e-09	1.16549e-24
ATL3	1	0.454373	1	1	1	1	1	1	1	1	12	14	5.62558e-12	1.12098e-13
ATM	1	0.181307	1	1	1	1	1.89333e-18	4.74063e-07	1	1	49	25	3.86669e-43	5.63933e-23
ATMIN	1	0.00066529	0.215435	1	1	1	0.0272394	1	1	1	4	7	4.42877e-05	1.07673e-07
ATN1	1	1	1	1	1	0.253435	1	1	1	1	23	20	2.73706e-21	9.32017e-19
ATOH1	1	1.02763e-12	5.27784e-05	1	1	1	0.0925912	0.709351	1	1	13	4	7.93018e-13	4.42877e-05
ATOH7	1	3.72837e-05	0.211878	1	1	1	0.463806	1	1	1	8	5	1.48145e-08	5.86322e-06
ATOH8	1	0.152657	1	1	1	1	0.604401	1	1	1	13	18	7.93018e-13	4.57128e-17
ATOX1	1	0.103872	1	1	1	1	0.190023	1	1	1	8	7	1.48145e-08	1.07673e-07
ATP10A	0.178828	1	1	1	1	1	0.00845027	1	1	1	30	72	3.47973e-27	2.08335e-62
ATP10B	1	1.43469e-05	0.000758726	0.715111	1	1	0.000237957	0.0501665	1	1	10	15	2.86016e-10	1.58836e-14
ATP10D	1	0.547255	1	1	1	1	0.393331	1	1	1	14	3	1.12098e-13	0.000343447
ATP11A	0.194247	1	1	1	1	1	1	1	1	1	8	694	1.48145e-08	1e-180
ATP11B	1	0.178932	1	1	1	1	0.00290743	1	1	1	8	11	1.48145e-08	4.0036e-11
ATP11C	1	0.000631386	0.00591781	0.871324	1	1	0.216723	0.611883	1	1	10	4	2.86016e-10	4.42877e-05
ATP12A	1	0.00809663	1	1	1	1	0.454678	1	1	1	6	5	7.89725e-07	5.86322e-06
ATP13A1	1	1	1	1	1	1	0.0477699	1	1	1	11	14	4.0036e-11	1.12098e-13
ATP13A2	1	0.00592489	1	1	1	1	0.0850727	1	1	1	24	51	3.92712e-22	8.1361e-45
ATP13A3	1	0.00443887	0.0514793	1	1	1	0.0268936	0.257016	1	1	6	5	7.89725e-07	5.86322e-06
ATP13A4	1	0.000313804	0.00400735	0.116471	1	1	3.22789e-05	0.000420708	0.345932	1	5	6	5.86322e-06	7.89725e-07
ATP13A5	1	1.77107e-05	0.000983471	0.533457	1	1	0.00042316	0.00966147	1	1	7	4	1.07673e-07	4.42877e-05
ATP1A1	1	0.00039869	1	1	1	1	1	1	1	1	26	45	8.10427e-24	8.75549e-40
ATP1A2	1	0.0426815	0.541061	1	1	1	0.0317282	0.367833	1	1	9	9	2.05267e-09	2.05267e-09
ATP1A3	1	0.138618	1	1	1	1	0.0641835	0.757164	1	1	4	7	4.42877e-05	1.07673e-07
ATP1A4	1	0.00180702	0.111927	1	1	1	4.91455e-09	6.89192e-05	1	1	9	16	2.05267e-09	2.25532e-15
ATP1B1	1	0.777727	1	1	1	1	0.158771	1	1	1	16	18	2.25532e-15	4.57128e-17
ATP1B2	1	0.00119371	1	1	1	1	0.000465229	1	1	1	10	14	2.86016e-10	1.12098e-13
ATP1B3	1	0.837972	1	1	1	1	0.0242666	1	1	1	8	7	1.48145e-08	1.07673e-07
ATP1B4	1	7.74324e-06	0.000648954	1	1	1	0.000509177	0.0255052	1	1	6	6	7.89725e-07	7.89725e-07
ATP2A1	0.000146612	1	1	1	1	1	2.82184e-05	1	1	1	12	46	5.62558e-12	1.26882e-40
ATP2A2	1	0.000268484	1	1	1	1	1.35171e-16	0.00448028	1	1	15	51	1.58836e-14	8.1361e-45
ATP2A3	1	8.10472e-14	1	1	1	1	5.20966e-44	0.00580845	1	1	49	259	3.86669e-43	1.13128e-218
ATP2B1	1	0.860655	1	1	1	1	1.95831e-06	5.7746e-05	0.843814	1	4	10	4.42877e-05	2.86016e-10
ATP2B2	1	3.8895e-07	0.0985063	1	1	1	6.0835e-05	1	1	1	30	108	3.47973e-27	1.58999e-92
ATP2B3	1	0.0981146	0.955529	1	1	1	0.0747636	1	1	1	14	8	1.12098e-13	1.48145e-08
ATP2B4	1	4.97074e-11	1	1	1	1	2.79853e-12	0.00421343	1	1	62	30	4.92727e-54	3.47973e-27
ATP2C1	1	0.00776122	1	1	1	1	1.03978e-12	0.395468	1	1	52	46	1.18054e-45	1.26882e-40
ATP2C2	1	0.134377	1	1	1	1	1.04512e-05	0.645715	1	1	7	33	1.07673e-07	1.04398e-29
ATP4A	1	0.337111	1	1	1	1	0.000375818	0.0166624	1	1	6	13	7.89725e-07	7.93018e-13
ATP4B	1	0.379203	1	1	1	1	0.194508	1	1	1	9	30	2.05267e-09	3.47973e-27
ATP5A1	1	0.810493	1	1	1	1	0.0236101	1	1	1	36	16	3.14475e-32	2.25532e-15
ATP5B	1	0.65113	1	1	1	1	0.304979	1	1	1	8	10	1.48145e-08	2.86016e-10
ATP5C1	1	0.896034	1	1	1	1	0.0714899	1	1	1	20	18	9.32017e-19	4.57128e-17
ATP5D	1	0.809062	1	1	1	1	0.594644	1	1	1	18	12	4.57128e-17	5.62558e-12
ATP5E	1	0.843279	1	1	1	1	0.00712151	1	1	1	24	16	3.92712e-22	2.25532e-15
ATP5EP2	1	0.000750813	0.0183439	1	1	1	0.0431673	0.251335	1	1	4	1	4.42877e-05	0.025
ATP5F1	1	0.86129	1	1	1	1	0.79472	1	1	1	12	9	5.62558e-12	2.05267e-09
ATP5G1	1	0.110343	1	1	1	1	0.00136563	0.204169	1	1	30	7	3.47973e-27	1.07673e-07
ATP5G2	0.18762	1	1	1	1	1	1	1	1	1	43	23	4.17218e-38	2.73706e-21
ATP5G3	1	0.137438	1	1	1	1	0.0536064	1	1	1	21	10	1.33328e-19	2.86016e-10
ATP5H	1	0.211811	1	1	1	1	0.0572635	0.568653	1	1	26	2	8.10427e-24	0.0027873
ATP5I	1	0.547367	1	1	1	1	0.33079	1	1	1	9	6	2.05267e-09	7.89725e-07
ATP5J	1	0.983134	1	1	1	1	5.61197e-05	0.727942	1	1	78	31	1.97937e-67	5.01626e-28
ATP5J2	1	0.00674799	1	1	1	1	0.00423596	1	1	1	24	36	3.92712e-22	3.14475e-32
ATP5L	1	0.202923	1	1	1	1	0.113973	1	1	1	11	5	4.0036e-11	5.86322e-06
ATP5L2	1	0.66137	1	1	1	1	0.106556	0.367833	1	1	4	1	4.42877e-05	0.025
ATP5O	1	0.494419	1	1	1	1	0.221526	1	1	1	5	6	5.86322e-06	7.89725e-07
ATP5S	1	0.06204	1	1	1	1	5.63722e-05	0.382394	1	1	27	15	1.16549e-24	1.58836e-14
ATP5SL	1	0.87238	1	1	1	1	0.311726	1	1	1	76	56	9.34231e-66	5.24191e-49
ATP6AP1	1	0.509315	1	1	1	1	0.0705761	1	1	1	6	8	7.89725e-07	1.48145e-08
ATP6AP1L	1	0.0143366	0.165058	1	1	1	0.0504588	0.221346	1	1	4	2	4.42877e-05	0.0027873
ATP6AP2	1	0.105714	0.715941	1	1	1	0.267971	1	1	1	8	3	1.48145e-08	0.000343447
ATP6V0A1	1	0.00352325	1	1	1	1	6.35151e-05	0.0511354	1	1	42	18	2.88121e-37	4.57128e-17
ATP6V0A2	1	0.00100514	1	1	1	1	0.00981722	1	1	1	11	10	4.0036e-11	2.86016e-10
ATP6V0A4	1	8.14589e-23	1.91221e-16	0.00278703	1	1	0.00018204	0.565728	1	1	33	36	1.04398e-29	3.14475e-32
ATP6V0B	1	0.624481	1	1	1	1	0.370624	1	1	1	21	16	1.33328e-19	2.25532e-15
ATP6V0C	1	0.026925	1	1	1	1	0.204967	1	1	1	7	14	1.07673e-07	1.12098e-13
ATP6V0D1	0.00426252	1	1	1	1	1	0.00070143	1	1	1	13	18	7.93018e-13	4.57128e-17
ATP6V0D2	1	0.806904	1	1	1	1	0.813498	1	1	1	5	2	5.86322e-06	0.0027873
ATP6V0E1	1	0.349916	1	1	1	1	8.45392e-05	0.791192	1	1	8	17	1.48145e-08	3.20824e-16
ATP6V0E2	1	0.00830364	1	1	1	1	0.00358748	1	1	1	36	40	3.14475e-32	1.37519e-35
ATP6V1A	1	0.761523	1	1	1	1	0.807411	1	1	1	13	3	7.93018e-13	0.000343447
ATP6V1B1	1	0.212428	0.651602	1	1	1	2.70784e-06	0.119299	1	1	3	16	0.000343447	2.25532e-15
ATP6V1B2	1	0.0589674	1	1	1	1	0.000625971	1	1	1	9	6	2.05267e-09	7.89725e-07
ATP6V1C1	1	1	1	1	1	1	0.723758	1	1	1	14	4	1.12098e-13	4.42877e-05
ATP6V1C2	1	2.72789e-05	1	1	1	1	9.08165e-06	0.0540809	1	1	20	22	9.32017e-19	1.90936e-20
ATP6V1D	1	0.94281	1	1	1	1	0.141066	1	1	1	6	8	7.89725e-07	1.48145e-08
ATP6V1E1	1	0.000479048	1	1	1	1	0.165136	1	1	1	15	15	1.58836e-14	1.58836e-14
ATP6V1E2	1	0.0493633	0.374972	1	1	1	0.00147778	0.0234143	1	1	6	3	7.89725e-07	0.000343447
ATP6V1F	1	0.698764	1	1	1	1	0.725387	1	1	1	11	5	4.0036e-11	5.86322e-06
ATP6V1G1	1	0.656181	1	1	1	1	0.852079	1	1	1	6	4	7.89725e-07	4.42877e-05
ATP6V1G2	1	0.547718	1	1	1	1	9.70108e-16	8.38647e-08	1	1	42	26	2.88121e-37	8.10427e-24
ATP6V1G3	1	0.000356785	0.00725403	0.494256	1	1	0.0180864	0.05045	1	1	4	2	4.42877e-05	0.0027873
ATP6V1H	1	0.00277463	1	1	1	1	0.000661318	1	1	1	55	33	3.61018e-48	1.04398e-29
ATP7A	1	0.000206898	0.073708	1	1	1	0.106075	0.847468	1	1	11	5	4.0036e-11	5.86322e-06
ATP7B	1	0.533357	1	1	1	1	0.000147556	0.543522	1	1	32	14	7.23491e-29	1.12098e-13
ATP8A1	1	0.283512	1	1	1	1	2.47404e-15	4.37758e-06	1	1	14	28	1.12098e-13	1.67724e-25
ATP8A2	1	1.42252e-05	0.00807852	1	1	1	1.09987e-09	0.000914328	1	1	6	48	7.89725e-07	2.66644e-42
ATP8B1	1	0.00158813	0.0220197	1	1	1	9.34628e-05	0.282742	1	1	3	6	0.000343447	7.89725e-07
ATP8B2	1	0.0033757	1	1	1	1	9.91301e-09	0.295911	1	1	24	16	3.92712e-22	2.25532e-15
ATP8B3	1	0.929424	1	1	1	1	0.357751	1	1	1	8	23	1.48145e-08	2.73706e-21
ATP8B4	1	0.643059	1	1	1	1	2.41141e-08	4.03176e-05	1	1	6	16	7.89725e-07	2.25532e-15
ATP9A	1	5.73085e-06	0.000313683	0.0479652	1	1	1	1	1	1	5	15	5.86322e-06	1.58836e-14
ATP9B	1	0.520731	1	1	1	1	3.23157e-12	0.000176225	1	1	6	35	7.89725e-07	2.1766e-31
ATPAF1	1	0.00340094	1	1	1	1	4.58797e-05	0.550899	1	1	16	14	2.25532e-15	1.12098e-13
ATPAF2	1	0.843418	1	1	1	1	0.373358	1	1	1	10	9	2.86016e-10	2.05267e-09
ATPBD4	1	0.0995294	1	1	1	1	0.00525554	1	1	1	16	12	2.25532e-15	5.62558e-12
ATPGD1	1	1.71737e-17	9.36733e-08	1	1	1	3.34177e-05	1	1	1	23	29	2.73706e-21	2.41516e-26
ATPIF1	1	0.0303799	1	1	1	1	0.0892939	1	1	1	18	15	4.57128e-17	1.58836e-14
ATR	1	0.949998	1	1	1	1	0.890065	1	1	1	11	8	4.0036e-11	1.48145e-08
ATRIP	1	0.0122177	1	1	1	1	0.00128648	1	1	1	18	12	4.57128e-17	5.62558e-12
ATRN	1	8.42722e-05	1	1	1	1	0.00888705	0.298055	1	1	18	9	4.57128e-17	2.05267e-09
ATRNL1	1	7.919e-05	1	1	1	1	1.77666e-07	0.00178366	1	1	8	13	1.48145e-08	7.93018e-13
ATRX	1	0.603783	1	1	1	1	0.462977	1	1	1	18	14	4.57128e-17	1.12098e-13
ATXN1	1	2.45874e-24	0.326092	1	1	1	0.000109842	0.80432	1	1	120	40	1.47459e-102	1.37519e-35
ATXN10	1	0.000526533	0.384138	1	1	1	7.82413e-05	0.462908	1	1	14	14	1.12098e-13	1.12098e-13
ATXN1L	1	0.109108	1	1	1	1	0.01533	1	1	1	11	26	4.0036e-11	8.10427e-24
ATXN2	1	0.575272	1	1	1	1	9.20149e-05	0.973139	1	1	7	17	1.07673e-07	3.20824e-16
ATXN2L	1	0.000297579	1	1	1	1	0.00526393	1	1	1	25	45	5.63933e-23	8.75549e-40
ATXN3	1	5.83067e-26	1	1	1	1	2.74971e-41	1	1	1	358	308	2.51967e-301	1.38697e-259
ATXN3L	1	9.81034e-05	0.00243422	1	1	1	0.00519078	0.0730848	1	1	4	3	4.42877e-05	0.000343447
ATXN7	1	2.83895e-06	1	1	1	1	3.72149e-11	0.229768	1	1	46	46	1.26882e-40	1.26882e-40
ATXN7L1	1	8.93512e-09	0.165058	1	1	1	3.27577e-29	6.86418e-06	1	1	18	112	4.57128e-17	7.19258e-96
ATXN7L2	1	0.296529	1	1	1	1	0.319133	1	1	1	6	5	7.89725e-07	5.86322e-06
ATXN7L3	1	6.01651e-07	1	1	1	1	1.48722e-05	0.00345558	1	1	12	10	5.62558e-12	2.86016e-10
ATXN8OS	1	0.00760824	0.0329956	0.467001	1	1	6.89473e-07	0.000624944	0.812714	1	5	12	5.86322e-06	5.62558e-12
AUH	1	0.0514675	0.73855	1	1	1	0.279121	1	1	1	3	7	0.000343447	1.07673e-07
AUP1	1	0.817181	1	1	1	1	0.83793	1	1	1	9	13	2.05267e-09	7.93018e-13
AURKA	0.0335567	1	1	1	1	0.137336	1	1	1	1	114	34	1.53015e-97	1.50711e-30
AURKAIP1	1	0.696519	1	1	1	1	4.4869e-08	0.000997395	1	1	22	18	1.90936e-20	4.57128e-17
AURKAPS1	1	0.0524622	0.440053	1	1	1	0.0101744	0.0970867	1	1	3	2	0.000343447	0.0027873
AURKB	1	0.809062	1	1	1	1	0.130297	0.804948	1	1	10	3	2.86016e-10	0.000343447
AURKC	1	9.28073e-46	8.01534e-38	5.9085e-25	1	1	2.159e-11	3.43705e-08	0.00175822	1	33	15	1.04398e-29	1.58836e-14
AUTS2	1	0.00249235	1	1	1	1	5.99148e-76	2.07838e-21	1	1	21	260	1.33328e-19	1.65415e-219
AVEN	1	0.0013279	0.865069	1	1	1	7.14568e-06	0.343592	1	1	5	12	5.86322e-06	5.62558e-12
AVIL	0.0718836	1	1	1	1	1	0.00612635	0.0834512	1	1	5	3	5.86322e-06	0.000343447
AVL9	1	0.190654	1	1	1	1	4.68018e-05	0.335424	1	1	6	10	7.89725e-07	2.86016e-10
AVP	1	5.538e-16	4.39453e-14	2.94167e-09	6.55899e-05	1	0.00230247	1	1	1	9	6	2.05267e-09	7.89725e-07
AVPI1	1	0.267951	1	1	1	1	0.00266992	1	1	1	14	4	1.12098e-13	4.42877e-05
AVPR1A	1	0.000478378	0.128407	1	1	1	2.99861e-06	0.0128501	1	1	8	13	1.48145e-08	7.93018e-13
AVPR1B	1	9.26695e-07	0.162083	1	1	1	1.01977e-08	8.73756e-08	0.000177762	0.0441327	9	4	2.05267e-09	4.42877e-05
AVPR2	1	1	1	1	1	1.18777e-05	1	1	1	1	22	19	1.90936e-20	6.52296e-18
AWAT1	1	0.0866788	0.389886	1	1	1	0.00492871	0.0582929	1	1	1	2	0.025	0.0027873
AWAT2	1	0.929998	1	1	1	1	0.636985	1	1	1	3	2	0.000343447	0.0027873
AXIN1	1	0.00238354	1	1	1	1	5.2564e-17	0.79057	1	1	12	112	5.62558e-12	7.19258e-96
AXIN2	1	0.000163697	1	1	1	1	0.000434977	0.345648	1	1	14	26	1.12098e-13	8.10427e-24
AXL	1	2.31921e-05	0.00211261	1	1	1	0.0390427	1	1	1	14	22	1.12098e-13	1.90936e-20
AZGP1	1	0.673232	1	1	1	1	0.152911	0.567215	1	1	4	2	4.42877e-05	0.0027873
AZI1	1	0.523043	1	1	1	1	8.56918e-20	1	1	1	22	80	1.90936e-20	4.19508e-69
AZI2	1	0.373563	1	1	1	1	0.630838	1	1	1	39	9	9.50501e-35	2.05267e-09
AZIN1	1	0.434269	1	1	1	1	0.00123881	0.0447724	1	1	32	6	7.23491e-29	7.89725e-07
AZU1	1.73207e-06	1	1	1	1	0.958424	1	1	1	1	8	3	1.48145e-08	0.000343447
B2M	1	0.890699	1	1	1	1	0.0551901	1	1	1	10	7	2.86016e-10	1.07673e-07
B3GALNT1	1	4.10399e-13	1	1	1	1	0.213193	1	1	1	80	1	4.19508e-69	0.025
B3GALNT2	1	0.0117984	1	1	1	1	0.0363268	1	1	1	10	8	2.86016e-10	1.48145e-08
B3GALT1	1	0.000800996	0.03438	1	1	1	0.085238	0.367833	1	1	10	3	2.86016e-10	0.000343447
B3GALT2	1	0.000684732	0.0198041	1	1	1	0.00012943	0.00262716	1	1	5	4	5.86322e-06	4.42877e-05
B3GALT4	1	0.258972	1	1	1	1	4.2682e-08	0.0637214	1	1	17	48	3.20824e-16	2.66644e-42
B3GALT5	1	0.000421994	0.600091	1	1	1	5.16622e-05	0.335255	1	1	30	19	3.47973e-27	6.52296e-18
B3GALT6	1	0.45381	1	1	1	1	0.00134684	1	1	1	5	10	5.86322e-06	2.86016e-10
B3GALTL	1	0.18255	1	1	1	1	0.0468427	1	1	1	5	15	5.86322e-06	1.58836e-14
B3GAT1	1	1.14755e-16	0.0101534	1	1	1	1.54773e-07	0.0224148	1	1	40	42	1.37519e-35	2.88121e-37
B3GAT2	1	0.0223494	1	1	1	1	0.000281792	1	1	1	9	14	2.05267e-09	1.12098e-13
B3GAT3	1	0.329342	1	1	1	1	0.636732	1	1	1	10	3	2.86016e-10	0.000343447
B3GNT1	1	0.499819	1	1	1	1	0.396925	1	1	1	5	8	5.86322e-06	1.48145e-08
B3GNT2	1	1	1	1	1	1	0.228625	1	1	1	20	3	9.32017e-19	0.000343447
B3GNT3	0.998166	1	1	1	1	1	1	1	1	1	12	5	5.62558e-12	5.86322e-06
B3GNT4	1	0.0492421	1	1	1	1	0.998853	1	1	1	10	3	2.86016e-10	0.000343447
B3GNT5	1	1.33994e-09	1	1	1	1	0.684917	1	1	1	24	2	3.92712e-22	0.0027873
B3GNT6	1	0.625486	1	1	1	1	0.00528168	1	1	1	7	5	1.07673e-07	5.86322e-06
B3GNT7	1	0.000156978	0.00178059	0.0692989	1	1	0.000404992	0.337227	1	1	7	14	1.07673e-07	1.12098e-13
B3GNT8	1	0.233129	1	1	1	1	0.673656	1	1	1	8	1	1.48145e-08	0.025
B3GNT9	1	4.64498e-05	0.525499	1	1	1	5.16114e-05	0.00087342	0.170748	1	8	4	1.48145e-08	4.42877e-05
B3GNTL1	0.945076	1	1	1	1	1	1	1	1	1	8	152	1.48145e-08	2.65673e-129
B4GALNT1	1	0.00113924	1	1	1	1	2.53234e-07	0.0192638	1	1	16	18	2.25532e-15	4.57128e-17
B4GALNT2	1	8.77461e-29	3.25864e-19	0.051685	1	1	5.51484e-17	5.30421e-12	0.0133513	1	35	15	2.1766e-31	1.58836e-14
B4GALNT3	1	0.0540198	1	1	1	0.697802	1	1	1	1	6	30	7.89725e-07	3.47973e-27
B4GALNT4	1	0.741378	1	1	1	1	0.369883	1	1	1	25	20	5.63933e-23	9.32017e-19
B4GALT1	1	0.723593	1	1	1	1	0.295941	1	1	1	4	8	4.42877e-05	1.48145e-08
B4GALT2	1	0.547022	1	1	1	1	0.022983	1	1	1	23	13	2.73706e-21	7.93018e-13
B4GALT3	1	0.288718	1	1	1	1	0.43252	1	1	1	10	3	2.86016e-10	0.000343447
B4GALT4	1	0.18637	1	1	1	1	3.65259e-05	0.00477194	1	1	24	4	3.92712e-22	4.42877e-05
B4GALT5	1	0.955104	1	1	1	1	0.179467	1	1	1	8	5	1.48145e-08	5.86322e-06
B4GALT6	1	0.141979	1	1	1	1	0.127107	1	1	1	4	7	4.42877e-05	1.07673e-07
B4GALT7	1	0.134478	1	1	1	1	0.00144628	1	1	1	7	18	1.07673e-07	4.57128e-17
B9D1	1	0.101325	1	1	1	1	0.493685	1	1	1	12	19	5.62558e-12	6.52296e-18
B9D2	1	0.413786	1	1	1	1	0.0190804	1	1	1	19	9	6.52296e-18	2.05267e-09
BAALC	1	0.0233286	0.124657	1	1	1	1.30346e-14	0.0196859	1	1	10	48	2.86016e-10	2.66644e-42
BAAT	1	0.000958729	0.0181179	1	1	1	0.0527541	0.160842	1	1	5	1	5.86322e-06	0.025
BACE1	1	1	1	1	1	0.126006	1	1	1	1	44	32	6.0432e-39	7.23491e-29
BACE2	1	0.000199813	1	1	1	1	6.53625e-14	0.622516	1	1	15	63	1.58836e-14	7.1614e-55
BACH1	1	0.00091079	1	1	1	1	0.0298752	0.368574	1	1	41	4	1.99024e-36	4.42877e-05
BACH2	1	2.6315e-09	1	1	1	1	0.239511	1	1	1	78	29	1.97937e-67	2.41516e-26
BAD	1	1	1	1	1	1	2.37964e-06	1	1	1	32	42	7.23491e-29	2.88121e-37
BAG1	1	0.0860801	1	1	1	1	0.337926	0.959928	1	1	6	2	7.89725e-07	0.0027873
BAG2	1	0.0380454	1	1	1	1	0.00410514	0.657228	1	1	9	8	2.05267e-09	1.48145e-08
BAG3	1	0.054406	1	1	1	1	0.507248	1	1	1	6	12	7.89725e-07	5.62558e-12
BAG4	1	0.544646	1	1	1	1	0.0757939	1	1	1	9	12	2.05267e-09	5.62558e-12
BAG5	0.0723616	1	1	1	1	1	0.000254258	0.980064	1	1	31	22	5.01626e-28	1.90936e-20
BAGE	1	0.0163162	0.188356	1	1	1	0.079761	0.367611	1	1	7	4	1.07673e-07	4.42877e-05
BAGE2	1	0.0163162	0.188356	1	1	1	0.0431673	0.248305	1	1	7	5	1.07673e-07	5.86322e-06
BAGE3	1	0.0163162	0.188356	1	1	1	0.0431673	0.248305	1	1	7	5	1.07673e-07	5.86322e-06
BAGE4	1	0.0163162	0.188356	1	1	1	0.0431673	0.248305	1	1	7	5	1.07673e-07	5.86322e-06
BAGE5	1	0.0163162	0.188356	1	1	1	0.0431673	0.248305	1	1	7	5	1.07673e-07	5.86322e-06
BAHCC1	1	0.979967	1	1	1	1	1	1	1	1	7	106	1.07673e-07	7.47752e-91
BAHD1	1	0.753043	1	1	1	1	0.0775494	1	1	1	17	5	3.20824e-16	5.86322e-06
BAI1	1	0.605776	1	1	1	1	5.00739e-06	0.764339	1	1	7	80	1.07673e-07	4.19508e-69
BAI2	1	0.625486	1	1	1	1	0.256306	1	1	1	21	19	1.33328e-19	6.52296e-18
BAI3	1	9.49354e-06	0.164772	1	1	1	4.1792e-07	0.00101061	1	1	15	13	1.58836e-14	7.93018e-13
BAIAP2	1	0.511036	1	1	1	1	1	1	1	1	44	518	6.0432e-39	1e-180
BAIAP2L1	1	0.00337301	1	1	1	1	0.00171763	1	1	1	7	31	1.07673e-07	5.01626e-28
BAIAP2L2	1	0.054963	1	1	1	1	2.25557e-07	0.00137508	1	1	9	11	2.05267e-09	4.0036e-11
BAIAP3	1	0.484839	1	1	1	1	1	1	1	1	8	26	1.48145e-08	8.10427e-24
BAK1	1	0.0156978	1	1	1	1	0.3001	1	1	1	10	7	2.86016e-10	1.07673e-07
BAMBI	1	0.147822	1	1	1	1	0.227119	1	1	1	6	8	7.89725e-07	1.48145e-08
BANF1	1	0.64834	1	1	1	1	0.189949	1	1	1	34	17	1.50711e-30	3.20824e-16
BANF2	1	0.779132	1	1	1	1	0.856781	1	1	1	17	9	3.20824e-16	2.05267e-09
BANK1	1	0.594986	1	1	1	1	0.000337208	1	1	1	11	27	4.0036e-11	1.16549e-24
BANP	1	1.17254e-23	0.00102329	1	1	1	7.86578e-43	1	1	1	66	302	2.20034e-57	1.41679e-254
BAP1	1	0.00466274	1	1	1	1	0.105127	1	1	1	13	8	7.93018e-13	1.48145e-08
BARD1	1	0.634143	1	1	1	1	0.175878	1	1	1	12	7	5.62558e-12	1.07673e-07
BARHL1	1	0.111374	1	1	1	1	0.000170581	0.04886	1	1	4	13	4.42877e-05	7.93018e-13
BARHL2	1	3.564e-11	5.38545e-07	0.372291	1	1	9.00805e-08	0.000129759	1	1	8	10	1.48145e-08	2.86016e-10
BARX1	1	0.120049	0.341125	1	1	1	5.03137e-05	0.0316699	1	1	1	14	0.025	1.12098e-13
BARX2	1	0.000746328	0.676435	1	1	1	0.0526782	1	1	1	12	15	5.62558e-12	1.58836e-14
BASE	1	0.000110817	0.000741123	0.0964747	1	0.253435	1	1	1	1	7	1	1.07673e-07	0.025
BASP1	1	1.94676e-07	0.273344	1	1	1	0.0433879	0.503003	1	1	30	5	3.47973e-27	5.86322e-06
BAT1	1	0.000702495	1	1	1	1	3.57921e-08	1	1	1	96	106	1.72499e-82	7.47752e-91
BAT2	1	0.877795	1	1	1	1	4.94008e-20	1	1	1	46	121	1.26882e-40	2.15137e-103
BAT2L1	1	0.0111446	0.102164	1	1	1	7.52359e-05	0.0390497	1	1	3	15	0.000343447	1.58836e-14
BAT2L2	1	0.148109	1	1	1	1	0.00107978	0.680266	1	1	12	9	5.62558e-12	2.05267e-09
BAT3	0.00154125	1	1	1	1	1	1.71189e-09	1	1	1	238	161	3.88419e-201	8.02487e-137
BAT4	1	0.823368	1	1	1	1	0.551029	1	1	1	55	45	3.61018e-48	8.75549e-40
BAT5	1	0.315428	1	1	1	1	0.00111454	1	1	1	18	51	4.57128e-17	8.1361e-45
BATF	1	0.132539	1	1	1	1	0.000542287	1	1	1	8	12	1.48145e-08	5.62558e-12
BATF2	1	0.0027079	0.468762	1	1	1	0.0101901	0.234122	1	1	5	4	5.86322e-06	4.42877e-05
BATF3	1	0.0643411	1	1	1	1	0.708561	1	1	1	9	7	2.05267e-09	1.07673e-07
BAX	1	1.39858e-09	0.0139099	1	1	1	0.00629327	1	1	1	25	34	5.63933e-23	1.50711e-30
BAZ1A	1	0.386965	1	1	1	1	0.00122464	1	1	1	12	16	5.62558e-12	2.25532e-15
BAZ1B	1	0.430807	1	1	1	1	0.398041	1	1	1	11	16	4.0036e-11	2.25532e-15
BAZ2A	1	0.357863	1	1	1	1	0.563112	1	1	1	4	17	4.42877e-05	3.20824e-16
BAZ2B	1	0.06204	1	1	1	1	0.304827	1	1	1	11	4	4.0036e-11	4.42877e-05
BBC3	0.121971	1	1	1	1	1	0.733	1	1	1	17	63	3.20824e-16	7.1614e-55
BBOX1	1	0.793214	1	1	1	1	0.927225	1	1	1	5	3	5.86322e-06	0.000343447
BBS1	1	0.412566	1	1	1	1	0.389802	1	1	1	11	3	4.0036e-11	0.000343447
BBS10	1	0.0720035	1	1	1	1	0.373326	1	1	1	10	6	2.86016e-10	7.89725e-07
BBS12	1	0.646546	1	1	1	1	0.148382	1	1	1	10	5	2.86016e-10	5.86322e-06
BBS2	1	0.591206	1	1	1	1	0.406463	1	1	1	7	7	1.07673e-07	1.07673e-07
BBS4	1	0.838326	1	1	1	1	0.056346	1	1	1	5	9	5.86322e-06	2.05267e-09
BBS5	1	0.247986	1	1	1	1	0.000776542	0.865446	1	1	5	7	5.86322e-06	1.07673e-07
BBS7	1	0.981264	1	1	1	1	0.0491186	1	1	1	20	7	9.32017e-19	1.07673e-07
BBS9	1	0.157005	1	1	1	1	1.06673e-20	0.00141212	1	1	40	104	1.37519e-35	3.51721e-89
BBX	1	0.00455301	1	1	1	1	0.00018204	0.160013	1	1	52	10	1.18054e-45	2.86016e-10
BCAM	1	0.00916613	0.404027	1	1	1	0.0178764	1	1	1	8	23	1.48145e-08	2.73706e-21
BCAN	1	0.00806477	0.245954	1	1	1	8.15015e-16	1.581e-08	1	1	18	28	4.57128e-17	1.67724e-25
BCAP29	1	0.000102786	1	1	1	1	0.000138551	0.459444	1	1	37	20	4.54524e-33	9.32017e-19
BCAP31	1	0.0078454	0.748715	1	1	1	0.702731	1	1	1	40	30	1.37519e-35	3.47973e-27
BCAR1	1	7.03869e-07	1	1	1	1	0.0625733	1	1	1	70	327	9.84373e-61	1.9055e-275
BCAR3	1	0.000230233	0.403946	1	1	1	0.298071	1	1	1	11	17	4.0036e-11	3.20824e-16
BCAR4	1	0.696339	1	1	1	1	0.0572635	0.32002	1	1	6	2	7.89725e-07	0.0027873
BCAS1	1	0.00359126	0.0455819	1	1	1	0.0553444	0.46805	1	1	7	3	1.07673e-07	0.000343447
BCAS2	1	0.0140722	1	1	1	1	0.182984	1	1	1	10	4	2.86016e-10	4.42877e-05
BCAS3	1	0.0129433	1	1	1	1	1.26979e-14	0.00122935	1	1	32	104	7.23491e-29	3.51721e-89
BCAS4	1	0.550008	1	1	1	1	5.53298e-22	0.000787439	1	1	24	42	3.92712e-22	2.88121e-37
BCAT1	1	0.00609683	0.866485	1	1	1	2.19084e-09	0.0734028	1	1	8	34	1.48145e-08	1.50711e-30
BCAT2	1	0.0482737	1	1	1	1	4.60259e-09	1	1	1	19	55	6.52296e-18	3.61018e-48
BCCIP	1	3.11523e-07	1	1	1	1	0.000135821	1	1	1	36	27	3.14475e-32	1.16549e-24
BCDIN3D	1	0.0383328	1	1	1	1	0.142529	1	1	1	9	5	2.05267e-09	5.86322e-06
BCHE	1	0.420593	1	1	1	1	0.138712	0.41321	1	1	2	3	0.0027873	0.000343447
BCKDHA	1	0.00275087	1	1	1	1	0.698954	1	1	1	20	10	9.32017e-19	2.86016e-10
BCKDHB	1	0.447506	1	1	1	1	0.167386	1	1	1	18	16	4.57128e-17	2.25532e-15
BCKDK	1	1.68229e-07	0.895115	1	1	1	7.73025e-07	0.000328541	1	1	20	6	9.32017e-19	7.89725e-07
BCL10	1	0.0274371	1	1	1	1	0.00166819	0.545918	1	1	8	8	1.48145e-08	1.48145e-08
BCL11A	1	0.326894	1	1	1	1	1.55948e-26	0.580219	1	1	45	174	8.75549e-40	1.1054e-147
BCL11B	1	0.0403279	1	1	1	1	2.42209e-32	3.03689e-11	1	1	14	126	1.12098e-13	1.42282e-107
BCL2	1	0.678184	1	1	1	3.27842e-15	1	1	1	1	62	23	4.92727e-54	2.73706e-21
BCL2A1	1	0.819212	1	1	1	1	1	1	1	1	6	4	7.89725e-07	4.42877e-05
BCL2L1	1	0.277791	1	1	1	1	0.00101972	0.49049	1	1	26	18	8.10427e-24	4.57128e-17
BCL2L10	1	4.61565e-08	6.5882e-05	1	1	1	0.000265131	0.0110517	1	1	10	5	2.86016e-10	5.86322e-06
BCL2L11	1	1.31146e-14	1	1	1	1	8.33936e-05	0.0633786	1	1	57	21	7.61235e-50	1.33328e-19
BCL2L12	1	0.267921	1	1	1	1	0.0531419	1	1	1	10	34	2.86016e-10	1.50711e-30
BCL2L13	1	0.545679	1	1	1	1	0.61784	1	1	1	8	3	1.48145e-08	0.000343447
BCL2L14	0.43633	1	1	1	1	1	0.896067	1	1	1	24	16	3.92712e-22	2.25532e-15
BCL2L15	1	0.186018	0.891959	1	1	1	0.0244402	0.145325	1	1	5	4	5.86322e-06	4.42877e-05
BCL2L2	1	0.124229	1	1	1	1	0.000640026	0.00393975	1	1	5	2	5.86322e-06	0.0027873
BCL3	1	0.160271	1	1	1	1	0.0211186	1	1	1	11	16	4.0036e-11	2.25532e-15
BCL6	1	0.752223	1	1	1	1	0.000478816	0.22542	1	1	71	12	1.43199e-61	5.62558e-12
BCL6B	1	0.0423818	1	1	1	1	0.0673532	0.626396	1	1	9	8	2.05267e-09	1.48145e-08
BCL7A	1	2.58454e-08	0.449061	1	1	1	0.00308679	1	1	1	12	40	5.62558e-12	1.37519e-35
BCL7B	1	0.460438	1	1	1	1	0.713096	1	1	1	6	6	7.89725e-07	7.89725e-07
BCL7C	1	3.55824e-07	0.548096	1	1	1	1	1	1	1	9	11	2.05267e-09	4.0036e-11
BCL8						1	0.0277273	0.112097	1	1	0	1		0.025
BCL9	1	0.00233085	1	1	1	1	0.00146406	0.0541211	1	1	21	4	1.33328e-19	4.42877e-05
BCL9L	1	0.00482084	0.0422249	1	1	1	0.100972	1	1	1	12	15	5.62558e-12	1.58836e-14
BCLAF1	1	0.0165646	1	1	1	1	0.78159	1	1	1	48	18	2.66644e-42	4.57128e-17
BCMO1	1	1.42473e-05	0.000716098	0.151639	1	1	0.000449039	0.0265636	1	1	5	5	5.86322e-06	5.86322e-06
BCO2	1	4.38211e-05	0.0385195	1	1	1	2.78874e-08	0.000134873	0.876326	1	17	12	3.20824e-16	5.62558e-12
BCOR	1	3.35073e-14	1	1	1	1	0.00362316	0.30151	1	1	328	14	2.78731e-276	1.12098e-13
BCORL1	1	0.0159063	0.906855	1	1	1	0.0631609	0.36831	1	1	16	4	2.25532e-15	4.42877e-05
BCORL2	1	0.24119	0.755646	1	1	1	0.203406	0.461233	1	1	2	4	0.0027873	4.42877e-05
BCR	1	0.119089	1	1	1	1	0.0179345	1	1	1	20	30	9.32017e-19	3.47973e-27
BCS1L	1	1	1	1	1	1	0.210295	1	1	1	20	10	9.32017e-19	2.86016e-10
BCYRN1						1	1	1	1	1	0	144		1.28631e-122
BDH1	1	0.0281288	1	1	1	1	1.06829e-06	1	1	1	38	48	6.57176e-34	2.66644e-42
BDH2	1	0.00486071	0.0687577	1	1	1	0.00524406	0.0694159	1	1	6	4	7.89725e-07	4.42877e-05
BDKRB1	1	0.23574	1	1	1	1	0.758662	1	1	1	6	4	7.89725e-07	4.42877e-05
BDKRB2	1	2.93962e-06	0.00269399	1	1	1	0.000518406	0.146059	1	1	18	6	4.57128e-17	7.89725e-07
BDNF	1	9.19383e-69	1	1	1	1	2.32516e-43	0.000249614	1	1	648	190	1e-180	4.76296e-161
BDNFOS	1	0.430053	1	1	1	1	0.0832199	1	1	1	5	24	5.86322e-06	3.92712e-22
BDP1	1	0.278036	1	1	1	1	0.698954	1	1	1	9	9	2.05267e-09	2.05267e-09
BEAN	1	0.198375	1	1	1	1	0.940995	1	1	1	15	2	1.58836e-14	0.0027873
BECN1	1	0.747605	1	1	1	1	0.264898	1	1	1	9	4	2.05267e-09	4.42877e-05
BEGAIN	1	0.000267561	0.556171	1	1	1	3.30696e-13	0.0684025	1	1	17	51	3.20824e-16	8.1361e-45
BEND2	1	0.00066083	0.0471599	1	1	1	0.00395115	0.138035	1	1	9	6	2.05267e-09	7.89725e-07
BEND3	1	0.00212684	1	1	1	1	6.10778e-05	0.158628	1	1	10	13	2.86016e-10	7.93018e-13
BEND4	1	5.75014e-11	0.000236178	1	1	1	5.24198e-14	0.000254053	1	1	24	24	3.92712e-22	3.92712e-22
BEND5	1	0.0408733	1	1	1	1	0.131386	1	1	1	8	9	1.48145e-08	2.05267e-09
BEND6	1	0.326998	1	1	1	1	0.0300262	1	1	1	16	7	2.25532e-15	1.07673e-07
BEND7	1	0.000195448	0.104168	1	1	1	3.83477e-08	0.0694159	1	1	16	55	2.25532e-15	3.61018e-48
BEST1	1	0.0407497	0.93226	1	1	1	0.00108541	0.716129	1	1	20	23	9.32017e-19	2.73706e-21
BEST2	1	0.0385631	0.137282	1	1	1	0.0495878	1	1	1	3	9	0.000343447	2.05267e-09
BEST3	1	0.00751267	0.675927	1	1	1	0.0845823	1	1	1	12	12	5.62558e-12	5.62558e-12
BEST4	1	0.0959617	0.681587	1	1	1	0.0820755	1	1	1	6	11	7.89725e-07	4.0036e-11
BET1	1	0.565806	1	1	1	1	0.000925884	0.772383	1	1	11	7	4.0036e-11	1.07673e-07
BET1L	1	0.0323181	1	1	1	1	0.0886375	1	1	1	32	10	7.23491e-29	2.86016e-10
BET3L	1	0.0112958	0.0456527	0.508796	1	1	5.96336e-06	0.000483273	1	1	3	13	0.000343447	7.93018e-13
BEX1	1	4.27514e-06	0.000538761	0.874718	1	1	0.000786371	0.0162676	1	1	10	5	2.86016e-10	5.86322e-06
BEX2	1	0.00084032	0.936979	1	1	1	9.29245e-05	0.185615	1	1	40	20	1.37519e-35	9.32017e-19
BEX4	1	0.128067	1	1	1	1	0.138627	1	1	1	24	8	3.92712e-22	1.48145e-08
BEX5	1	3.84331e-05	0.00444266	1	1	1	0.00202174	0.0130808	0.779306	1	22	6	1.90936e-20	7.89725e-07
BEYLA	0.0295617	1	1	1	1	1	0.0918767	0.265956	1	1	6	2	7.89725e-07	0.0027873
BFAR	1	0.455021	1	1	1	1	0.00026177	0.0172767	1	1	11	3	4.0036e-11	0.000343447
BFSP1	1	0.0848146	1	1	1	1	0.181792	1	1	1	10	20	2.86016e-10	9.32017e-19
BFSP2	1	0.133706	1	1	1	1	0.0969734	1	1	1	4	21	4.42877e-05	1.33328e-19
BGLAP	1	0.464746	1	1	1	1	0.219485	1	1	1	11	2	4.0036e-11	0.0027873
BGN	1	0.0182249	0.149961	1	1	1	0.000169089	0.0115928	1	1	10	9	2.86016e-10	2.05267e-09
BHLHA15	1	0.0319812	0.314659	1	1	1	0.507697	1	1	1	9	6	2.05267e-09	7.89725e-07
BHLHA9	1	0.000242442	0.00315032	1	1	1	0.00577075	0.0566514	1	1	6	2	7.89725e-07	0.0027873
BHLHB9	1	7.86473e-54	2.7521e-39	2.65358e-10	1	1	1.08904e-26	3.71791e-21	7.21645e-07	1	132	24	1.3744e-112	3.92712e-22
BHLHE22	1	7.12178e-05	0.102453	1	1	1	0.774579	1	1	1	14	9	1.12098e-13	2.05267e-09
BHLHE23	1	0.00338541	1	1	1	1	0.00178909	0.131422	1	1	9	6	2.05267e-09	7.89725e-07
BHLHE40	1	0.557451	1	1	1	1	0.016103	1	1	1	11	16	4.0036e-11	2.25532e-15
BHLHE41	1	0.0696389	1	1	1	1	0.48	1	1	1	7	11	1.07673e-07	4.0036e-11
BHMT	1	6.84091e-12	1.79339e-10	6.08994e-06	0.11097	1	3.21978e-09	5.72496e-07	0.00734698	1	11	6	4.0036e-11	7.89725e-07
BHMT2	1	0.00820016	0.0538447	1	1	1	0.000554426	0.00399545	0.305773	1	3	8	0.000343447	1.48145e-08
BICC1	1	0.259701	1	1	1	1	0.00181475	0.697893	1	1	4	36	4.42877e-05	3.14475e-32
BICD1	1	0.108419	1	1	1	1	6.53248e-16	1.52157e-07	1	1	18	40	4.57128e-17	1.37519e-35
BICD2	1	0.0319758	1	1	1	1	0.000537591	1	1	1	8	40	1.48145e-08	1.37519e-35
BID	1	0.00109174	1	1	1	1	0.0145598	1	1	1	40	18	1.37519e-35	4.57128e-17
BIK	1	0.102524	1	1	1	0.000143366	1	1	1	1	31	6	5.01626e-28	7.89725e-07
BIN1	1	3.94471e-16	1	1	1	1	4.5256e-13	1	1	1	100	300	7.78611e-86	6.62323e-253
BIN2	1	0.653225	1	1	1	1	0.0220598	0.342432	1	1	9	7	2.05267e-09	1.07673e-07
BIN3	1	0.0893812	1	1	1	1	1.60953e-10	0.0074106	1	1	11	25	4.0036e-11	5.63933e-23
BIRC2	1	0.0342607	1	1	1	1	1.21488e-05	0.105003	1	1	9	7	2.05267e-09	1.07673e-07
BIRC3	1	0.674292	1	1	1	1	0.00660755	0.95888	1	1	24	10	3.92712e-22	2.86016e-10
BIRC5	1	0.000241645	1	1	1	1	5.71083e-15	0.00326442	1	1	18	39	4.57128e-17	9.50501e-35
BIRC6	1	0.113667	1	1	1	1	0.713913	1	1	1	8	13	1.48145e-08	7.93018e-13
BIRC7	1	0.975854	1	1	1	1	0.000534529	0.111225	1	1	18	14	4.57128e-17	1.12098e-13
BIRC8	1	0.587528	1	1	1	1	0.708599	1	1	1	6	5	7.89725e-07	5.86322e-06
BIVM	1	0.00240473	1	1	1	1	0.000438564	1	1	1	48	18	2.66644e-42	4.57128e-17
BLCAP	1	2.20168e-186	1	1	1	1	0.043009	1	1	1	513	47	1e-180	1.83915e-41
BLID	1	0.000525575	0.0077135	1	1	1	0.0431673	0.188727	1	1	8	1	1.48145e-08	0.025
BLK	1	0.0130725	0.559656	1	1	1	0.142989	1	1	1	9	14	2.05267e-09	1.12098e-13
BLM	1	0.198127	1	1	1	1	0.162416	1	1	1	14	6	1.12098e-13	7.89725e-07
BLMH	1	0.409145	1	1	1	1	0.540825	1	1	1	5	6	5.86322e-06	7.89725e-07
BLNK	1	0.519469	1	1	1	1	0.219947	1	1	1	12	14	5.62558e-12	1.12098e-13
BLOC1S1	1	6.58161e-05	0.0369577	1	1	1	0.227494	1	1	1	8	8	1.48145e-08	1.48145e-08
BLOC1S2	0.820684	1	1	1	1	1	0.656803	1	1	1	28	21	1.67724e-25	1.33328e-19
BLOC1S3	1	0.50124	1	1	1	1	0.514739	1	1	1	18	4	4.57128e-17	4.42877e-05
BLVRA	1	0.00137543	1	1	1	0.0314027	1	1	1	1	15	2	1.58836e-14	0.0027873
BLVRB	1	0.0322894	1	1	1	1	0.300669	1	1	1	14	5	1.12098e-13	5.86322e-06
BLZF1	1	0.420593	1	1	1	1	0.303711	1	1	1	19	10	6.52296e-18	2.86016e-10
BMF	9.16914e-09	1	1	1	1	1	0.0395293	1	1	1	36	27	3.14475e-32	1.16549e-24
BMI1	1	0.117809	1	1	1	1	0.272978	1	1	1	20	5	9.32017e-19	5.86322e-06
BMP1	1	0.000100474	0.22443	1	1	1	0.100846	1	1	1	12	44	5.62558e-12	6.0432e-39
BMP10	1	0.0173363	0.127027	1	1	1	0.0298245	0.168347	1	1	4	3	4.42877e-05	0.000343447
BMP15	1	0.0547438	0.26161	1	1	1	0.139248	0.620941	1	1	4	4	4.42877e-05	4.42877e-05
BMP2	1	1.28301e-06	0.231459	1	1	1	0.111795	0.995259	1	1	9	7	2.05267e-09	1.07673e-07
BMP2K	1	0.0305813	1	1	1	1	0.0187681	1	1	1	10	17	2.86016e-10	3.20824e-16
BMP3	1	0.000644277	1	1	1	1	0.0517773	1	1	1	10	9	2.86016e-10	2.05267e-09
BMP4	1	5.59025e-34	5.04172e-09	1	1	1	0.442905	1	1	1	59	13	1.6061e-51	7.93018e-13
BMP5	1	0.264331	0.755657	1	1	1	0.390191	1	1	1	1	6	0.025	7.89725e-07
BMP6	1	0.00142587	1	1	1	1	1.18705e-06	0.0418161	1	1	7	19	1.07673e-07	6.52296e-18
BMP7	1	2.08814e-05	0.0395203	1	1	1	6.79268e-16	5.36984e-09	1	1	13	29	7.93018e-13	2.41516e-26
BMP8A	1	0.0152395	1	1	1	1	0.0444865	1	1	1	16	21	2.25532e-15	1.33328e-19
BMP8B	1	0.000278826	0.918263	1	1	1	0.0735338	0.869555	1	1	17	16	3.20824e-16	2.25532e-15
BMPER	1	3.13063e-05	1	1	1	1	4.89906e-05	0.0263703	1	1	9	32	2.05267e-09	7.23491e-29
BMPR1A	1	0.00989595	1	1	1	1	0.00249783	0.204665	1	1	26	5	8.10427e-24	5.86322e-06
BMPR1B	1	5.34127e-09	0.0106712	1	1	0.900222	1	1	1	1	21	2	1.33328e-19	0.0027873
BMPR2	1	0.00899313	1	1	1	1	0.0593687	1	1	1	11	14	4.0036e-11	1.12098e-13
BMS1	1	0.00160017	1	1	1	1	0.497738	1	1	1	13	6	7.93018e-13	7.89725e-07
BMS1P1	1	0.786063	1	1	1	1	0.0321466	1	1	1	2	5	0.0027873	5.86322e-06
BMS1P4	1	0.00114105	1	1	1	1	8.70655e-05	0.21317	1	1	8	6	1.48145e-08	7.89725e-07
BMS1P5	1	0.786063	1	1	1	1	0.0321466	1	1	1	2	5	0.0027873	5.86322e-06
BMX	1	0.00128973	0.0330117	1	1	1	0.259214	0.939869	1	1	14	4	1.12098e-13	4.42877e-05
BNC1	1	3.11779e-06	0.00245621	1	1	1	6.2764e-09	0.00166591	1	1	19	14	6.52296e-18	1.12098e-13
BNC2	1	0.0696093	1	1	1	1	0.000867992	0.269215	1	1	4	19	4.42877e-05	6.52296e-18
BNIP1	1	4.21483e-05	1	1	1	1	1.83e-05	1	1	1	36	28	3.14475e-32	1.67724e-25
BNIP2	1	0.156007	1	1	1	1	0.0586245	1	1	1	7	9	1.07673e-07	2.05267e-09
BNIP3	1	0.001613	1	1	1	1	0.00260668	1	1	1	10	27	2.86016e-10	1.16549e-24
BNIP3L	1	0.153616	1	1	1	1	0.0292496	0.921172	1	1	5	10	5.86322e-06	2.86016e-10
BNIPL	1	1.20119e-06	0.000170408	1	1	1	0.000221509	0.0298186	1	1	7	9	1.07673e-07	2.05267e-09
BOC	1	2.53954e-06	1	1	1	1	0.102836	1	1	1	24	14	3.92712e-22	1.12098e-13
BOD1	0.584234	1	1	1	1	1	0.0785014	1	1	1	24	16	3.92712e-22	2.25532e-15
BOD1L	1	0.193137	1	1	1	1	0.118194	1	1	1	6	4	7.89725e-07	4.42877e-05
BOK	1	0.000461098	0.0654287	1	1	1	0.00213292	0.0928253	1	1	7	11	1.07673e-07	4.0036e-11
BOLA1	1	0.126083	1	1	1	1	0.0828039	0.381246	1	1	6	5	7.89725e-07	5.86322e-06
BOLA2	1	0.000290302	0.00712542	0.330615	1						5	0	5.86322e-06
BOLA2B	1	0.000290302	0.00712542	0.330615	1						5	0	5.86322e-06
BOLA3	1	0.000224604	1	1	1	1	0.0760784	1	1	1	20	6	9.32017e-19	7.89725e-07
BOLL	1	2.48042e-08	0.00555544	1	1	1	3.68278e-07	0.0363731	1	1	26	18	8.10427e-24	4.57128e-17
BOP1	1	0.0746516	1	1	1	1	0.0114784	1	1	1	6	25	7.89725e-07	5.63933e-23
BPESC1	1	0.0619618	0.839206	1	1	1	0.796183	1	1	1	3	3	0.000343447	0.000343447
BPGM	1	0.585605	1	1	1	1	0.0137402	1	1	1	28	8	1.67724e-25	1.48145e-08
BPHL	1	0.161456	1	1	1	1	1.44196e-12	1	1	1	30	72	3.47973e-27	2.08335e-62
BPI	1	0.0847183	1	1	1	1	0.773802	1	1	1	7	3	1.07673e-07	0.000343447
BPIL1	1	0.292075	1	1	1	1	0.924144	1	1	1	8	4	1.48145e-08	4.42877e-05
BPIL2	1	0.406901	1	1	1	1	0.652337	1	1	1	3	3	0.000343447	0.000343447
BPIL3	1	0.124737	0.689907	1	1	1	0.535498	1	1	1	4	2	4.42877e-05	0.0027873
BPNT1	1	0.729314	1	1	1	1	0.156405	1	1	1	11	5	4.0036e-11	5.86322e-06
BPTF	1	0.0235393	1	1	1	1	7.37011e-10	4.32465e-05	1	1	12	30	5.62558e-12	3.47973e-27
BRAF	1	0.0575985	1	1	1	1	0.000256308	1	1	1	10	12	2.86016e-10	5.62558e-12
BRAP	1	0.732547	1	1	1	1	0.00139552	1	1	1	13	10	7.93018e-13	2.86016e-10
BRCA1	1	0.000437137	1	1	1	1	2.10274e-20	0.53554	1	1	239	93	5.67844e-202	5.57353e-80
BRCA2	0.0145414	1	1	1	1	1	0.868941	1	1	1	15	5	1.58836e-14	5.86322e-06
BRCC3	1	0.391454	1	1	1	1	0.082963	1	1	1	16	12	2.25532e-15	5.62558e-12
BRD1	1	0.527205	1	1	1	1	0.00462285	1	1	1	6	38	7.89725e-07	6.57176e-34
BRD2	1	0.705528	1	1	1	1	2.53385e-08	1	1	1	189	146	3.25973e-160	2.7418e-124
BRD3	1	0.338579	1	1	1	1	0.000204728	0.596812	1	1	14	13	1.12098e-13	7.93018e-13
BRD4	1	0.643251	1	1	1	1	9.34347e-10	0.00192115	1	1	12	32	5.62558e-12	7.23491e-29
BRD7	1	0.465278	1	1	1	1	0.000351547	0.192518	1	1	2	5	0.0027873	5.86322e-06
BRD7P3	1	0.798226	1	1	1	1	0.106556	0.503003	1	1	4	1	4.42877e-05	0.025
BRD8	1	0.191823	1	1	1	1	0.387738	1	1	1	30	30	3.47973e-27	3.47973e-27
BRD9	1	0.000669682	1	1	1	1	1.25308e-24	1	1	1	37	138	4.54524e-33	1.329e-117
BRDT	1	0.00050998	0.100971	1	1	1	0.0296843	0.191344	1	1	18	3	4.57128e-17	0.000343447
BRE	1	0.680247	1	1	1	1	1.35774e-24	3.74871e-08	1	1	115	130	2.23195e-98	6.45269e-111
BREA2	1	4.00579e-06	0.0330514	1	1	1	1	1	1	1	8	3	1.48145e-08	0.000343447
BRF1	1	0.00873972	1	1	1	1	1.25744e-34	1	1	1	28	106	1.67724e-25	7.47752e-91
BRF2	1	0.667868	1	1	1	1	1.85236e-05	0.811941	1	1	6	10	7.89725e-07	2.86016e-10
BRI3	1	0.0419186	1	1	1	1	0.328739	1	1	1	16	21	2.25532e-15	1.33328e-19
BRI3BP	1	0.418372	1	1	1	1	0.000324904	1	1	1	9	18	2.05267e-09	4.57128e-17
BRIP1	1	0.797286	1	1	1	1	0.00206121	0.0906995	1	1	9	5	2.05267e-09	5.86322e-06
BRIX1	1	0.878926	1	1	1	1	0.353455	1	1	1	10	8	2.86016e-10	1.48145e-08
BRMS1	1	0.826302	1	1	1	1	3.73558e-06	0.00232611	1	1	28	14	1.67724e-25	1.12098e-13
BRMS1L	1	0.850508	1	1	1	1	0.112064	1	1	1	9	8	2.05267e-09	1.48145e-08
BRP44	1	2.82529e-06	1	1	1	1	0.0126615	1	1	1	59	15	1.6061e-51	1.58836e-14
BRP44L	1	0.111309	1	1	1	1	0.0017681	0.860949	1	1	32	8	7.23491e-29	1.48145e-08
BRPF1	1	0.228199	1	1	1	1	0.657213	1	1	1	24	14	3.92712e-22	1.12098e-13
BRPF3	1	0.0252219	1	1	1	1	0.225644	1	1	1	9	5	2.05267e-09	5.86322e-06
BRS3	1	0.0943261	0.329975	1	1	1	0.00108786	0.0150601	1	1	3	4	0.000343447	4.42877e-05
BRSK1	1	0.0106308	0.688899	1	1	1	0.138952	1	1	1	6	20	7.89725e-07	9.32017e-19
BRSK2	1	0.553745	1	1	1	1	1	1	1	1	6	105	7.89725e-07	5.12823e-90
BRUNOL4	1	3.12525e-113	1.89368e-37	1	1	1	5.61942e-73	2.53705e-29	1	1	120	280	1.47459e-102	3.30574e-236
BRUNOL5	1	0.447393	1	1	1	1	0.011258	1	1	1	3	30	0.000343447	3.47973e-27
BRUNOL6	1	0.511848	1	1	1	1	0.000449135	0.1183	1	1	8	12	1.48145e-08	5.62558e-12
BRWD1	1	0.0160254	1	1	1	1	0.00343167	1	1	1	12	29	5.62558e-12	2.41516e-26
BRWD3	1	0.447506	1	1	1	1	0.168923	0.78282	1	1	6	7	7.89725e-07	1.07673e-07
BSCL2	1	0.000515149	1	1	1	1	0.153316	1	1	1	53	34	1.71325e-46	1.50711e-30
BSDC1	1	0.666252	1	1	1	0.108094	1	1	1	1	20	28	9.32017e-19	1.67724e-25
BSG	1	0.617543	1	1	1	1	0.946673	1	1	1	26	60	8.10427e-24	2.33341e-52
BSN	1	0.928915	1	1	1	1	0.000239596	1	1	1	8	33	1.48145e-08	1.04398e-29
BSND	1	0.409064	1	1	1	1	0.239812	1	1	1	7	7	1.07673e-07	1.07673e-07
BSPH1	1	0.0725287	0.341125	1	1	1	0.000528856	0.0331372	1	1	1	3	0.025	0.000343447
BSPRY	1	0.129787	1	1	1	1	0.071339	0.468227	1	1	5	2	5.86322e-06	0.0027873
BST1	1	0.0553268	1	1	1	1	0.000344172	0.428071	1	1	9	8	2.05267e-09	1.48145e-08
BST2	1	0.000303608	1	1	1	1	0.00529134	0.326187	1	1	5	4	5.86322e-06	4.42877e-05
BSX	1	0.0428662	1	1	1	1	0.000107406	0.00766309	1	1	9	12	2.05267e-09	5.62558e-12
BTAF1	1	0.0465387	1	1	1	1	0.0156819	0.554901	1	1	9	8	2.05267e-09	1.48145e-08
BTBD1	1	0.0250677	1	1	1	1	0.0172505	1	1	1	14	20	1.12098e-13	9.32017e-19
BTBD10	1	0.00298773	1	1	1	1	0.773702	1	1	1	13	2	7.93018e-13	0.0027873
BTBD11	1	0.00485731	1	1	1	1	3.14331e-09	1	1	1	19	73	6.52296e-18	3.03128e-63
BTBD12	1	0.619767	1	1	1	1	0.229612	1	1	1	9	19	2.05267e-09	6.52296e-18
BTBD16	1	1	1	1	1	1	1	1	1	1	8	6	1.48145e-08	7.89725e-07
BTBD17	1	0.475459	1	1	1	1	0.441639	1	1	1	6	13	7.89725e-07	7.93018e-13
BTBD18	1	1	1	1	1	1	0.0430738	0.298704	1	1	11	3	4.0036e-11	0.000343447
BTBD19	1	0.07951	1	1	1	1	0.00243413	0.0364759	1	1	5	12	5.86322e-06	5.62558e-12
BTBD2	0.252689	1	1	1	1	1	0.00097036	0.522877	1	1	3	25	0.000343447	5.63933e-23
BTBD3	1	4.1932e-15	0.014031	1	1	1	4.93454e-08	0.00154367	1	1	25	6	5.63933e-23	7.89725e-07
BTBD6	1	0.0254347	1	1	1	1	0.358038	1	1	1	11	5	4.0036e-11	5.86322e-06
BTBD7	1	1	1	1	1	1	0.00260668	0.448309	1	1	46	15	1.26882e-40	1.58836e-14
BTBD8	1	0.00499445	1	1	1	1	0.0328416	1	1	1	9	9	2.05267e-09	2.05267e-09
BTBD9	1	1.15146e-09	1	1	1	1	2.78474e-25	4.45727e-08	1	1	37	87	4.54524e-33	5.82777e-75
BTC	1	0.00196534	0.112516	1	1	1	0.0389795	0.766965	1	1	9	6	2.05267e-09	7.89725e-07
BTD	1	0.447673	1	1	1	1	0.92368	1	1	1	15	10	1.58836e-14	2.86016e-10
BTF3	1	0.0164959	1	1	1	1	0.482064	1	1	1	20	10	9.32017e-19	2.86016e-10
BTF3L1	1	0.043387	0.253758	1	1	1	0.239511	0.709351	1	1	3	1	0.000343447	0.025
BTF3L4	1	0.267946	1	1	1	1	0.101766	1	1	1	40	10	1.37519e-35	2.86016e-10
BTG1	1	0.0306592	1	1	1	1	0.0344391	1	1	1	6	6	7.89725e-07	7.89725e-07
BTG2	1	0.767169	1	1	1	1	0.0110589	0.953187	1	1	8	6	1.48145e-08	7.89725e-07
BTG3	1	0.18375	1	1	1	1	0.000561957	0.0235707	1	1	26	4	8.10427e-24	4.42877e-05
BTG4	1	0.0144433	1	1	1	1	0.110176	0.601094	1	1	15	2	1.58836e-14	0.0027873
BTK	0.211292	1	1	1	1	1	0.309498	0.929168	1	1	6	2	7.89725e-07	0.0027873
BTLA	0.128777	1	1	1	1	1	0.345495	1	1	1	4	4	4.42877e-05	4.42877e-05
BTN1A1	1	0.00534476	0.10148	1	1	1	7.76653e-06	0.00235636	1	1	3	7	0.000343447	1.07673e-07
BTN2A1	1	0.915077	1	1	1	1	0.000109371	0.486792	1	1	20	10	9.32017e-19	2.86016e-10
BTN2A2	1	3.27265e-05	0.866333	1	1	1	0.048319	0.754275	1	1	12	6	5.62558e-12	7.89725e-07
BTN2A3	1	0.000462991	0.515185	1	1	1	0.63736	1	1	1	6	3	7.89725e-07	0.000343447
BTN3A1	1	0.109935	1	1	1	1	5.77115e-05	0.13942	1	1	20	12	9.32017e-19	5.62558e-12
BTN3A2	1	0.753185	1	1	1	1	0.123972	0.805808	1	1	5	3	5.86322e-06	0.000343447
BTN3A3	1	0.0435102	0.486335	1	1	1	0.814536	1	1	1	8	4	1.48145e-08	4.42877e-05
BTNL2	1	0.0550679	0.394926	1	1	1	9.45335e-07	0.0428245	1	1	8	70	1.48145e-08	9.84373e-61
BTNL3	1	0.00710122	0.0288318	1	1	1	0.0372914	0.228672	1	1	2	4	0.0027873	4.42877e-05
BTNL8	1	4.21384e-35	3.50196e-23	0.871036	1	1	9.47376e-10	0.0146355	1	1	39	42	9.50501e-35	2.88121e-37
BTNL9	1	0.00771524	0.137617	1	1	1	0.000428006	0.255843	1	1	7	19	1.07673e-07	6.52296e-18
BTRC	1	0.153241	1	1	1	1	0.00188778	0.377253	1	1	20	20	9.32017e-19	9.32017e-19
BUB1	1	0.442499	1	1	1	1	0.547124	1	1	1	13	9	7.93018e-13	2.05267e-09
BUB1B	1	0.282159	1	1	1	1	0.511098	1	1	1	12	10	5.62558e-12	2.86016e-10
BUB3	1	0.00119371	1	1	1	1	0.017777	1	1	1	24	18	3.92712e-22	4.57128e-17
BUD13	1	0.00435106	1	1	1	1	2.25414e-06	1	1	1	18	14	4.57128e-17	1.12098e-13
BUD31	0.308455	1	1	1	1	1	0.0767152	1	1	1	16	12	2.25532e-15	5.62558e-12
BVES	1	0.000167424	1	1	1	1	0.196838	1	1	1	19	6	6.52296e-18	7.89725e-07
BYSL	1	0.802258	1	1	1	1	0.692708	1	1	1	12	8	5.62558e-12	1.48145e-08
BZRAP1	0.00850607	1	1	1	1	1	0.639886	1	1	1	12	24	5.62558e-12	3.92712e-22
BZW1	1	0.504212	1	1	1	1	3.23266e-05	0.00319068	1	1	9	6	2.05267e-09	7.89725e-07
BZW1L1	1	0.00019001	0.00990075	1	1						5	0	5.86322e-06
BZW2	1	8.4563e-06	1	1	1	1	0.000176544	1	1	1	56	25	5.24191e-49	5.63933e-23
C10orf10	1	2.1203e-07	0.00145023	1	1	1	0.00171278	0.0268877	1	1	7	3	1.07673e-07	0.000343447
C10orf104	1	0.131891	1	1	1	1	0.000488191	0.00255193	0.0702576	1	12	2	5.62558e-12	0.0027873
C10orf105	1	2.53236e-13	2.48775e-05	1	1	1	0.0653894	1	1	1	25	16	5.63933e-23	2.25532e-15
C10orf107	1	7.88904e-20	1.56261e-16	3.07379e-11	9.10474e-05	1	0.0883601	0.945247	1	1	11	4	4.0036e-11	4.42877e-05
C10orf108	1	1.16318e-08	8.7435e-06	0.126297	1	1	1	1	1	1	15	29	1.58836e-14	2.41516e-26
C10orf11	1	2.00422e-08	4.6645e-07	0.000528941	1	1	2.59693e-30	2.1278e-19	0.00226994	1	10	49	2.86016e-10	3.86669e-43
C10orf110	1	6.19529e-09	0.00135624	1	1	1	1.41241e-18	1.67219e-08	1	1	24	56	3.92712e-22	5.24191e-49
C10orf111	1	0.842645	1	1	1	1	0.346529	1	1	1	14	5	1.12098e-13	5.86322e-06
C10orf113	1	0.92853	1	1	1	1	0.298071	0.960882	1	1	4	1	4.42877e-05	0.025
C10orf114	1	0.100798	1	1	1	1	0.00586005	1	1	1	12	19	5.62558e-12	6.52296e-18
C10orf116	1	0.000270346	0.00183706	0.0273867	1	1	0.00099939	0.00950648	0.803563	1	8	11	1.48145e-08	4.0036e-11
C10orf118	1	0.0048183	1	1	1	1	0.24633	1	1	1	21	8	1.33328e-19	1.48145e-08
C10orf119	1	0.0155993	1	1	1	1	0.00171268	1	1	1	8	9	1.48145e-08	2.05267e-09
C10orf12	1	0.000645195	0.0766129	1	1	1	0.0118116	0.120629	1	1	8	3	1.48145e-08	0.000343447
C10orf120	1	0.0188539	0.161358	1	1	1	0.00402058	0.0429019	1	1	3	2	0.000343447	0.0027873
C10orf122	1	0.0475546	0.386752	1	1	1	0.909291	1	1	1	5	3	5.86322e-06	0.000343447
C10orf125	1	3.1164e-06	0.110305	1	1	1	1	1	1	1	18	10	4.57128e-17	2.86016e-10
C10orf128	1	0.727344	1	1	1	1	0.0455774	0.405066	1	1	5	7	5.86322e-06	1.07673e-07
C10orf129	1	0.0106353	0.08754	1	1	1	0.267316	0.879543	1	1	2	3	0.0027873	0.000343447
C10orf131	1	0.521554	1	1	1	1	0.0128353	0.0938062	1	1	14	2	1.12098e-13	0.0027873
C10orf137	1	0.701122	1	1	1	1	0.0514357	1	1	1	13	11	7.93018e-13	4.0036e-11
C10orf140	1	0.166854	1	1	1	1	0.472767	1	1	1	18	11	4.57128e-17	4.0036e-11
C10orf18	1	0.659755	1	1	1	1	0.00713462	0.714603	1	1	20	5	9.32017e-19	5.86322e-06
C10orf2	1	4.17603e-09	1	1	1	1	9.43367e-18	0.761055	1	1	74	36	4.41093e-64	3.14475e-32
C10orf25	1	0.00936258	1	1	1	1	0.140293	1	1	1	8	14	1.48145e-08	1.12098e-13
C10orf26	1	0.00613248	0.771303	1	1	1	1.3922e-06	0.0572198	1	1	20	39	9.32017e-19	9.50501e-35
C10orf27	1	0.75335	1	1	1	1	0.263206	1	1	1	6	3	7.89725e-07	0.000343447
C10orf28	1	0.0119615	1	1	1	1	0.00400489	0.666155	1	1	13	3	7.93018e-13	0.000343447
C10orf32	1	1.46329e-23	2.89993e-10	1	1	1	0.000251148	1	1	1	16	14	2.25532e-15	1.12098e-13
C10orf35	1	5.74289e-08	0.0300585	1	1	1	0.135807	0.669234	1	1	12	2	5.62558e-12	0.0027873
C10orf4	1	1	1	1	1	1	0.0438686	1	1	1	20	7	9.32017e-19	1.07673e-07
C10orf40	1	0.0866788	0.253209	1	1	1	0.497555	1	1	1	1	1	0.025	0.025
C10orf41	1	0.0059781	1	1	1	1	3.71005e-20	0.106482	1	1	16	55	2.25532e-15	3.61018e-48
C10orf46	1	0.086619	1	1	1	1	4.31724e-06	0.123949	1	1	10	12	2.86016e-10	5.62558e-12
C10orf47	1	5.97547e-07	0.0278562	1	1	1	1.79494e-06	0.0022869	1	1	14	8	1.12098e-13	1.48145e-08
C10orf50	1	0.0126641	0.11076	1	1	1	0.864331	1	1	1	6	4	7.89725e-07	4.42877e-05
C10orf53	1	5.41514e-24	7.88049e-21	4.60112e-12	0.00039616	1	0.0196914	0.0854293	1	1	26	11	8.10427e-24	4.0036e-11
C10orf54	0.138047	1	1	1	1	1	0.00689821	1	1	1	12	9	5.62558e-12	2.05267e-09
C10orf55	1	0.000983629	0.0398794	1	1	1	0.902404	1	1	1	9	13	2.05267e-09	7.93018e-13
C10orf57	1	0.111135	1	1	1	1	0.17755	1	1	1	5	16	5.86322e-06	2.25532e-15
C10orf58	1	7.11594e-10	0.145553	1	1	1	6.20012e-07	0.0398002	1	1	30	10	3.47973e-27	2.86016e-10
C10orf62	1	0.131733	1	1	1	1	0.0731831	0.375204	1	1	5	2	5.86322e-06	0.0027873
C10orf67	1	0.192768	0.501872	1	1	1	6.45267e-07	0.0157752	1	1	2	7	0.0027873	1.07673e-07
C10orf68	1	0.00217395	0.0314495	1	1	1	0.000165011	0.00485478	1	1	3	4	0.000343447	4.42877e-05
C10orf71	1	0.00442157	1	1	1	1	3.20416e-06	0.0125673	1	1	26	20	8.10427e-24	9.32017e-19
C10orf72	1	3.83894e-11	1.07227e-05	0.0189346	1	1	0.135155	1	1	1	10	20	2.86016e-10	9.32017e-19
C10orf75	1	0.121704	1	1	1	1	0.851546	1	1	1	8	4	1.48145e-08	4.42877e-05
C10orf76	1	0.00358258	1	1	1	1	0.0135348	0.244165	1	1	12	4	5.62558e-12	4.42877e-05
C10orf78	1	0.014279	1	1	1	1	0.000178366	0.948271	1	1	28	7	1.67724e-25	1.07673e-07
C10orf79	1	0.0415523	1	1	1	1	1	1	1	1	9	17	2.05267e-09	3.20824e-16
C10orf81	1	0.0278342	0.480261	1	1	1	0.219221	0.758882	1	1	6	2	7.89725e-07	0.0027873
C10orf82	1	4.35363e-07	2.48775e-05	0.126297	1	1	0.707521	1	1	1	10	3	2.86016e-10	0.000343447
C10orf84	1	0.0786431	1	1	1	1	0.282576	1	1	1	30	10	3.47973e-27	2.86016e-10
C10orf88	1	3.50112e-06	0.0135128	1	1	1	0.2682	1	1	1	10	4	2.86016e-10	4.42877e-05
C10orf90	1	0.00235973	0.0340385	1	1	1	8.32303e-05	0.0254446	1	1	6	21	7.89725e-07	1.33328e-19
C10orf91	1	1	1	1	1	0.000363177	1	1	1	1	4	5	4.42877e-05	5.86322e-06
C10orf93	1	0.000515644	0.0957097	1	1	1	0.150395	1	1	1	7	27	1.07673e-07	1.16549e-24
C10orf95	1	0.116813	0.533797	1	1	1	0.644603	1	1	1	8	6	1.48145e-08	7.89725e-07
C10orf96	1	7.86649e-08	3.51972e-05	0.736871	1	1	0.00185928	0.0139223	1	1	11	3	4.0036e-11	0.000343447
C10orf99	1	0.146821	0.964366	1	1	1	0.165084	1	1	1	4	6	4.42877e-05	7.89725e-07
C11orf1	1	0.0955444	1	1	1	1	0.417647	1	1	1	14	7	1.12098e-13	1.07673e-07
C11orf10	1	0.791894	1	1	1	1	0.136349	1	1	1	13	11	7.93018e-13	4.0036e-11
C11orf16	1	0.00146853	0.334468	1	1	1	0.10008	0.42937	1	1	9	3	2.05267e-09	0.000343447
C11orf17	1	0.0939512	1	1	1	1	3.39395e-07	0.406865	1	1	22	14	1.90936e-20	1.12098e-13
C11orf2	1	0.00173458	1	1	1	1	2.61876e-05	0.891569	1	1	7	19	1.07673e-07	6.52296e-18
C11orf20	1	0.0447474	1	1	1	1	0.343694	1	1	1	12	7	5.62558e-12	1.07673e-07
C11orf21	1	0.509222	1	1	1	1	7.17322e-05	1	1	1	16	58	2.25532e-15	1.10564e-50
C11orf24	1	0.397015	1	1	1	1	0.0126019	0.201589	1	1	9	2	2.05267e-09	0.0027873
C11orf30	1	1.03569e-05	1	1	1	1	8.00786e-05	0.13073	1	1	15	8	1.58836e-14	1.48145e-08
C11orf31	1	0.235642	1	1	1	1	0.866828	1	1	1	9	4	2.05267e-09	4.42877e-05
C11orf34	1	0.000246288	0.00865264	1	1	1	0.217728	0.752261	1	1	4	4	4.42877e-05	4.42877e-05
C11orf35	1	0.144086	1	1	1	1	0.633865	1	1	1	12	12	5.62558e-12	5.62558e-12
C11orf36	1	0.492302	1	1	1	1	0.527438	1	1	1	4	10	4.42877e-05	2.86016e-10
C11orf40	1	0.488972	1	1	1	1	0.661359	1	1	1	4	2	4.42877e-05	0.0027873
C11orf41	1	0.987638	1	1	1	1	0.0167206	1	1	1	6	21	7.89725e-07	1.33328e-19
C11orf42	1	0.00494007	0.0994108	1	1	1	0.0172432	0.287229	1	1	3	2	0.000343447	0.0027873
C11orf45	1	0.00540867	1	1	1	1	0.0141511	0.639711	1	1	15	5	1.58836e-14	5.86322e-06
C11orf46	1	0.00056308	1	1	1	1	0.0173027	0.272692	1	1	11	5	4.0036e-11	5.86322e-06
C11orf48	1	0.230163	1	1	1	1	0.0334626	1	1	1	22	20	1.90936e-20	9.32017e-19
C11orf49	1	1.81049e-06	0.281348	1	1	1	8.1094e-14	0.067657	1	1	36	85	3.14475e-32	2.74693e-73
C11orf51	1	0.886408	1	1	1	1	0.0398667	1	1	1	11	2	4.0036e-11	0.0027873
C11orf52	1	6.29735e-08	7.81414e-06	0.138116	1	1	0.00618647	0.656092	1	1	6	5	7.89725e-07	5.86322e-06
C11orf53	1	0.00266239	0.0319686	1	1	1	0.123536	0.735865	1	1	6	10	7.89725e-07	2.86016e-10
C11orf54	1	0.990383	1	1	1	1	0.0888248	1	1	1	23	8	2.73706e-21	1.48145e-08
C11orf57	1	0.0192492	1	1	1	1	0.00348667	1	1	1	42	29	2.88121e-37	2.41516e-26
C11orf58	1	0.00261225	1	1	1	1	0.00219977	1	1	1	34	21	1.50711e-30	1.33328e-19
C11orf59	1	0.0078481	1	1	1	1	0.063361	1	1	1	8	4	1.48145e-08	4.42877e-05
C11orf60	1	0.640131	1	1	1	1	0.0764634	1	1	1	34	20	1.50711e-30	9.32017e-19
C11orf61	1	0.18882	1	1	1	1	0.0467435	1	1	1	6	9	7.89725e-07	2.05267e-09
C11orf63	1	0.0022237	1	1	1	1	7.42314e-09	0.00349971	1	1	26	19	8.10427e-24	6.52296e-18
C11orf64	1	0.000208447	0.00374068	0.700061	1	1	9.62514e-07	8.19327e-05	1	1	4	8	4.42877e-05	1.48145e-08
C11orf65	1	0.701056	1	1	1	1	0.798263	1	1	1	10	1	2.86016e-10	0.025
C11orf66	1	0.460266	1	1	1	1	0.922167	1	1	1	16	6	2.25532e-15	7.89725e-07
C11orf67	1	0.0934361	1	1	1	1	0.826421	1	1	1	13	2	7.93018e-13	0.0027873
C11orf68	1	0.919607	1	1	1	1	0.0075726	1	1	1	18	22	4.57128e-17	1.90936e-20
C11orf70	1	3.64517e-07	0.00115014	1	1	1	0.000139304	0.0168557	1	1	10	5	2.86016e-10	5.86322e-06
C11orf71	1	0.169489	1	1	1	1	0.28961	1	1	1	11	5	4.0036e-11	5.86322e-06
C11orf73	1	0.0392819	1	1	1	1	0.0387324	1	1	1	31	13	5.01626e-28	7.93018e-13
C11orf74	1	0.00835626	1	1	1	1	0.196831	0.780573	1	1	14	2	1.12098e-13	0.0027873
C11orf75	1	0.0185926	1	1	1	1	0.000243466	0.015528	1	1	24	3	3.92712e-22	0.000343447
C11orf80	1	0.0204221	1	1	1	1	0.0891205	1	1	1	5	22	5.86322e-06	1.90936e-20
C11orf82	1	0.20137	1	1	1	1	0.0555371	1	1	1	16	3	2.25532e-15	0.000343447
C11orf83	1	0.302339	1	1	1	1	0.636131	1	1	1	11	11	4.0036e-11	4.0036e-11
C11orf84	1	0.10012	1	1	1	1	0.110783	1	1	1	5	10	5.86322e-06	2.86016e-10
C11orf85	1	0.237968	0.83212	1	1	1	0.0506243	0.256669	1	1	5	3	5.86322e-06	0.000343447
C11orf86	1	0.0395808	0.146653	1	1	1	0.00395736	0.0239051	0.892293	1	4	3	4.42877e-05	0.000343447
C11orf87	1	9.34541e-09	0.000889101	1	1	1	0.0025912	0.0353331	1	1	17	5	3.20824e-16	5.86322e-06
C11orf88	1	5.79357e-07	9.01015e-05	0.0147673	1	1	1	1	1	1	18	10	4.57128e-17	2.86016e-10
C11orf9	1	0.171031	1	1	1	1	0.909019	1	1	1	13	46	7.93018e-13	1.26882e-40
C11orf90	1	0.0030178	0.0829807	1	1	1	0.000253654	0.0419883	1	1	7	6	1.07673e-07	7.89725e-07
C11orf91	1	0.0018197	1	1	1	1	0.524254	1	1	1	8	7	1.48145e-08	1.07673e-07
C11orf92	1	3.79825e-13	0.00375325	1	1	1	0.00139664	0.208669	1	1	21	3	1.33328e-19	0.000343447
C11orf93	1	2.22895e-15	0.000276178	1	1	1	0.00373445	0.405394	1	1	22	4	1.90936e-20	4.42877e-05
C11orf94	1	0.177095	1	1	1	1	0.795555	1	1	1	10	2	2.86016e-10	0.0027873
C11orf95	1	0.074798	1	1	1	1	0.000124968	0.35065	1	1	4	14	4.42877e-05	1.12098e-13
C12orf10	1	1	1	1	1	1	0.469012	1	1	1	10	7	2.86016e-10	1.07673e-07
C12orf11	1	0.191823	1	1	1	1	0.0378023	1	1	1	12	3	5.62558e-12	0.000343447
C12orf12	1	0.000121392	0.55793	1	1	1	0.00495622	1	1	1	11	6	4.0036e-11	7.89725e-07
C12orf23	1	0.000109177	1	1	1	1	0.124928	1	1	1	22	2	1.90936e-20	0.0027873
C12orf24	1	0.579944	1	1	1	1	1	1	1	1	9	12	2.05267e-09	5.62558e-12
C12orf26	1	0.769504	1	1	1	1	1	1	1	1	10	16	2.86016e-10	2.25532e-15
C12orf27	1	0.413196	0.980592	1	1	1	0.707424	1	1	1	3	2	0.000343447	0.0027873
C12orf29	1	0.00306921	1	1	1	1	0.364983	1	1	1	11	5	4.0036e-11	5.86322e-06
C12orf32	1	0.139338	1	1	1	1	0.52737	1	1	1	18	24	4.57128e-17	3.92712e-22
C12orf34	1	2.19707e-05	1	1	1	1	0.139707	1	1	1	24	9	3.92712e-22	2.05267e-09
C12orf35	1	0.000182117	1	1	1	1	0.0108631	0.149207	1	1	20	3	9.32017e-19	0.000343447
C12orf36	1	0.959177	1	1	1	1	0.730469	1	1	1	2	2	0.0027873	0.0027873
C12orf39	1	0.130065	0.610065	1	1	1	0.000692457	1	1	1	2	9	0.0027873	2.05267e-09
C12orf4	1	0.711994	1	1	1	1	0.00758928	0.792805	1	1	14	3	1.12098e-13	0.000343447
C12orf40	1	0.00592094	0.507968	1	1	1	0.147924	1	1	1	7	4	1.07673e-07	4.42877e-05
C12orf41	1	0.252064	1	1	1	1	0.00922552	0.374152	1	1	13	12	7.93018e-13	5.62558e-12
C12orf42	1	2.55365e-27	4.3713e-12	1	1	1	1.52521e-29	1.09856e-20	0.000810612	1	32	23	7.23491e-29	2.73706e-21
C12orf43	1	0.75884	1	1	1	1	0.384106	1	1	1	6	8	7.89725e-07	1.48145e-08
C12orf44	1	0.452432	1	1	1	1	0.081786	1	1	1	22	6	1.90936e-20	7.89725e-07
C12orf45	1	0.513748	1	1	1	1	0.755541	1	1	1	4	4	4.42877e-05	4.42877e-05
C12orf47	1	0.26498	1	1	1	1	0.910868	1	1	1	4	16	4.42877e-05	2.25532e-15
C12orf48	1	0.725513	1	1	1	1	0.0424203	1	1	1	11	3	4.0036e-11	0.000343447
C12orf49	1	0.175953	1	1	1	1	0.000894304	0.405606	1	1	17	11	3.20824e-16	4.0036e-11
C12orf5	1	0.902101	1	1	1	1	0.000473172	0.859772	1	1	3	10	0.000343447	2.86016e-10
C12orf50	1	0.0213469	0.103258	1	1	1	0.874705	1	1	1	3	1	0.000343447	0.025
C12orf51	1	0.060159	0.185196	1	1	1	4.8014e-07	1	1	1	1	22	0.025	1.90936e-20
C12orf52	1	0.92374	1	1	1	1	0.139668	1	1	1	12	3	5.62558e-12	0.000343447
C12orf53	1	0.0169246	1	1	1	1	0.00383827	0.0796961	1	1	12	4	5.62558e-12	4.42877e-05
C12orf54	1	5.27824e-06	0.000386438	1	1	1	0.0106824	0.160947	1	1	5	2	5.86322e-06	0.0027873
C12orf56	1	0.00241358	1	1	1	1	0.000680443	0.819416	1	1	10	28	2.86016e-10	1.67724e-25
C12orf57	1	0.00294732	1	1	1	1	0.00441012	1	1	1	12	6	5.62558e-12	7.89725e-07
C12orf59	1	0.000125101	0.00477685	1	1	1	1	1	1	1	5	5	5.86322e-06	5.86322e-06
C12orf60	1	0.00169853	1	1	1	1	0.13809	1	1	1	23	4	2.73706e-21	4.42877e-05
C12orf61	1	0.574271	1	1	1	1	0.0768488	1	1	1	10	6	2.86016e-10	7.89725e-07
C12orf62	1	0.0976764	1	1	1	1	0.534758	1	1	1	14	3	1.12098e-13	0.000343447
C12orf63	1	0.0321219	0.253209	1	1	1	0.033238	0.292886	1	1	1	2	0.025	0.0027873
C12orf65	1	0.010154	1	1	1	1	0.0667966	1	1	1	38	9	6.57176e-34	2.05267e-09
C12orf66	1	0.346095	1	1	1	1	0.608768	1	1	1	8	6	1.48145e-08	7.89725e-07
C12orf67	1	0.428504	1	1	1	1	0.751306	1	1	1	7	3	1.07673e-07	0.000343447
C12orf68	1	1.04901e-05	0.669486	1	1	1	0.00325424	0.160842	1	1	8	10	1.48145e-08	2.86016e-10
C12orf69	1	0.028198	0.285463	1	1	1	0.0200589	0.173919	1	1	4	2	4.42877e-05	0.0027873
C12orf70	1	0.000537895	0.00617514	0.456992	1	1	0.106556	0.251335	1	1	6	1	7.89725e-07	0.025
C12orf71	1	0.148747	0.651175	1	1	1	0.102171	0.464627	1	1	2	2	0.0027873	0.0027873
C12orf72	1	0.0001799	1	1	1	1	2.42434e-07	0.000505192	1	1	42	9	2.88121e-37	2.05267e-09
C12orf73	1	0.277687	1	1	1	1	0.00151053	0.806512	1	1	7	6	1.07673e-07	7.89725e-07
C12orf74	1	0.0460498	0.482162	1	1	1	0.0343951	0.455679	1	1	7	2	1.07673e-07	0.0027873
C12orf75	1	0.765449	1	1	1	1	0.00328097	1	1	1	8	9	1.48145e-08	2.05267e-09
C12orf76	1	0.209024	0.98081	1	1	1	0.0509192	1	1	1	7	12	1.07673e-07	5.62558e-12
C12orf77	1	0.237871	1	1	1	1	0.123502	0.860949	1	1	6	2	7.89725e-07	0.0027873
C13orf1	1	0.608787	1	1	1	1	8.26919e-05	1	1	1	33	21	1.04398e-29	1.33328e-19
C13orf15	1	0.0998357	1	1	1	1	0.832623	1	1	1	7	9	1.07673e-07	2.05267e-09
C13orf16	1	5.72067e-06	0.0240362	1	1	1	0.0414405	0.811774	1	1	11	20	4.0036e-11	9.32017e-19
C13orf18	1	0.00174787	1	1	1	1	0.19267	0.883727	1	1	16	4	2.25532e-15	4.42877e-05
C13orf23	1	0.125232	1	1	1	1	0.00361733	1	1	1	34	18	1.50711e-30	4.57128e-17
C13orf26	1	0.007042	0.0395203	1	1	1	0.0266246	0.0985437	1	1	9	4	2.05267e-09	4.42877e-05
C13orf27	1	0.945142	1	1	1	1	0.737517	1	1	1	14	1	1.12098e-13	0.025
C13orf28	1	0.33177	1	1	1	1	0.123536	0.516795	1	1	4	5	4.42877e-05	5.86322e-06
C13orf29	1	0.108803	0.40808	1	1	0.525398	1	1	1	1	5	4	5.86322e-06	4.42877e-05
C13orf30	1	0.0190396	0.16235	1	1	1	2.23515e-05	0.000138162	0.00711247	0.258278	7	4	1.07673e-07	4.42877e-05
C13orf31	0.0666138	1	1	1	1	1	0.143943	1	1	1	35	12	2.1766e-31	5.62558e-12
C13orf33	1	0.0023969	0.084035	1	1	1	0.08099	0.806223	1	1	9	8	2.05267e-09	1.48145e-08
C13orf34	1	0.823972	1	1	1	1	0.00934423	1	1	1	16	7	2.25532e-15	1.07673e-07
C13orf35	1	0.410223	1	1	1	1	0.00363204	0.263803	1	1	20	9	9.32017e-19	2.05267e-09
C13orf36	1	1.08366e-12	2.24084e-07	1	1	1	0.109036	1	1	1	21	5	1.33328e-19	5.86322e-06
C13orf37	1	0.495329	1	1	1	1	0.951082	1	1	1	11	6	4.0036e-11	7.89725e-07
C13orf38	1	6.4738e-07	1	1	1	1	9.38542e-06	1	1	1	93	39	5.57353e-80	9.50501e-35
C13orf39	1	0.004634	0.0651109	1	1	1	0.391764	0.990978	1	1	5	3	5.86322e-06	0.000343447
C14orf1	1	0.625486	1	1	1	1	0.203338	1	1	1	12	9	5.62558e-12	2.05267e-09
C14orf101	1	0.723069	1	1	1	1	0.910868	1	1	1	7	6	1.07673e-07	7.89725e-07
C14orf102	1	0.0131077	1	1	1	1	0.0462062	1	1	1	21	22	1.33328e-19	1.90936e-20
C14orf104	1	0.0859772	1	1	1	1	0.0518555	1	1	1	18	18	4.57128e-17	4.57128e-17
C14orf105	1	0.457089	1	1	1	1	0.139352	0.47815	1	1	7	3	1.07673e-07	0.000343447
C14orf106	1	0.0857093	1	1	1	1	0.741831	1	1	1	13	5	7.93018e-13	5.86322e-06
C14orf109	1	0.00755285	1	1	1	1	0.108601	1	1	1	29	10	2.41516e-26	2.86016e-10
C14orf115	1	6.79294e-05	0.00781533	1	1	1	0.131441	1	1	1	11	10	4.0036e-11	2.86016e-10
C14orf118	1	0.0364057	1	1	1	1	0.0165104	1	1	1	18	8	4.57128e-17	1.48145e-08
C14orf119	1	0.016304	1	1	1	1	0.928323	1	1	1	16	3	2.25532e-15	0.000343447
C14orf126	1	0.00763652	1	1	1	1	0.000624077	0.79057	1	1	5	6	5.86322e-06	7.89725e-07
C14orf128	1	0.86378	1	1	1	1	0.143216	1	1	1	6	3	7.89725e-07	0.000343447
C14orf129	1	0.043387	0.283777	1	1	1	0.0527541	0.412633	1	1	3	1	0.000343447	0.025
C14orf132	1	3.63072e-05	0.0193677	1	1	1	5.44178e-05	0.188636	1	1	9	15	2.05267e-09	1.58836e-14
C14orf133	1	0.990148	1	1	1	1	0.216411	1	1	1	14	3	1.12098e-13	0.000343447
C14orf135	1	0.0842026	1	1	1	1	0.173961	1	1	1	15	5	1.58836e-14	5.86322e-06
C14orf138	1	0.288196	1	1	1	1	0.0689051	1	1	1	8	12	1.48145e-08	5.62558e-12
C14orf139	1	0.0725287	0.58121	1	1	1	0.188158	0.60276	1	1	4	1	4.42877e-05	0.025
C14orf142	1	0.639341	1	1	1	1	0.870774	1	1	1	4	6	4.42877e-05	7.89725e-07
C14orf143	1	0.23574	1	1	1	1	2.09416e-08	0.0147666	1	1	10	23	2.86016e-10	2.73706e-21
C14orf145	1	0.123815	0.656163	1	1	1	8.99718e-06	0.000555665	1	1	4	9	4.42877e-05	2.05267e-09
C14orf147	1	0.668532	1	1	1	1	0.0701961	1	1	1	6	5	7.89725e-07	5.86322e-06
C14orf148	1	9.4028e-07	0.00292316	1	1	1	0.020602	0.458972	1	1	10	4	2.86016e-10	4.42877e-05
C14orf149	1	0.852623	1	1	1	1	0.151106	1	1	1	6	7	7.89725e-07	1.07673e-07
C14orf153	0.436671	1	1	1	1	1	0.0136504	1	1	1	7	10	1.07673e-07	2.86016e-10
C14orf156	1	0.579708	1	1	1	1	0.0792629	1	1	1	6	7	7.89725e-07	1.07673e-07
C14orf159	1	0.911342	1	1	1	1	0.0294654	1	1	1	95	51	1.18362e-81	8.1361e-45
C14orf162	1	0.247127	1	1	1	1	0.143449	0.326318	1	1	9	1	2.05267e-09	0.025
C14orf165	1	0.026166	0.252637	1	1	1	0.497555	0.960882	1	1	5	1	5.86322e-06	0.025
C14orf166	1	0.0313822	1	1	1	1	0.00815494	1	1	1	6	4	7.89725e-07	4.42877e-05
C14orf166B	1	0.00158618	0.152602	1	1	1	0.0188731	0.316568	1	1	5	8	5.86322e-06	1.48145e-08
C14orf167	1	0.0322068	0.340632	1	1	1	0.197265	1	1	1	14	52	1.12098e-13	1.18054e-45
C14orf169	1	0.048921	1	1	1	1	0.00910908	1	1	1	7	8	1.07673e-07	1.48145e-08
C14orf174	1	0.00284953	1	1	1	1	0.0399668	0.860949	1	1	8	3	1.48145e-08	0.000343447
C14orf176	1	0.23574	1	1	1	1	0.944046	1	1	1	10	4	2.86016e-10	4.42877e-05
C14orf177	1	0.407691	1	1	1	1	0.488539	1	1	1	5	3	5.86322e-06	0.000343447
C14orf178	1	0.0136869	1	1	1	1	0.256704	1	1	1	10	10	2.86016e-10	2.86016e-10
C14orf179	1	2.95761e-05	0.459655	1	1	1	1.59021e-05	1	1	1	14	18	1.12098e-13	4.57128e-17
C14orf180	1	0.315399	1	1	1	1	0.0101201	0.25727	1	1	13	7	7.93018e-13	1.07673e-07
C14orf181	1	8.81927e-08	7.50031e-05	1	1	1	1.77436e-08	0.754407	1	1	6	17	7.89725e-07	3.20824e-16
C14orf182	1	0.0363494	0.629231	1	1	1	0.0165734	1	1	1	6	15	7.89725e-07	1.58836e-14
C14orf183	1	0.187399	0.85632	1	1	1	0.076207	0.817882	1	1	2	4	0.0027873	4.42877e-05
C14orf184	1	0.422451	1	1	1	1	0.0343235	1	1	1	7	7	1.07673e-07	1.07673e-07
C14orf19	1	4.25884e-05	0.00430046	0.736306	1	1	0.0094102	0.0604484	0.803563	1	3	1	0.000343447	0.025
C14orf2	1	0.0649262	1	1	1	1	0.0216315	1	1	1	20	10	9.32017e-19	2.86016e-10
C14orf21	1	0.0469717	1	1	1	1	0.00260668	1	1	1	14	9	1.12098e-13	2.05267e-09
C14orf23	1	0.821719	1	1	1	1	3.36219e-38	7.69403e-26	5.95244e-05	1	4	46	4.42877e-05	1.26882e-40
C14orf28	1	0.329342	1	1	1	1	0.534758	1	1	1	15	2	1.58836e-14	0.0027873
C14orf33	1	0.63884	1	1	1	1	0.404408	1	1	1	4	7	4.42877e-05	1.07673e-07
C14orf34	1	0.813747	1	1	1	1	0.897823	1	1	1	6	4	7.89725e-07	4.42877e-05
C14orf37	1	0.042623	1	1	1	1	0.197265	1	1	1	15	7	1.58836e-14	1.07673e-07
C14orf38	1	0.138875	0.827542	1	1	1	2.58775e-06	0.0209089	1	1	5	6	5.86322e-06	7.89725e-07
C14orf39	1	0.00233152	0.269684	1	1	1	0.000364206	0.00120829	0.28025	1	9	1	2.05267e-09	0.025
C14orf4	1	0.557755	1	1	1	1	0.0457855	1	1	1	9	13	2.05267e-09	7.93018e-13
C14orf43	1	0.00382855	1	1	1	1	1.54642e-07	1	1	1	66	32	2.20034e-57	7.23491e-29
C14orf45	1	0.876476	1	1	1	1	0.211799	1	1	1	8	8	1.48145e-08	1.48145e-08
C14orf48	1	5.25633e-05	0.000892935	0.329075	1	1	0.676933	1	1	1	15	3	1.58836e-14	0.000343447
C14orf49	1	0.607459	1	1	1	1	0.00761841	0.359196	1	1	4	10	4.42877e-05	2.86016e-10
C14orf50	1	0.135556	1	1	1	1	0.00139664	0.0279098	1	1	7	4	1.07673e-07	4.42877e-05
C14orf53	1	0.000211349	0.00574155	0.34148	1	0.959543	1	1	1	1	2	2	0.0027873	0.0027873
C14orf64	1	0.640015	1	1	1	1	0.835198	1	1	1	6	3	7.89725e-07	0.000343447
C14orf68	1	0.62519	1	1	1	1	0.922959	1	1	1	6	13	7.89725e-07	7.93018e-13
C14orf70	1	0.603756	1	1	1	1	0.0124073	0.132535	1	1	6	5	7.89725e-07	5.86322e-06
C14orf72	1	0.00764487	0.0363358	1	1	0.699146	1	1	1	1	3	2	0.000343447	0.0027873
C14orf73	1	1	1	1	1	1	5.19739e-05	0.136202	1	1	5	20	5.86322e-06	9.32017e-19
C14orf79	1	1	1	1	1	1	0.0429967	0.322205	1	1	10	8	2.86016e-10	1.48145e-08
C14orf80	1	0.195992	1	1	1	1	2.55108e-08	1	1	1	42	55	2.88121e-37	3.61018e-48
C14orf86	1	0.000138692	0.0263683	1	1	1	0.00498271	0.163338	1	1	9	9	2.05267e-09	2.05267e-09
C14orf93	1.39524e-07	1	1	1	1	1	0.0168189	0.377066	1	1	33	6	1.04398e-29	7.89725e-07
C15orf17	1	2.67608e-08	0.00432042	1	1	1	0.226551	1	1	1	7	7	1.07673e-07	1.07673e-07
C15orf2	1	0.00407548	0.217391	1	1	1	0.00284031	0.212873	1	1	9	9	2.05267e-09	2.05267e-09
C15orf21	0.959075	1	1	1	1	1	1.01004e-10	0.0885706	1	1	1	14	0.025	1.12098e-13
C15orf23	1	6.46866e-31	2.73977e-16	1	1	1	0.556446	1	1	1	24	24	3.92712e-22	3.92712e-22
C15orf24	1	0.0555629	1	1	1	1	0.0352191	1	1	1	8	6	1.48145e-08	7.89725e-07
C15orf26	1	0.0955976	1	1	1	1	0.0165436	0.106847	1	1	9	4	2.05267e-09	4.42877e-05
C15orf27	1	0.0871901	1	1	1	1	0.00791553	0.781165	1	1	12	27	5.62558e-12	1.16549e-24
C15orf28	1	0.0537903	0.770675	1	1	1	0.896469	1	1	1	5	1	5.86322e-06	0.025
C15orf29	1	0.02907	1	1	1	1	0.00896989	0.0676527	1	1	16	2	2.25532e-15	0.0027873
C15orf32	1	0.00199475	0.148287	1	1	1	0.535101	1	1	1	4	3	4.42877e-05	0.000343447
C15orf33	1	0.00275326	1	1	1	1	2.46798e-12	6.21196e-06	1	1	10	18	2.86016e-10	4.57128e-17
C15orf34	1	0.512158	1	1	1	1	0.192485	1	1	1	9	6	2.05267e-09	7.89725e-07
C15orf37	1	0.148078	0.567183	1	1	1	0.645886	1	1	1	2	9	0.0027873	2.05267e-09
C15orf38	1	0.00752816	0.676086	1	1	1	3.27893e-06	0.031525	1	1	7	8	1.07673e-07	1.48145e-08
C15orf39	1	0.0390956	1	1	1	1	0.00690609	1	1	1	15	10	1.58836e-14	2.86016e-10
C15orf40	1	0.360821	1	1	1	1	0.00161657	1	1	1	63	34	7.1614e-55	1.50711e-30
C15orf41	1	0.0524616	1	1	1	1	3.62323e-09	0.00292131	1	1	10	31	2.86016e-10	5.01626e-28
C15orf42	1	0.738859	1	1	1	1	0.171134	1	1	1	7	12	1.07673e-07	5.62558e-12
C15orf43	1	0.233295	1	1	1	1	0.638727	1	1	1	5	1	5.86322e-06	0.025
C15orf44	1	0.0829923	1	1	1	1	0.230616	1	1	1	17	7	3.20824e-16	1.07673e-07
C15orf48	1	0.000138871	1	1	1	1	0.000245756	0.119974	1	1	18	7	4.57128e-17	1.07673e-07
C15orf5	1	0.230642	0.68995	1	1						2	0	0.0027873
C15orf50	1	0.563936	1	1	1	1	0.604568	1	1	1	4	1	4.42877e-05	0.025
C15orf51	1	0.0442696	0.469533	1	1	1	0.000154268	0.00473646	1	1	3	8	0.000343447	1.48145e-08
C15orf52	1	0.261884	0.978839	1	1	1	0.139668	1	1	1	5	7	5.86322e-06	1.07673e-07
C15orf53	1	0.00568047	0.73105	1	1	1	0.474212	1	1	1	5	3	5.86322e-06	0.000343447
C15orf54	1	0.0148805	0.0663585	1	1	1	0.0152452	0.12984	1	1	3	2	0.000343447	0.0027873
C15orf55	1	0.145387	0.748515	1	1	1	0.0143478	0.148196	1	1	3	3	0.000343447	0.000343447
C15orf56	1	0.0588844	1	1	1	1	0.00248224	0.813475	1	1	10	5	2.86016e-10	5.86322e-06
C15orf57	1	2.03191e-06	1	1	1	1	1.91623e-05	0.250969	1	1	20	9	9.32017e-19	2.05267e-09
C15orf58	1	0.626523	1	1	1	1	0.0638536	0.251335	1	1	11	1	4.0036e-11	0.025
C15orf59	1	0.000438787	0.714226	1	1	1	0.663684	1	1	1	5	6	5.86322e-06	7.89725e-07
C15orf60	1	0.188896	1	1	1	1	0.274562	1	1	1	10	8	2.86016e-10	1.48145e-08
C15orf61	1	0.0861388	1	1	1	1	1	1	1	1	6	5	7.89725e-07	5.86322e-06
C15orf62	1	0.161148	1	1	1	1	0.328843	1	1	1	9	4	2.05267e-09	4.42877e-05
C15orf63	1	0.180402	1	1	1	1	0.72827	1	1	1	8	7	1.48145e-08	1.07673e-07
C16orf10	1	0.761523	1	1	1	1	0.689581	1	1	1	4	2	4.42877e-05	0.0027873
C16orf11	1	0.0827195	1	1	1	0.265427	1	1	1	1	13	9	7.93018e-13	2.05267e-09
C16orf13	0.00164082	1	1	1	1	0.82023	1	1	1	1	35	35	2.1766e-31	2.1766e-31
C16orf3	1	0.13725	0.816351	1	1	1	0.164841	0.709351	1	1	4	1	4.42877e-05	0.025
C16orf35	1	0.317399	1	1	1	1	0.031526	1	1	1	24	20	3.92712e-22	9.32017e-19
C16orf38	1	0.982547	1	1	1	1	0.98428	1	1	1	3	9	0.000343447	2.05267e-09
C16orf42	1	0.0852828	1	1	1	1	0.026245	0.858092	1	1	10	9	2.86016e-10	2.05267e-09
C16orf45	1	0.0554628	1	1	1	1	0.481028	1	1	1	11	30	4.0036e-11	3.47973e-27
C16orf46	1	0.681546	1	1	1	1	0.000728185	0.551704	1	1	28	8	1.67724e-25	1.48145e-08
C16orf48	0.718737	1	1	1	1	1	0.126159	1	1	1	7	6	1.07673e-07	7.89725e-07
C16orf5	1	1.24368e-05	1	1	1	1	0.903209	1	1	1	18	3	4.57128e-17	0.000343447
C16orf52	1	0.209157	1	1	1	1	0.0403942	0.445595	1	1	4	8	4.42877e-05	1.48145e-08
C16orf53	1	0.296773	1	1	1	1	0.626033	1	1	1	11	9	4.0036e-11	2.05267e-09
C16orf54	1	0.448867	1	1	1	1	0.328094	1	1	1	8	4	1.48145e-08	4.42877e-05
C16orf55	1	0.50741	1	1	1	1	0.988038	1	1	1	4	18	4.42877e-05	4.57128e-17
C16orf57	1	0.777388	1	1	1	1	0.200079	1	1	1	8	6	1.48145e-08	7.89725e-07
C16orf58	1	0.79195	1	1	1	1	0.000211763	0.413997	1	1	5	14	5.86322e-06	1.12098e-13
C16orf59	1	0.00888516	1	1	1	1	0.0248283	1	1	1	6	5	7.89725e-07	5.86322e-06
C16orf61	1	0.418589	1	1	1	1	0.00418409	0.561457	1	1	23	2	2.73706e-21	0.0027873
C16orf62	1	0.141096	1	1	1	1	0.00104418	0.0646049	1	1	10	7	2.86016e-10	1.07673e-07
C16orf63	1	0.323344	1	1	1	1	0.053661	1	1	1	9	5	2.05267e-09	5.86322e-06
C16orf65	1	0.145742	1	1	1	1	0.233432	0.860949	1	1	8	2	1.48145e-08	0.0027873
C16orf67	1	0.137332	1	1	1	1	0.327357	1	1	1	5	5	5.86322e-06	5.86322e-06
C16orf68	1	0.0384193	1	1	1	1	0.00146939	0.560547	1	1	8	14	1.48145e-08	1.12098e-13
C16orf7	1	0.000221306	1	1	1	1	0.00559638	1	1	1	10	17	2.86016e-10	3.20824e-16
C16orf70	1	0.102977	1	1	1	1	0.0223059	1	1	1	8	7	1.48145e-08	1.07673e-07
C16orf71	1	0.0377649	1	1	1	1	0.0684365	1	1	1	14	11	1.12098e-13	4.0036e-11
C16orf72	1	0.00429045	1	1	1	1	0.000583715	1	1	1	11	14	4.0036e-11	1.12098e-13
C16orf73	1	8.59092e-09	0.00129143	1	1	1	4.87632e-05	0.00406049	1	1	20	10	9.32017e-19	2.86016e-10
C16orf74	1	0.10516	1	1	1	1	0.00717582	0.570464	1	1	16	10	2.25532e-15	2.86016e-10
C16orf75	1	0.32245	1	1	1	1	0.106398	1	1	1	7	6	1.07673e-07	7.89725e-07
C16orf78	1	0.0158141	0.151346	1	1	1	0.852917	1	1	1	3	3	0.000343447	0.000343447
C16orf79	1	0.0907323	1	1	1	1	0.402713	1	1	1	10	5	2.86016e-10	5.86322e-06
C16orf80	1	0.00751812	1	1	1	1	0.0714183	1	1	1	12	8	5.62558e-12	1.48145e-08
C16orf81	1	0.00294549	0.170941	1	1	1	0.857997	1	1	1	6	11	7.89725e-07	4.0036e-11
C16orf82	1	0.426524	1	1	1	1	0.0712074	0.219338	1	1	3	3	0.000343447	0.000343447
C16orf86	1	0.520167	1	1	1	0.181505	1	1	1	1	5	5	5.86322e-06	5.86322e-06
C16orf87	1	0.35739	1	1	1	1	0.122834	1	1	1	7	6	1.07673e-07	7.89725e-07
C16orf88	1	0.100498	1	1	1	1	0.202957	0.960882	1	1	13	6	7.93018e-13	7.89725e-07
C16orf89	1	0.90804	1	1	1	1	0.655821	1	1	1	10	8	2.86016e-10	1.48145e-08
C16orf90	1	0.0514675	0.693738	1	1	1	0.102432	0.676583	1	1	6	2	7.89725e-07	0.0027873
C16orf91	1	0.143385	0.782823	1	1	1	0.360353	1	1	1	6	16	7.89725e-07	2.25532e-15
C16orf92	1	8.79193e-09	0.0068051	1	1	1	0.0207194	0.138669	1	1	8	4	1.48145e-08	4.42877e-05
C16orf93	1	1	1	1	1	0.113776	1	1	1	1	12	7	5.62558e-12	1.07673e-07
C17orf100	1	0.475312	1	1	1	1	0.116706	1	1	1	12	10	5.62558e-12	2.86016e-10
C17orf101	1	1	1	1	1	1	1	1	1	1	8	100	1.48145e-08	7.78611e-86
C17orf102	1	2.86074e-05	1	1	1	1	0.0105236	0.47359	1	1	12	6	5.62558e-12	7.89725e-07
C17orf103	1	0.461594	1	1	1	1	0.0466346	1	1	1	4	4	4.42877e-05	4.42877e-05
C17orf104	1	0.000130521	0.0113612	1	1	1	1.42459e-05	0.00111568	0.708772	1	10	7	2.86016e-10	1.07673e-07
C17orf105	1	0.418372	1	1	1	1	0.742841	1	1	1	11	3	4.0036e-11	0.000343447
C17orf106	0.332906	1	1	1	1	1	0.0709881	1	1	1	16	7	2.25532e-15	1.07673e-07
C17orf107	1	0.155428	1	1	1	1	2.86415e-05	0.00295079	1	1	9	10	2.05267e-09	2.86016e-10
C17orf108	1	0.284507	1	1	1	1	0.23857	1	1	1	11	2	4.0036e-11	0.0027873
C17orf28	1	0.0173174	1	1	1	1	1	1	1	1	10	15	2.86016e-10	1.58836e-14
C17orf37	1	0.37066	1	1	1	1	0.53766	1	1	1	8	4	1.48145e-08	4.42877e-05
C17orf39	1	0.582124	1	1	1	1	0.576521	1	1	1	10	9	2.86016e-10	2.05267e-09
C17orf42	1	0.901254	1	1	1	1	0.212881	1	1	1	11	5	4.0036e-11	5.86322e-06
C17orf44	1	0.128085	0.816948	1	1	1	0.160232	1	1	1	4	11	4.42877e-05	4.0036e-11
C17orf46	1	0.0711063	1	1	1	1	0.211963	1	1	1	10	6	2.86016e-10	7.89725e-07
C17orf47	1	0.000365751	0.0085552	1	1	1	0.148672	0.85163	1	1	4	3	4.42877e-05	0.000343447
C17orf48	1	0.743556	1	1	1	1	0.208876	1	1	1	19	2	6.52296e-18	0.0027873
C17orf49	1	0.701812	1	1	1	1	0.285115	1	1	1	39	21	9.50501e-35	1.33328e-19
C17orf50	1	9.47793e-05	0.00613388	1	1	1	0.283009	1	1	1	3	4	0.000343447	4.42877e-05
C17orf51	1	0.0342705	0.721995	1	1	1	0.00556355	0.409768	1	1	6	8	7.89725e-07	1.48145e-08
C17orf53	1	0.112412	1	1	1	1	0.0207194	1	1	1	18	12	4.57128e-17	5.62558e-12
[truncated: 19,229 more rows]

## Sheet: TSS_regions
Down methylated TSS regions			Up methylated TSS regions			At least medium up methylated TSS regions			At least high up methylated TSS regions			Extreme high up methylated TSS regions
Gene Symbol	integrated p-val down methylation		Gene Symbol	integrated p-val up methylation		Gene Symbol	integrated p-val medium up methylation		Gene Symbol	integrated p-val high up methylation		Gene Symbol	integrated p-val extreme up methylation
PRF1	5.60583e-27		NNAT	7.84539e-128		NNAT	5.91834e-117		NNAT	2.54747e-95		SCG5	7.26416e-32
TRPM2	2.41912e-14		EYA4	9.01151e-186		WDR52	2.67269e-45		SCG5	2.78003e-34		OXT	9.48286e-22
LOC150381	3.60322e-11		MEG3	9.94792e-92		SCG5	2.93898e-37		WDR52	3.03446e-38		CRHBP	2.525e-15
CCL3	4.48263e-08		PTPN20A	2.32341e-74		PTPN20A	2.72593e-61		OXT	1.40746e-22		WDR52	1.22705e-28
IL10	8.06765e-08		PTPN20B	2.32341e-74		PTPN20B	2.72593e-61		CYP26C1	5.04733e-23		RHD	2.84946e-11
CXCR3	7.11414e-14		NELL2	8.2237e-99		PCDHAC1	3.05328e-38		CRHBP	4.33376e-17		MFSD6L	2.17518e-15
CHRNA6	1.04373e-10		PCDHAC1	7.60447e-48		GPR75	4.02525e-32		CCDC81	2.59015e-27		PCDHGA6	4.93981e-20
ESPNL	1.05348e-09		WDR52	5.18468e-47		SLC38A4	8.94989e-42		PCDHGA6	2.62393e-25		CMYA5	1.12776e-13
CFD	2.77467e-09		SCG5	1.74416e-38		ALS2CR11	2.49522e-44		KRTCAP3	1.79591e-23		KRTCAP3	6.63899e-18
C17orf87	1.58379e-06		ALS2CR11	2.63676e-50		CYP26C1	4.1668e-26		MFSD6L	7.06959e-19		CCDC81	2.24938e-20
KRT17	3.18461e-08		C22orf45	1.91495e-48		GRIK2	1.4514e-49		SIAH3	1.49402e-19		SIAH3	1.58478e-13
GPR62	0.000149217		PRDM8	3.17366e-70		CCDC81	7.95655e-32		SLC38A4	4.2138e-34		CYP26C1	3.43761e-14
CD68	3.2403e-11		SLC38A4	1.30585e-46		MEG3	5.09281e-72		RHD	1.06855e-11		LOC254559	8.31934e-15
MIR320C1	0.000498477		GPR75	2.85086e-36		OXT	3.69459e-23		CMYA5	1.06543e-15		HTRA4	5.84772e-09
LILRB3	4.00032e-09		GRIK2	2.27388e-55		KRTCAP3	8.02781e-28		LOC254559	2.51638e-17		ACOX2	1.65151e-07
CD19	2.27406e-07		DPP6	4.79558e-39		PCDHGA6	4.67237e-29		MIR663	6.70449e-17		SPACA1	1.2785e-07
PRDM11	2.51119e-07		NEFM	9.06197e-42		SIAH3	1.25416e-23		LOC100302652	7.36201e-16		RSPH10B	0.000305937
CCL22	2.34809e-06		CADPS	1.31229e-51		LOC100302652	3.48286e-24		TAGLN	3.43829e-23		RSPH10B2	0.000305937
LOC387647	1.08554e-09		SNAP91	3.84932e-40		MFSD6L	2.80843e-22		ACOX2	3.20267e-10
NKG7	7.11523e-08		GRIA4	4.94687e-70		TAGLN	6.04901e-31		SPACA1	1.80789e-10
TYR	0.0172429		CYP26C1	1.03994e-28		DPP6	7.71509e-31		HORMAD2	2.81568e-16
ITGAX	5.27667e-06		ZIC1	1.56651e-45		C22orf45	3.89923e-39		MTMR7	1.01805e-13
			CCDC81	9.46117e-34		PSMA8	3.62444e-36		CRISP2	3.568e-43
			KRTCAP3	9.32011e-30		ZIC1	2.61485e-39		GPR75	1.11433e-18
			AURKC	9.28073e-46		CRHBP	5.3984e-18		HTRA4	5.37177e-10
			LOC100302652	1.1367e-26		PDZRN3	7.61493e-24		ALOX15B	5.26872e-15
			PCDH8	1.40984e-42		MIR663	1.06419e-21		FOXD4L1	1.27914e-09
			OXT	1.25553e-23		CRISP2	2.03477e-49		LOC100130776	5.75719e-10
			PCDH10	7.43537e-44		LOC254559	4.34415e-21		FAM18A	1.80789e-10
			SIAH3	6.00722e-25		CNKSR1	1.04508e-27		IFI44L	1.68833e-09
			MFSD6L	4.4035e-24		UPB1	4.37165e-23		ALS2CR11	1.23402e-30
			TAGLN	2.83651e-33		MTMR7	8.00083e-19		ZNF454	3.32086e-14
			PCDHGA6	7.47061e-30		AMT	1.20791e-44		PSMA8	4.95332e-26
			AMT	7.03111e-51		AURKC	8.01534e-38		DHX32	4.70699e-08
			RIC3	3.0894e-29		MIR1247	2.25842e-17		MIR1247	1.34326e-10
			PSMA8	2.98944e-38		FAM18A	2.43625e-16		ADAM5P	1.43316e-10
			CNKSR1	4.19149e-32		CMYA5	4.17888e-17		TDGF1	1.46948e-09
			FAM198B	1.71238e-40		RHD	2.32835e-12		LOC134466	2.23655e-10
			PDZRN3	1.09125e-26		HORMAD2	7.27757e-20		REP15	5.63032e-05
			PHYHIPL	6.67008e-36		ZNF454	7.50858e-20		RSPH10B	5.71735e-05
			MIR1247	8.3212e-22		PRR23A	1.60212e-14		RSPH10B2	5.71735e-05
			UPB1	8.46838e-27		ACOX2	1.50168e-12		FGF7	1.04829e-05
			CRHBP	1.00348e-18		FOXD4L1	4.32147e-13		ANGPT2	1.31821e-17
			CRISP2	1.55727e-51		SLC25A2	3.11434e-18		SCGN	8.95852e-11
			MIR663	1.12625e-23		SPACA1	4.44423e-13		UPB1	7.65767e-15
			ISL1	3.63013e-26		SCGN	1.70911e-16		SPIN2A	0.000177998
			MOV10L1	7.09454e-43		LOC100130776	1.14429e-13		FLJ34503	0.00018345
			WNT2	6.98519e-32		ALOX15B	9.11513e-18		KCNE4	9.60939e-09
			LOC254559	3.75374e-23		C10orf107	1.56261e-16		ZNF300	2.02269e-10
			BRUNOL4	3.12525e-113		NEFM	2.1463e-27		C10orf107	3.07379e-11
			ZNF454	3.22994e-23		ANGPT2	2.80843e-22		MYCT1	0.0192306
			FAM18A	9.40612e-19		MIMT1	1.34426e-19		CNKSR1	7.80524e-19
			MTMR7	1.96769e-20		RANBP3L	2.95427e-15		FAM153C	4.42594e-05
			GNASAS	2.85374e-53		ADAM5P	2.37258e-14
			FOXG1	5.14675e-32		LOXL1	8.68291e-17
			SLC6A15	2.84162e-73		ZNF300	4.92576e-15
			MIMT1	1.25553e-23		MTNR1A	5.49357e-15
			PRR23A	1.15499e-16		ID4	2.09044e-12
			SLC25A2	6.54046e-21		AVP	4.39453e-14
			HIST3H2BB	1.35152e-27		KCNE4	4.44423e-13
			C15orf23	6.46866e-31		MIR663B	1.24521e-14
			C10orf107	7.88904e-20		FAM198B	1.55929e-31
			KIAA1377	4.1955e-18		RIC3	1.04625e-19
			LRIG3	3.00556e-28		LOC134466	9.73768e-14
			HORMAD2	2.37529e-21		HTRA4	4.29164e-11
			GRIK1	3.59424e-22		FOXR1	1.83973e-14
			MTNR1A	1.0433e-18		NUP210L	5.09219e-16
			NUP210L	2.10317e-20		C1orf204	1.03849e-10
			LUZP2	1.75175e-19		IFI44L	1.41718e-11
			EPHA5	4.88842e-27		DHX32	1.08972e-10
			C10orf32	1.46329e-23		ISL1	2.77582e-18
			SCGN	1.90936e-18		CCDC152	3.38114e-12
			CMYA5	1.40635e-17		ZNF595	5.13178e-13
			CDH8	8.2535e-26		ZNF718	5.13178e-13
			ACOX2	8.95712e-14		TDGF1	3.74198e-12
			C3orf24	6.04818e-30		NAT8	4.72041e-12
			VSTM2A	8.81004e-20		LASS3	2.92665e-16
			ADRA1A	2.30686e-43		UNC5D	3.39912e-10
			LOXL1	1.01419e-19		LUZP2	2.01661e-14
			RHD	8.43987e-13		FGL1	2.87482e-15
			ALOX15B	1.47886e-19		PCDHGB5	3.53652e-15
			NKX2-6	1.10839e-18		FOXG1	2.49724e-25
			SPACA1	3.15496e-14		CADPS	2.57852e-35
			CCDC36	1.80802e-29		KLHL31	1.53637e-11
			ENPP5	2.73611e-19		OSTalpha	1.69483e-11
			FOXD4L1	3.99038e-14		LEP	1.52786e-16
			LOC100130776	5.63186e-15		TSPYL5	3.11274e-12
			MIR1469	9.41917e-22		PCDHGA4	9.97904e-15
			REC8	2.36699e-29		SPIN2A	6.29997e-07
			LEP	8.34585e-21		TERT	1.09018e-14
			TJP1	6.99284e-26		PCDHGB4	4.53452e-18
			KCNA4	1.43917e-27		NKX2-6	8.48539e-14
			CKMT2	8.51587e-37		CCDC36	8.58897e-25
			RANBP3L	2.61308e-17		FGF7	1.00638e-07
			TSPYL5	1.93558e-16		GYPE	1.26322e-07
			FEZF1	1.86794e-32		NKAPL	1.24054e-12
			ID4	1.26026e-14		PRDM8	2.57327e-51
			ZNF300	3.95597e-17		L1TD1	4.72612e-21
			ZFP2	8.17078e-19		ZFP42	1.84597e-18
			CABLES1	4.06342e-28		REP15	2.16077e-06
			HIST3H2A	2.39896e-21		FAM84A	7.89244e-16
			HTR1B	2.39262e-15		TFAP2E	1.50535e-11
			C1orf204	1.28214e-13		NAT8B	4.86416e-08
			OPRK1	1.01881e-18		FLJ34503	3.79192e-06
			ZNF578	1.8774e-25		FAM153C	5.52824e-07
			PCDHGB5	1.1527e-18		MIR1469	2.03684e-16
			MIR663B	6.29501e-17		ZFP2	8.32769e-14
			FOXR1	7.64566e-17		RSPH10B	5.72498e-06
			AVP	5.538e-16		RSPH10B2	5.72498e-06
			UGT8	6.11918e-22		VSTM2A	9.50809e-14
			FAM84A	3.47535e-20		CBLN4	3.68871e-11
			ZNF595	8.0609e-16		SNAP91	6.58565e-23
			ZNF718	8.0609e-16		TMEM125	1.91831e-08
			FIGN	1.97011e-17		FBXL7	1.43698e-07
			ANGPT2	2.25512e-23		NCRNA00164	1.0192e-12
			NOL4	1.47575e-16		GALNT5	2.91688e-09
			NCKAP1	9.9665e-27		LOC647288	9.48453e-06
			PCDHGB4	1.39774e-21		FOXD4	8.60208e-05
			DIO3	5.83715e-24		GRIK1	3.53731e-15
			LOC134466	2.61726e-15		OPRK1	1.85684e-13
			PCDHGA4	7.22877e-18		VWF	3.20888e-08
			ADAM5P	2.77385e-15		TEK	1.69794e-05
			ADAM12	2.72935e-26		NRIP2	5.39518e-09
			LASS3	1.14148e-18		PHYHIPL	2.97024e-24
			NAT8	2.28935e-14		FIGN	2.49675e-12
			FGL1	9.66643e-18		KCNA4	1.25239e-21
			KCNE4	2.88352e-14		FIGLA	4.06822e-07
			BLCAP	2.20168e-186		LOC646214	2.58009e-05
			RTKN	8.94787e-33		HIST2H2BA	3.85011e-06
			NOS3	7.00997e-32		FLJ25006	5.12264e-07
			TDGF1	5.05941e-14		SOX11	3.08678e-05
			MAGI2	4.26972e-24		PATE2	3.13853e-05
			SLC25A21	7.84044e-14		PCDHGB8P	4.10306e-06
			IFI44L	6.62396e-13		MARCH11	0.00242168
			LACTB	4.88452e-12		LRRTM2	2.43481e-10
			L1TD1	6.18821e-24		ZNF578	1.11717e-19
			UNC5D	5.64679e-12		DRD5	7.61237e-13
			SGIP1	4.82029e-17		SLC25A21	2.06615e-09
			MXRA5	2.05947e-20		IZUMO1	2.0718e-09
			KLHL31	1.52145e-13		RIN2	8.2558e-07
			DHX32	8.18242e-12		CD27	9.27524e-07
			VGLL2	1.05628e-23		MYCT1	0.00437113
			TERT	7.43612e-17		PCDHA6	2.33743e-20
			ZFP42	4.30404e-21		UCN	7.1724e-12
			GBX2	3.23837e-14		PCDHGA8	1.52144e-07
			RNF180	6.93442e-27		NRK	3.96069e-10
			TMEM125	1.50742e-11		CDH8	1.41194e-18
			HTRA4	1.51035e-11		ZNF208	8.03293e-05
			PKP2	2.92858e-13		UGT8	5.82098e-16
			CCDC152	3.35226e-13		TDRD5	5.43305e-10
			GYPE	1.09518e-09		PCDH17	4.13156e-09
			GALNT5	3.03911e-12		SH2D7	2.28943e-07
			TAL1	4.74268e-19		PRAMEF20	2.3251e-07
			NKAPL	9.45466e-15		C9orf4	0.00085164
			IZUMO1	5.13514e-13		ADCY7	1.79532e-06
			DPY19L2P4	2.80642e-17		MTNR1B	3.70638e-08
			GRM7	4.20038e-18		TMPRSS12	2.71988e-07
			RFX6	8.45403e-14		MPL	0.00011889
			FOXI2	2.60134e-16		UTS2	2.03502e-12
			FBXL7	3.1813e-10		NLRP2	7.51447e-10
			NTRK2	5.33401e-39		DLEU7	1.07439e-10
			ST6GAL2	5.71682e-65		DNAH1	8.05836e-10
			LRRTM2	1.19702e-13		MIR891B	0.0108573
			LAD1	1.71786e-14		TMEM132C	2.58324e-06
			UTS2	3.53816e-16		CLEC3B	6.79617e-09
			PAMR1	7.21789e-18		PCDHGA5	6.88298e-09
			RAD51AP2	1.44753e-13		CXCL5	5.41323e-08
			PXDNL	9.62472e-12		TTR	0.000179447
			DRD5	5.1958e-16		UGT3A1	3.57641e-06
			CBLN4	1.92276e-13		OR4K1	0.0159513
			ABAT	1.66655e-50		C2orf80	2.88058e-05
			WNT5A	1.19445e-17		LACTB	5.19924e-07
			SPIN2A	3.83239e-08		C3orf24	2.99047e-22
			SEPP1	2.09227e-18		LOC100129354	0.00026669
			TBX20	4.93382e-31		STON2	0.00224667
			NCRNA00164	6.5177e-15		LAD1	2.3112e-10
			TFAP2E	3.57502e-13		CTAGE9	0.0225168
			OSTalpha	2.85454e-12		KRT33B	0.0225168
			IL28RA	2.41014e-28		LOC648740	0.0225168
			NAT8B	1.2999e-09		MIR613	0.0225168
			SPON2	3.34223e-39		OR1B1	0.0225168
			ZNF354C	2.90738e-17		PRAMEF22	0.0225168
			KRT72	1.08233e-25		SNORD96B	0.0225168
			GSTT1	8.13276e-14		LOC400043	0.000317401
			HOXD9	3.34966e-17		RAD51AP2	1.917e-09
			UCN	1.25259e-14		PLCXD3	7.64754e-07
			KCNK2	2.53844e-27		SPANXN5	0.000335636
			ZSCAN1	2.77702e-15
			CLEC3B	7.3584e-12
			FGF7	2.23845e-08
			KCNH7	2.48479e-20
			PLA2R1	1.05628e-23
			PCDH17	8.5578e-12
			DSC3	4.88842e-27
			UNC80	1.37568e-18
			MFSD1	1.41749e-23
			ZNF560	8.50652e-17
			CLVS2	3.07529e-14
			PRDM5	1.22768e-11
			KCNN2	1.41475e-17
			TRPC6	2.59117e-13
			LOC375196	7.49008e-10
			RIN2	6.10409e-09
			C5orf38	4.47522e-14
			PCDHA6	1.52024e-22
			CRB3	5.08911e-25
			ASXL3	1.50672e-10
			TLX3	1.12301e-15
			VWF	1.15146e-09
			DPY19L2P2	2.79737e-23
			LOC647288	5.09967e-07
			RSPH10B	5.2771e-07
			RSPH10B2	5.2771e-07
			ANKRD20A2	5.29604e-07
			FIGLA	9.17759e-09
			TMEM132C	9.36222e-09
			REP15	5.69347e-07
			SYCE1	3.4917e-28
			SPRED3	1.65081e-09
			ANGPTL5	2.40212e-16
			XKR6	3.26682e-11
			BARHL2	3.564e-11
			PRAMEF20	1.9887e-09
			NRIP2	2.82829e-10
			MARVELD3	3.14888e-16
			FLJ34503	9.73564e-07
			CCDC37	2.32336e-15
			PRR23C	4.46675e-11
			SOX11	1.04913e-06
			NETO1	3.69916e-16
			FLJ25006	1.9394e-08
			FAM153C	1.49763e-07
			CD27	2.11418e-08
			DLEU7	1.08353e-12
			TEK	1.47135e-06
			PCDHGB8P	1.96929e-07
			GDF2	1.38935e-12
			FOXD4	1.40155e-05
			TMPRSS2	1.98541e-24
			ADCY7	2.98351e-08
			GAL3ST3	3.23837e-14
			CXCL5	6.34846e-10
			POM121L1P	6.6411e-10
			PID1	4.22488e-20
			SLC6A3	2.09473e-18
			DNAH1	1.41447e-11
			PLCXD3	6.27664e-09
			NRK	1.64194e-11
			CC2D2A	3.68299e-19
			SLC6A8	3.24517e-24
			PATE2	3.13049e-06
			SYT9	1.95006e-11
			VWC2	7.84747e-15
			TBC1D12	2.86501e-12
			C9orf4	2.80562e-05
			ZBTB8B	1.18874e-15
			LOC646214	3.69644e-06
			HIST2H2BA	4.79018e-07
			SULT4A1	6.41757e-08
			NSD1	2.09679e-22
			MTNR1B	1.45029e-09
			LRRTM1	7.64448e-14
			HCG9	6.09188e-07
			RNASE10	6.18546e-07
			SALL4	2.95646e-11
			GTF2A1L	6.66101e-19
			CYCSP52	6.50993e-07
			DPM2	1.16467e-08
			CACNA2D3	1.18073e-08
			PKDREJ	9.10517e-08
			C9orf125	6.89171e-07
			LOC100130933	4.68807e-12
			TTR	5.87372e-06
			RYR2	7.58966e-07
			CTAGE1	6.88928e-13
			MARCH11	0.000456881
			FAM155A	3.08677e-16
			TMPRSS12	1.55528e-08
			SH2D7	1.58427e-08
			HOXD1	2.32837e-15
			GPR78	8.36613e-13
			PCDHGA5	3.1813e-10
			SEC14L2	2.48346e-15
			GNMT	7.76088e-29
			C2orf80	9.90114e-07
			UNC5C	1.78566e-14
			GJD2	4.89049e-11
			CHRNB4	2.57316e-09
			NLRP2	4.94602e-11
			MYOD1	1.91478e-08
			ZNF501	1.3813e-13
			ZNF208	8.79264e-06
			PSAT1	1.48384e-13
			KCNG2	3.92866e-10
			SYT10	2.19703e-08
			TRDMT1	4.52885e-16
			TDRD5	5.88566e-11
			CLCN7	8.58413e-12
			CLDN11	8.8062e-12
			CD164L2	4.97888e-16
			ZIC5	2.49937e-14
			PRLHR	2.50625e-14
			COL25A1	2.08696e-35
			MPL	1.09969e-05
			IRX2	2.80666e-25
			SNORD97	1.25949e-05
			MPHOSPH9	1.26346e-05
			SPANXN5	1.32056e-05
			PCDHGA8	3.41632e-08
			C8orf42	6.45271e-10
			MIR520H	1.587e-05
			TACR3	6.90869e-10
			KCTD11	1.3495e-11
			LOC100129354	1.6919e-05
			TANC2	0.000138082
			PTGDR	1.45926e-11
			OR52H1	0.000147565
			RYR3	4.19061e-08
			DEFB127	0.000154936
			LOC100130274	8.38565e-10
			GALNT13	3.69484e-19
			NAALAD2	1.18715e-10
			ANKRD20A3	2.65531e-06
			OR14A16	2.69081e-06
			FAM153B	0.00152222
			MIR383	0.00152222
			MYCT1	0.00152222
			MTX3	6.86425e-15
			ZPBP2	1.7791e-11
			RSPH6A	1.29046e-10
			LOC729176	5.00978e-08
			POU4F2	6.85126e-09
			FAM65B	1.39047e-32
			LOC441601	7.03878e-09
			CTF1	1.91635e-11
			DDX43	1.38562e-10
			ANKMY1	3.99574e-24
			ASCL1	3.99192e-13
			LCE1B	4.17274e-07
			C14orf53	0.000211349
			DAD1L	2.60451e-05
			C1orf210	1.47514e-21
			PYGO1	1.60255e-10
			RWDD3	3.58386e-18
			C11orf52	6.29735e-08
			SLIT2	1.66447e-10
			LOC100128811	1.21425e-09
			PTPRZ1	6.65652e-08
			LRRC3B	3.31894e-23
			PTCHD3	2.48574e-11
			UGT3A1	5.2771e-07
			SCN1A	3.2832e-05
			R3HDM2	4.24075e-06
			FGF12	1.61062e-26
			ZNF732	3.31856e-05
			HKR1	2.76722e-11
			LOC200726	3.95754e-12
			KRT33B	0.00247688
			MIR891B	0.00247688
			LOC400043	3.47507e-05
			CXCR6	8.07313e-08
			FASLG	4.56788e-06
			NPY6R	0.000289502
			STON2	0.000290203
			CNGA4	3.59555e-05
			IGSF10	6.17525e-07
			KIAA0802	8.33881e-08
			LOC399744	3.628e-05
			C5orf4	1.15015e-08
			DNALI1	1.17076e-08
			ETV1	1.11807e-102
			C14orf181	8.81927e-08
			CDH1	2.33664e-10
			LOC90110	3.96159e-05
			PCDHB3	9.37898e-08
			KLF1	1.83238e-09
			C14orf19	4.25884e-05
			WBSCR17	5.04479e-12
			ENOSF1	1.70417e-20
			SRD5A2	5.28214e-12
			PCDHGA3	1.48817e-14
			C10orf72	3.83894e-11
			KCNH5	5.2825e-23
			SCAND3	6.98535e-29
			FLJ14107	8.23497e-07
			C5orf25	0.000392666
			SLC2A4RG	6.26564e-06
			NYX	6.38094e-06
			ELAVL2	1.92283e-20
			ZNF876P	1.55324e-08
			LOC284688	8.61668e-07
			GPR26	1.17788e-07
			SCARNA4	5.22166e-05
			OR52N1	0.00391327
			OTOL1	0.00391327
			SCARNA3	0.00391327
			TAAR8	0.00391327
			KCNK1	2.34103e-09
			TMEM20	7.28534e-18
			C6orf221	4.57149e-11
			RASEF	5.50315e-05
			DOK6	1.27395e-07
			KCNV1	1.84479e-14
			BHMT	6.84091e-12
			FAM124A	8.02602e-06
			POTED	1.07138e-06
			GPR158	5.24294e-11
			APOC1	1.47567e-07
			CRNN	0.000526552
			MIR548G	6.50796e-05
			OR6C75	0.000531302
			MIPOL1	5.46721e-11
			C1orf185	6.62184e-05
			OR10P1	6.62184e-05
			LHFPL3	6.77851e-05
			DBX2	7.95881e-12
			TSPAN12	5.79809e-11
			GRAMD2	9.12421e-06
			MIR1826	1.23051e-06
			HKDC1	1.267e-06
			MLLT4	1.23838e-12
			KRT7	4.52296e-10
			ZNF804B	4.5781e-10
			HOXD10	2.44923e-08
			PAR1	0.000637308
			LOC643486	0.00573698
			MIR613	0.00573698
			MIR644	0.00573698
			OR1B1	0.00573698
			OR2L2	0.00573698
			OR4K1	0.00573698
			OR7A10	0.00573698
			PPIAL4G	0.00573698
			PRAMEF2	0.00573698
			SNORD96B	0.00573698
			LOC407835	1.41879e-06
			UCA1	0.000674758
			ZFP14	0.000674758
			CD8B	2.27832e-19
			SLC15A5	0.000684732
			C15orf17	2.67608e-08
			HLA-H	1.45616e-12
			UGT1A9	9.17301e-05
			OR2T5	0.000764766
			C17orf50	9.47793e-05
			TRPA1	1.55286e-12
			TLN2	9.52239e-05
			LYZL6	0.000799787
			PRO1768	1.7427e-06
			MIR340	0.000103714
			SPINK1	1.34212e-05
			ST7OT2	0.000105153
			C4orf11	4.62904e-09
			TIE1	1.85318e-06
			MCART2	2.511e-07
			AQP7	0.00816512
			CTAGE9	0.00816512
			IL2	0.00816512
			IQCF3	0.00816512
			LOC648740	0.00816512
			MIR553	0.00816512
			PRAMEF22	0.00816512
			TAS2R41	0.00816512
			LOC100133469	6.81986e-10
			MIR125B1	9.84585e-11
			AKR1CL1	1.53768e-05
			GRHL2	1.95723e-12
			FRZB	1.03565e-10
			PCDHA12	3.00087e-07
			CRYBA1	0.000131171
			GLIPR2	0.000131171
			SCARF1	4.0557e-30
			HHIPL2	2.31913e-06
			CLIP3	3.17017e-07
			GABRA4	1.15859e-10
			TMEM204	3.2066e-07
			PMCHL2	0.00113475
			MIR1975	0.000140286
			RNY5	0.000140286
			GJA9	0.0011719
			OR6M1	0.0011719
			MIR124-2	1.69502e-11
			DEFA5	1.8862e-05
			UGT1A7	0.00119002
			GYPA	0.00120866
			IRX1	4.67054e-08
			OR9A2	0.00121315
			OR52B6	1.94981e-05
			LOC144776	0.00123346
			BTNL8	4.21384e-35
			C3orf48	0.0111547
			CELP	0.0111547
			FAM75A5	0.0111547
			FAM75A7	0.0111547
			FRMPD2L1	0.0111547
			FRMPD2L2	0.0111547
			LOC100124692	0.0111547
			LOC284578	0.0111547
			MIR320B2	0.0111547
			SLC5A2	0.0111547
			SNORA70C	0.0111547
			AATK	2.09674e-05
			SNORD116-10	3.7421e-07
			SNORD82	0.0013477
			CCL4	0.00135903
			ST6GALNAC5	1.00744e-09
			HERC2P4	0.000169795
			ABCA8	0.000170411
			C17orf98	3.95565e-07
			EMID2	1.4519e-10
			CCDC30	0.0014388
			OR1S1	0.0014388
			PRSS50	7.89054e-09
			ECT2	0.00149656
			SNORD114-14	0.00149656
			MTUS2	2.15143e-11
			C9orf11	2.38244e-05
			GDA	0.00018872
			MTVR2	0.00156681
			CYP2E1	8.40188e-09
			ENTPD3	1.62276e-10
			KLRA1	0.000195418
			RGS22	6.18045e-08
			LOC100128554	4.55693e-07
			ZFP106	2.56126e-05
			C16orf92	8.79193e-09
			DSG2	0.000205392
			DMRTA1	0.0150294
			LOC646471	0.0150294
			LRRC70	0.0150294
			MT1IP	0.0150294
			OR2T12	0.0150294
			RPL13AP6	0.0150294
			SNORD113-5	0.0150294
			FLJ42393	2.67871e-05
			TSIX	0.00169226
			UBE2MP1	0.000211104
			ABCA9	2.76593e-05
			LOC388387	2.81538e-05
			ECEL1P2	5.08982e-07
			SYN2	7.26945e-14
			FAT3	0.0018197
			CYP2C9	0.00183527
			NYNRIN	5.25007e-07
			STAC3	3.90761e-06
			C10orf53	5.41514e-24
			MLANA	0.000231345
			LOC401387	0.00189321
			PROX1	1.08155e-14
			ITGB6	0.000235455
			ZNF737	5.43043e-07
			CACNA1E	2.76086e-11
			LOC731789	1.42963e-09
			RICS	0.000240494
			PARVA	1.04284e-08
			SLC30A4	1.04284e-08
			CLRN1OS	5.5726e-07
			TMEM132D	1.05038e-08
			MSMP	0.000246288
			TMPRSS11A	0.0020131
			HOOK1	1.08973e-08
			ANKRD20A4	0.0197061
			C4orf7	0.0197061
			KRTAP20-4	0.0197061
			LOC440354	0.0197061
			OR1C1	0.0197061
			OR5H14	0.0197061
			VN1R5	0.0197061
			RHCE	1.77939e-15
			ZNF214	3.63884e-17
			FAM188B	8.65531e-08
			C8orf12	4.73217e-06
			RPE65	0.00225203
			AGBL4	9.21346e-14
			OR8K3	0.00236824
			PLEK2	4.98926e-06
			MIR601	0.000293401
			KLB	0.00029351
			MIR218-1	3.79163e-05
			OR51D1	0.00238798
			SNORA72	0.00238798
			SNORD127	0.000298915
			IRF6	1.97949e-15
			AQP7P1	0.00246215
			MGC15885	0.000303484
			COBL	2.5315e-10
			TSSK4	5.26647e-06
			C12orf54	5.27824e-06
			ZNF439	0.00251593
			MAGEB4	4.0228e-05
			CNTN1	2.42276e-42
			OR2C3	5.48081e-06
			CTSL3	0.00261225
			KRTAP4-2	0.00261225
			PTENP1	0.00261225
			EYS	2.6987e-10
			TLL1	1.03539e-07
			CHST9	2.77831e-10
			ATP9A	5.73085e-06
			TMED10P	4.42024e-05

## Sheet: Body_regions
Down methylated Body regions			Up methylated Body regions			At least medium up methylated Body regions			At least high up methylated Body regions			Extreme high up methylated Body regions
Gene Symbol	integrated p-val down methylation		Gene Symbol	integrated p-val up methylation		Gene Symbol	integrated p-val medium up methylation		Gene Symbol	integrated p-val high up methylation		Gene Symbol	integrated p-val extreme up methylation
C22orf26	1.97537e-17		PCDHGA1	1.56019e-286		WT1	1.18453e-260		KRTCAP3	4.34178e-17		ELTD1	3.08141e-08
FUT4	2.17245e-20		PCDHA3	1.96368e-216		PCDHGA1	1.15214e-232		HTRA4	3.12453e-13		HTRA4	3.08141e-08
NCF4	8.41508e-09		PCDHA2	6.13998e-226		PCDHA3	3.75064e-194		PSMA8	1.44649e-18		UCN	1.27699e-05
C1orf129	3.16e-05		PCDHA5	2.65675e-185		PCDHA2	7.62639e-202		ELTD1	8.65255e-11		TMPRSS12	0.00117514
LCE3A	3.16e-05		PCDHA4	1.5183e-184		PCDHA5	1.79985e-164		PRHOXNB	6.85413e-16		C6orf146	0.00228724
HCST	1.29715e-06		PCDHA10	6.37709e-202		PCDHA6	4.72576e-278		LOC388692	6.91928e-15
DNAJB5	9.44175e-05		GATA2	8.33591e-73		KRTCAP3	4.30659e-24		UCN	1.71829e-07
OR9G1	0.0010286		PCDHA7	7.77973e-145		PSMA8	3.31651e-27		DDX43	5.64968e-10
OR9G9	0.0010286		TAC1	9.23135e-45		LOC388692	3.20834e-22		PCDHB6	2.31774e-12
OR6M1	0.00144556		PCDHA8	4.12108e-129		PENK	3.13484e-23		ZNF876P	1.99984e-08
C6orf164	0.0198349		KRTCAP3	3.28874e-26		GATA2	1.02e-55		PCDHB9	4.54604e-10
GRAP2	0.0198349		PCDHA11	4.78471e-89		HTRA4	4.64652e-16		PRLHR	2.92106e-07
OR8H3	0.0198349		PSMA8	1.07268e-28		PRHOXNB	7.82175e-21		ANKRD30B	2.35358e-06
RNASE3	0.0198349		EPHA5	8.47397e-38		TAC1	7.34289e-30		TMPRSS12	0.000179749
			LOC388692	1.39501e-25		ELTD1	3.05559e-13		GPR25	6.18361e-07
			PENK	6.07843e-28		EPHA5	1.53949e-29		C6orf146	0.000330354
			MOG	4.26356e-194		PCDHA4	7.05195e-163		PCDHB3	7.85406e-13
			PCDHA9	5.20238e-115		DDX43	7.46004e-13		PFN3	5.66184e-05
			GEMIN7	2.45819e-25		PCDHA7	6.45836e-127		PCDHB7	1.46962e-13
			PCDHA13	3.79126e-61		GEMIN7	8.48365e-19		ZFP112	0.000539207
			PRHOXNB	9.89815e-24		PCDHB3	4.79912e-17		FAM24A	0.0109646
			SLITRK2	2.77286e-38		PCDHB6	3.08593e-15		LRRC70	0.0109646
			CHRM2	6.47444e-42		UCN	6.78481e-10		REP15	0.0188803
			HTRA4	4.03431e-17		PRLHR	2.49298e-10		LOC643719	0.00245684
			PCDHA12	1.70272e-68		ZNF876P	7.03447e-11		GPR21	0.00278528
			C12orf42	1.52521e-29		SLC18A3	1.05805e-11
			SOX11	2.09751e-40		PCDHB7	9.24043e-17
			ELTD1	5.71083e-15		NKAPL	9.59747e-10
			GPR149	3.14721e-16		PCDHB9	2.4554e-12
			TRIM7	3.55347e-59		ST8SIA3	2.79302e-12
			ZNF274	3.71443e-38		MS4A14	2.01925e-10
			POU4F2	7.51483e-18		POU4F2	9.18412e-14
			DDX43	7.67452e-15		GPR25	2.16922e-09
			MS4A14	7.0158e-14		FOXG1	7.72647e-12
			FCGR2B	1.3924e-15		ANKRD30B	2.57144e-08
			INPP5F	7.64946e-40		ZFP112	1.7696e-06
			PCDHB3	1.08074e-18		ACAP1	1.10712e-11
			NEFM	8.25554e-29		GPR149	1.70561e-11
			IRX2	1.87552e-30		GPR44	1.00048e-08
			ACAP1	6.19199e-15		SPIN2A	8.6858e-08
			GRP	2.12782e-28		AVPR1B	8.73756e-08
			LRRTM1	1.28882e-15		PFN3	7.35837e-07
			ST8SIA3	1.50637e-14		C6orf146	6.00857e-06
			PCDHB6	3.26157e-16		MFSD6L	2.30315e-09
			CRHBP	7.81615e-18		PCDHGB8P	2.43904e-09
			PRLHR	8.94699e-12		TMPRSS12	1.02913e-05
			SLC18A3	2.80325e-13		GPR6	3.2828e-09
			PCDHB7	2.12371e-18		GPR75	2.3295e-07
			PPP1R3G	5.52449e-15		LOC100129794	5.93755e-10
			UCN	1.65218e-10		FOXD4L6	2.00286e-05
			FOXG1	6.25891e-14		HSD11B1	2.00286e-05
			LOC100129794	4.78503e-13		ZNF208	1.22054e-09
			PCDHB9	9.57604e-14		LOC643719	4.60649e-05
			LOC100130015	7.3693e-13		CCDC36	8.09538e-06
			GPR25	7.38324e-11		CFH	9.43945e-06
			GPR44	8.80354e-11		FCGR2B	4.08564e-10
			NKAPL	1.03309e-10		GPR21	8.29287e-05
			ZNF876P	1.65194e-11		LOC84931	1.98144e-06
			C3orf15	2.42914e-12		KRTAP10-3	0.000130374
			BHLHB9	1.08904e-26		ARGFXP2	0.00120829
			MFSD6L	2.37588e-11		C14orf39	0.00120829
			GPR75	1.51938e-09		FAM24A	0.00120829
			DRD4	1.95597e-16		LRRC70	0.00120829
			FERD3L	2.27827e-10		REP15	0.00120829
			SOX1	4.57977e-29		ZNF595	5.57934e-09
			ZNF214	7.08312e-13		TSSK6	5.72951e-09
			ANKRD30B	2.30833e-09		FLJ40504	3.12322e-07
			SLC6A15	1.22265e-19		C5orf4	2.36447e-06
			CCDC36	1.94417e-08		SST	1.86711e-11
			ZNF208	6.96582e-12		ANKRD1	0.000191477
			GPR6	5.51491e-11		FOXD4L1	6.13457e-08
			F2RL1	2.83529e-15		MST1	6.45463e-08
			SPIN2A	3.24612e-09		HIST1H3E	3.89401e-06
			EPHX2	1.21689e-12		MARCH11	0.00220251
			TSSK6	1.52721e-11		HISPPD2A	4.36401e-06
			ZFP112	4.65488e-07		FBLL1	5.80255e-07
			MAP4K2	5.12103e-14		PRR23B	5.11444e-06
			PBRM1	9.05934e-21		AGAP7	0.000377971
			EPS8L3	1.67594e-10		GDF1	1.19859e-07
			FBLL1	1.29639e-09		AKR1CL1	0.00392509
			AVPR1B	1.01977e-08		LIPF	0.00392509
			C5orf4	1.09935e-08		LOC100129396	0.00392509
			SST	8.94165e-14		LOC146481	0.00392509
			HIST1H3E	1.89686e-08		LOC162632	0.00392509
			NAT1	8.45684e-18		MIR1251	0.00392509
			ZNF595	5.7559e-11		MIR572	0.00392509
			PFN3	1.96403e-07		MIR663	0.00392509
			C6orf146	1.59462e-06		MYCT1	0.00392509
			FOXD4L6	1.59462e-06		OR4N3P	0.00392509
			SLC25A2	4.70626e-10		PTH	0.00392509
			CXADR	4.9679e-10		PCDHA11	6.90434e-75
			HIC1	9.52254e-23		C3orf15	1.90726e-08
			C3orf24	1.49373e-12		KLHDC8B	6.71046e-05
			PCDHGB8P	5.95259e-10		DMRTA1	0.000548908
			GRIA2	1.33832e-28		PCDHB17	1.13523e-12
			TMPRSS12	2.73975e-06		MRRF	9.73883e-06
			ANO5	1.25243e-16		SSTR1	6.34107e-11
			FOXD4L1	9.44152e-10		MIR219-2	0.000626082
			FLJ40504	7.58517e-09		PCDHB13	4.7435e-10
			HIST1H4F	4.59084e-07		UGT3A1	1.37662e-06
			PCDHB17	1.05175e-14		SLC25A2	1.87044e-07
			NOL4	1.48707e-15		CHRND	8.33282e-05
			HSD11B1	5.38976e-06		FCER1A	0.00628223
			KRTAP10-3	5.38976e-06		GPR32	0.00628223
			HISPPD2A	9.72515e-08		LOC200030	0.00628223
			GSX1	1.02909e-07		MIR193A	0.00628223
			LRRC18	8.16855e-07		NBPF11	0.00628223
			XPO7	6.60347e-24		SNORD116-15	0.00628223
			NT5C1B	2.33738e-21		TRPC2	0.00628223
			HIST3H2BB	1.15641e-07		ZFP37	1.15904e-05
			CRB3	1.20634e-07		ZNF575	2.072e-07
			NAP1L1	9.23723e-13		GPR52	0.000732217
			B4GALNT2	5.51484e-17		LOC728024	0.000773544
			LOC84931	1.77689e-07		IRX2	2.56127e-24
			BHMT	3.21978e-09		CCDC81	1.85749e-12
			CFH	1.43636e-06		LRRC18	0.000115761
			LOC100271715	6.92091e-17		CD40LG	0.000125213
			LOC643719	1.25508e-05		RLN2	0.0010513
			UTS2	6.88601e-11		C1orf68	0.00983002
			ALS2CR12	6.96212e-11		IFITM4P	0.00983002
			GPR21	1.59283e-05		LRRC42	0.00983002
			GDF1	4.80668e-09		MIR124-1	0.00983002
			MST1	4.9645e-09		MIR600	0.00983002
			CD52	7.30812e-10		OR13H1	0.00983002
			SSTR1	2.01795e-12		PRR21	0.00983002
			ZNF575	6.07656e-09		UIMC1	0.00983002
			ZFP37	3.49947e-07		FERD3L	2.44478e-06
			ECEL1P2	2.82658e-06		PTCHD3	3.35351e-07
			MRRF	3.67836e-07		DRD4	2.40684e-12
			CHRND	2.86045e-06		MELK	0.00122686
			TRADD	1.37517e-10		LOC127841	0.0013162
			PTCHD3	7.37621e-09		SPINK1	0.000169861
			FAM84A	4.54831e-13		SRY	0.000181374
			DSC3	1.08406e-20		PCDHB12	4.36887e-07
			DMRTA1	3.29171e-05		CXADRP2	0.0143952
			LOC100133469	6.98893e-08		MIR124-2	0.0143952
			UGT3A1	7.56768e-08		MIR7-3	0.0143952
			KLRC1	1.02965e-08		OR11H6	0.0143952
			ANKRD1	3.6965e-05		OR4C12	0.0143952
			AKR1CL1	0.000364206		RIPPLY1	0.0143952
			ARGFXP2	0.000364206		INSL4	0.00170648
			C14orf39	0.000364206		ZNF497	2.81331e-05
			C1orf68	0.000364206		LOC375196	0.00178874
			FAM24A	0.000364206		SERPINB2	0.00187672
			LOC100129396	0.000364206		GSX1	3.16475e-05
			LOC162632	0.000364206		BHMT	5.72496e-07
			LRRC70	0.000364206		TACR3	8.10163e-08
			MARCH11	0.000364206		HIST1H4F	0.00027168
			REP15	0.000364206		DNALI1	1.18474e-08
			SPINK1	5.26227e-06		GJA10	0.0201789
			AGAP7	4.51615e-05		LOC340017	0.0201789
			TP53	6.32759e-45		LOC646214	0.0201789
			HIST1H2BL	5.77839e-06		MIR1826	0.0201789
			GPR52	4.69399e-05		MIR769	0.0201789
			DHX32	1.45167e-08		OR4N5	0.0201789
			PRR23B	8.18401e-07		RPS26P11	0.0201789
			ACOT6	6.39796e-06		SNORD5	0.0201789
			NPY2R	1.10227e-07		CRB3	3.80163e-05
			MIR219-2	5.41236e-05		C10orf104	0.00255193
			SCG3	1.54644e-14		C21orf122	0.00255193
			LOC728024	5.53482e-05		LOC100133469	5.40718e-06
			DNALI1	2.96034e-10		C9orf172	0.000339331
			MRPL42	1.6164e-08
			CCDC81	1.16765e-13
			OXT	1.2313e-07
			ALS2CR11	1.40358e-19
			TACR3	2.49815e-09
			KLHDC8B	8.06132e-06
			HLF	1.32901e-13
			HOOK1	3.51215e-10
			PECR	2.75142e-09
			HTR1B	1.17886e-06
			MIR663	0.000666657
			MYCT1	0.000666657
			PRR21	0.000666657
			SNORD116-15	0.000666657
			ZNF45	9.89657e-06
			CCDC68	1.00042e-05
			RLN2	8.15891e-05
			SERPINB2	8.15891e-05
			PCDHB13	6.22648e-11
			NPNT	4.6925e-10
			LOC678655	2.7409e-08
			CD40LG	1.24479e-05
			FOXE3	5.51208e-10
			MS4A2	4.03616e-09
			SULT4A1	3.12999e-08
			PLSCR4	0.00011168
			USP50	1.40343e-05
			CASP12	1.88861e-06
			TLL1	4.07405e-20
			TDGF1	4.889e-09
			PCDHB12	3.787e-08
			GPR32	0.00123881
			LIPF	0.00123881
			LOC146481	0.00123881
			MIR124-1	0.00123881
			MIR1251	0.00123881
			MIR572	0.00123881
			OR13H1	0.00123881
			OR4N3P	0.00123881
			PTH	0.00123881
			RPS26P11	0.00123881
			LOC127841	0.000138551
			PKIG	4.32751e-08
			HSPA2	2.27707e-12
			NUDT16P	2.29181e-12
			INSL4	0.00016236
			BTBD3	4.93454e-08
			LOC100272146	3.90793e-07
			CYP4X1	7.24802e-09
			SH3YL1	1.56757e-16
			ZMAT1	7.81973e-09
			PCM1	4.34156e-07
			STRBP	1.52044e-10
			TEK	2.60089e-05
			DDX6	0.000222871
			ZNF333	0.000222871
			FCER1A	0.00201322
			IFITM4P	0.00201322
			KLRC4	0.00201322
			LOC200030	0.00201322
			MIR193A	0.00201322
			MIR375	0.00201322
			MIR600	0.00201322
			MIR769	0.00201322
			MIR92B	0.00201322
			NBPF11	0.00201322
			RIPPLY1	0.00201322
			SCARNA9	0.00201322
			SNORA39	0.00201322
			SNORA71C	0.00201322
			TRPC2	0.00201322
			UIMC1	0.00201322
			SYT10	3.2854e-12
			KIR2DS4	0.000229913
			ZNF501	0.000230631
			MYO1G	6.70864e-08
			WIPF2	3.79581e-06
			DPYS	4.90195e-13
			C21orf122	0.000245109
			ZNF497	3.91725e-06
			SOX10	9.67213e-09
			NHLRC1	4.2611e-06
			CD164L2	1.43236e-09
			DDX53	0.00028337
			PCDHAC2	4.12297e-23
			COX6A2	6.25091e-07
			SRY	3.76176e-05
			PCDHB2	3.16528e-11
			HOXC4	2.11422e-21
			EDNRA	7.25006e-19
			C1orf59	9.0292e-08
			DDX25	9.39623e-08
			PARP6	5.39122e-06
			GJA10	0.00322529
			HIST1H2BA	0.00322529
			LOC340017	0.00322529
			LRRC42	0.00322529
			MIR124-2	0.00322529
			MIR1826	0.00322529
			MIR1911	0.00322529
			MIR7-2	0.00322529
			TYRO3P	0.00322529
			EYA2	3.74434e-11
			LOC375196	0.000368917
			MELK	0.000368917
			LRRTM2	4.68155e-05
			ZNF280A	4.87632e-05
			ZNF578	0.000396227
			LOC641746	4.89315e-05
			TMPPE	1.13735e-07
			TM4SF18	6.44074e-06
			SNCG	2.16408e-09
			ACPL2	1.15472e-07
			KCNJ3	2.17152e-09
			PCDHB15	4.22014e-11
			SLFN14	0.000416347
			NCOA1	9.11865e-13
			FRMPD2L2	5.72166e-05
			ASXL3	5.73956e-05
			GTF2IP1	0.000472087
			LOC100093631	0.000472087
			NCF1	0.000472087
			RGN	7.73129e-06
			C10orf104	0.000488191
			KCNA4	6.18831e-05
			ADIPOQ	0.000508672
			ABCA11P	1.07081e-06
			RNASE8	0.000514784
			NRBP1	1.10101e-06
			CXADRP2	0.00477233
			KRTAP20-3	0.00477233
			LOC442421	0.00477233
			LOC646214	0.00477233
			MIR7-3	0.00477233
			OR11H6	0.00477233
			OR4C12	0.00477233
			OR4N5	0.00477233
			OR52E6	0.00477233
			RAB42	0.00477233
			CHRM1	1.54876e-07
			OR14A16	0.000547643
			CHRNA9	0.000557625
			S1PR3	0.000557625
			C9orf144	0.000566052
			FLJ42393	0.000566052
			KRTAP19-6	0.000566052
			CARTPT	1.26411e-06
			SLC5A7	9.65346e-06
			MOXD1	1.79772e-07
			C9orf172	7.8404e-05
			LOC100129534	7.86801e-05
			BCL2L2	0.000640026
			GBX2	3.47026e-09
			SERPINB7	1.38755e-06
			ICK	1.87983e-07
			HIST1H2BM	1.43254e-06
			FAM157B	8.58773e-05
			MRPL39	2.02868e-07
			CSAG1	2.06402e-07
			DMRTC1	0.000732246
			DMRTC1B	0.000732246
			AKAP14	2.08533e-07
			NOTCH2NL	0.000762755
			PPP1R1B	1.25489e-17
			C1orf189	0.00687638
			CLDN20	0.00687638
			OR4K15	0.00687638
			OR4L1	0.00687638
			OR6K3	0.00687638
			SNORA28	0.00687638
			SNORD5	0.00687638
			SNORD70	0.00687638
			TMED10P	0.00687638
			TRIM53	0.00687638
			PSKH2	2.99509e-08
			SOD3	3.06441e-08
			SSX9	0.000803779
			KCNJ1	6.582e-16
			GALNT8	0.000100724
			NRK	1.73368e-06
			G0S2	1.31633e-05
			C19orf24	1.34075e-05
			NAB1	0.000105354
			MGC16384	0.00010547
			ZYG11A	8.89569e-11
			CTXN3	1.8334e-06
			OR8S1	1.84444e-06
			FGD4	1.4131e-05
			ZNF468	1.89632e-06
			STK33	0.000111559
			CHRM4	1.45511e-05
			OR6K2	0.000918945
			MPZL2	9.44906e-11
			PCDHB5	5.34688e-15
			NEUROG3	1.52816e-05
			VPS54	0.000984537
			CDKL2	1.57101e-05
			AP1S2	0.000122142
			CCL19	0.00100499
			ANGPTL5	0.0094102
			C14orf19	0.0094102
			CCDC162	0.0094102
			CEACAM18	0.0094102
			GIMAP2	0.0094102
			LOC284412	0.0094102
			MIR146A	0.0094102
			MIR30A	0.0094102
			MIR523	0.0094102
			MIR661	0.0094102
			MRS2P2	0.0094102
			OR1S1	0.0094102
			OR4K13	0.0094102
			OR52I2	0.0094102
			OR5H1	0.0094102
			OR5K2	0.0094102
			OR7A10	0.0094102
			OR8H1	0.0094102
			TAS2R4	0.0094102
			TAS2R9	0.0094102
			DCLRE1A	2.25414e-06
			ZNF738	2.30164e-06
			GLYATL1	0.00109606
			AGAP2	2.15296e-49
			POU3F4	3.26369e-07
			MEIS3P1	0.000143134
			TMEM86B	0.000143134
			C9orf11	1.86992e-05
			PHYHIPL	1.36588e-16
			LEFTY1	6.31537e-09
			RNF214	1.21967e-10
			SLC16A7	1.88973e-05
			OR11L1	0.000150201
			ZNF525	2.58775e-06
			GPHB5	0.000152341
			FZD2	4.79976e-08
			ABCC10	0.00125536
			MIR585	0.00125536
			CBLN4	4.86786e-08
			SLFN13	0.000155278
			KLF17	0.00126029
			SPRR2F	0.00126029
			TIMM10	0.00126029
			ZNF107	3.5875e-07
			CXADRP3	2.67139e-06
			LOC100130933	0.000157593
			HOXD12	0.000158563
			ZPBP2	2.04559e-05
			LOC441601	5.01604e-08
			SOX17	1.338e-10
			SOX9	2.69173e-12
			C1QTNF9	0.000165927
			C8ORFK29	5.26318e-08
			ZNF300	0.00137692
			C13orf30	2.23515e-05
			SLC38A4	2.85388e-12
			CCL7	0.0127496
			DSPP	0.0127496
			FAM10A4	0.0127496
			IGLL3	0.0127496
			LOC645638	0.0127496
			LOC90246	0.0127496
			MIR128-2	0.0127496
			MIR129-2	0.0127496
			MIR23A	0.0127496
			MIR518E	0.0127496
			MIR522	0.0127496
			MIR553	0.0127496
			MIR613	0.0127496
			MIR671	0.0127496
			MS4A5	0.0127496
			OR2A12	0.0127496
			OR2T2	0.0127496
			OR4M2	0.0127496
			OR52A1	0.0127496
			OR6C1	0.0127496
			OR8U1	0.0127496
			PRR20A	0.0127496
			PRR20B	0.0127496
			PRR20C	0.0127496
			PRR20D	0.0127496
			PRR20E	0.0127496
			RLN1	0.0127496
			SNORD71	0.0127496
			SPDYE8P	0.0127496
			SPRR1A	0.0127496
			SPRR2A	0.0127496
			WBSCR26	0.0127496
			GSDMC	0.000177976
			CIZ1	1.49186e-10
			ZNF232	0.000180499
			OR7D2	0.000180989
			MTCH1	3.1385e-06
			FAM196B	3.14442e-06
			LOC360030	2.404e-05
			RGSL1	3.19685e-06
			C1D	2.42114e-05
			TNP1	2.42114e-05
			RDX	3.21518e-06
			AFARP1	0.00153675
			LOC388152	0.00153675
			LOC729176	0.00153675
			FZD1	4.43162e-13
			LOC148145	0.00159358
			ZNF765	0.00159358
			FABP1	0.00161824
			F8A1	0.00163933
			ZNF626	0.00163933
			GLP2R	3.49741e-06
			XPOT	0.000206255
			C17orf58	2.6638e-05
			C1orf83	1.74777e-10
			WDR54	0.000214285
			SOCS2	1.32597e-09
			LHFPL4	9.7516e-09
			NAT8	0.00184488
			C4orf7	0.016855
			CYP7A1	0.016855
			DEFB114	0.016855
			DEFB124	0.016855
			FKSG29	0.016855
			FLJ43950	0.016855
			KRTAP25-1	0.016855
			LOC442308	0.016855
			LOC645851	0.016855
			LOC647859	0.016855
			LOC90110	0.016855
			MCART2	0.016855
			MGAT4C	0.016855
			MIR127	0.016855
			MIR211	0.016855
			MIR24-1	0.016855
			MIR578	0.016855
			MIR99A	0.016855
			NACAP1	0.016855
			OR11H4	0.016855
			OR2T10	0.016855
			OR2T33	0.016855
			OR4C16	0.016855
			OR52K2	0.016855
			OR5AC2	0.016855
			OR5D16	0.016855
			PRB3	0.016855
			SNORA42	0.016855
			SNORD102	0.016855
			SNORD115-48	0.016855
			SNORD35A	0.016855
			TAS2R14	0.016855
			VCX2	0.016855
			WDR61	0.016855
			ZNF382	0.016855
			CEP250	0.000234084
			LOC284788	3.05604e-05
			ZNF175	0.00192963
			LCE6A	0.00194656
			C3orf16	0.000241117
			C17orf66	0.000242185
			C11orf75	0.000243466
			TTLL13	0.000245128
			CCDC91	3.17108e-05
			PTGR1	0.000250211
			GDPD4	0.00204495
			HBB	0.00206753
			ZNF165	0.00206753
			ADNP2	0.00209276
			BFAR	0.00026177
			PF4	0.000270512
			TMEM27	4.61841e-06
			CYP3A7	0.000279286
			PLA2G4D	9.15287e-14
			B4GALT4	3.65259e-05
			FAM13AOS	0.000287729
			IQCF2	0.00238959
			HTR1E	1.76061e-09
			DOLK	5.0595e-06
			PCDHB4	3.47318e-11
			ALDOB	0.021856
			ANXA2P1	0.021856
			CSTT	0.021856
			FKBP1AP1	0.021856
			FOXD4L5	0.021856
			GOLGA6L10	0.021856
			GOLGA8C	0.021856
			GPR15	0.021856
			ID2B	0.021856
			KIF27	0.021856
			KRTAP19-2	0.021856
			LIPI	0.021856
			LOC100134317	0.021856
			LOC201651	0.021856
			MGC16142	0.021856
			MIR203	0.021856
			MIR302A	0.021856
			MIR500	0.021856
			MIR548D1	0.021856
			MIR595	0.021856
			MIR663B	0.021856
			MIRLET7F2	0.021856
			NCRNA00159	0.021856
			PDZK1	0.021856
			RNU4ATAC	0.021856
			S100A1	0.021856
			SLC15A5	0.021856
			SNORD12	0.021856
			SNORD83A	0.021856
			SPATA1	0.021856
			SUCNR1	0.021856
			TAAR3	0.021856
			TAS2R3	0.021856
			TAS2R50	0.021856
			TRIM48	0.021856
			VN1R5	0.021856
			VTRNA1-2	0.021856
			XCL1	0.021856
			LOC389791	0.00249977
			DRD5	7.09074e-07
			GPR110	0.000308606
			SESTD1	0.0025591
			STON1	5.41617e-06
			LCTL	0.000320402
			C3orf49	0.00260668
			C5	0.00260668
			CCR5	0.00260668
			FASTKD3	0.00260668
			SLC17A3	0.00260668
			TAS2R20	0.00260668
			P704P	0.00261835
			PPIG	0.00261835
			TCHHL1	0.00261835
			HPX	0.000325477
			ANKRD43	1.0357e-07
			CTXN2	0.000332732
			ENPP5	0.0027241
			ZFP2	0.0027241
			BCKDK	7.73025e-07
			KIR3DL3	0.00275496
			C1orf51	0.000342146
