# Supplementary material for: Region-Specific Methylation Profiling in Acute Myeloid Leukemia
Source: Interdiscip Sci. 2018 Feb 5;10(1):33–42. doi: 10.1007/s12539-018-0285-4 (PMC5838208; doi:10.1007/s12539-018-0285-4)
Supplement: Supplementary file 3 — Supplementary material 3 (XLSX 28 KB) [file 12539_2018_285_MOESM3_ESM.xlsx]

## Sheet: TSS_downmethylated_BP
ID	Term	ontology	p-value	#annotated genes	#significant genes	#expected
GO:0002376	immune system process	BP	2.68548e-06	2511	12	2.96
GO:0060326	cell chemotaxis	BP	4.02196e-05	241	5	0.28
GO:0051283	negative regulation of sequestering of calcium ion	BP	0.000138491	99	3	0.12
GO:0051282	regulation of sequestering of calcium ion	BP	0.000292114	100	3	0.12
GO:0001775	cell activation	BP	0.000314643	1233	8	1.45
GO:0032940	secretion by cell	BP	0.000512284	1324	8	1.56
GO:0006955	immune response	BP	0.000554028	1748	10	2.06
GO:0032845	negative regulation of homeostatic process	BP	0.000663117	172	3	0.2
GO:0050896	response to stimulus	BP	0.000774855	7722	16	9.11
GO:0002521	leukocyte differentiation	BP	0.00101752	441	4	0.52
GO:0051235	maintenance of location	BP	0.00106085	275	4	0.32
GO:0048534	hematopoietic or lymphoid organ development	BP	0.00162863	721	5	0.85
GO:0050900	leukocyte migration	BP	0.00174649	384	6	0.45
GO:0006935	chemotaxis	BP	0.00182134	531	5	0.63
GO:0070098	chemokine-mediated signaling pathway	BP	0.00291494	76	3	0.09
GO:0051931	regulation of sensory perception	BP	0.0032366	30	2	0.04
GO:0060402	calcium ion transport into cytosol	BP	0.00361004	124	3	0.15
GO:0006952	defense response	BP	0.00462188	1387	8	1.64
GO:0031644	regulation of neurological system process	BP	0.00491129	62	2	0.07
GO:0040011	locomotion	BP	0.00571446	1492	6	1.76
GO:0060670	branching involved in labyrinthine layer morphogenesis	BP	0.00683654	11	1	0.01
GO:0034113	heterotypic cell-cell adhesion	BP	0.00754035	49	2	0.06
GO:1902578	single-organism localization	BP	0.00801745	2983	9	3.52
GO:0042330	taxis	BP	0.00974842	532	5	0.63
GO:0032652	regulation of interleukin-1 production	BP	0.0100883	57	2	0.07
GO:0051179	localization	BP	0.0102091	5647	12	6.66
GO:0045638	negative regulation of myeloid cell differentiation	BP	0.0106022	82	2	0.1
GO:0045342	MHC class II biosynthetic process	BP	0.0108355	13	1	0.02
GO:0002263	cell activation involved in immune response	BP	0.0108479	639	7	0.75
GO:0032268	regulation of cellular protein metabolic process	BP	0.0115283	2208	5	2.6
GO:0002682	regulation of immune system process	BP	0.0116659	1251	6	1.48
GO:0032612	interleukin-1 production	BP	0.0116725	67	2	0.08
GO:0060713	labyrinthine layer morphogenesis	BP	0.0122502	19	1	0.02
GO:0023052	signaling	BP	0.0124135	5772	12	6.81
GO:0045346	regulation of MHC class II biosynthetic process	BP	0.012508	12	1	0.01
GO:0007165	signal transduction	BP	0.012558	5282	12	6.23
GO:0045637	regulation of myeloid cell differentiation	BP	0.0131363	175	2	0.21
GO:0032270	positive regulation of cellular protein metabolic process	BP	0.013923	1348	4	1.59
GO:0043901	negative regulation of multi-organism process	BP	0.0140887	148	2	0.17
GO:0060669	embryonic placenta morphogenesis	BP	0.0141844	22	1	0.03
GO:0044550	secondary metabolite biosynthetic process	BP	0.0143472	20	1	0.02
GO:0032897	negative regulation of viral transcription	BP	0.0145631	24	1	0.03
GO:0051707	response to other organism	BP	0.0152305	751	4	0.89
GO:1904406	negative regulation of nitric oxide metabolic process	BP	0.0160372	12	1	0.01
GO:0045019	negative regulation of nitric oxide biosynthetic process	BP	0.0166145	12	1	0.01
GO:0002366	leukocyte activation involved in immune response	BP	0.017453	638	7	0.75
GO:0051716	cellular response to stimulus	BP	0.0175559	6338	13	7.48
GO:0032844	regulation of homeostatic process	BP	0.017972	429	3	0.51
GO:0032800	receptor biosynthetic process	BP	0.0195813	24	1	0.03
GO:0019932	second-messenger-mediated signaling	BP	0.0196914	222	3	0.26
GO:0009072	aromatic amino acid family metabolic process	BP	0.019842	29	1	0.03
GO:0046903	secretion	BP	0.0219197	1448	8	1.71
GO:0052312	modulation of transcription in other organism involved in symbiotic interaction	BP	0.0224775	26	1	0.03
GO:0045684	positive regulation of epidermis development	BP	0.0226027	33	1	0.04
GO:1904951	positive regulation of establishment of protein localization	BP	0.0229555	482	3	0.57
GO:0070586	cell-cell adhesion involved in gastrulation	BP	0.0232145	10	1	0.01
GO:0042635	positive regulation of hair cycle	BP	0.0248264	12	1	0.01
GO:0035729	cellular response to hepatocyte growth factor stimulus	BP	0.0248344	15	1	0.02
GO:0042036	negative regulation of cytokine biosynthetic process	BP	0.0249378	28	1	0.03
GO:0002520	immune system development	BP	0.0250286	759	5	0.9
GO:1903427	negative regulation of reactive oxygen species biosynthetic process	BP	0.0255194	19	1	0.02
GO:0051222	positive regulation of protein transport	BP	0.0255564	427	3	0.5
GO:0014854	response to inactivity	BP	0.0266241	13	1	0.02
GO:0035728	response to hepatocyte growth factor	BP	0.0270701	17	1	0.02
GO:0007154	cell communication	BP	0.0275663	5780	12	6.82
GO:0070371	ERK1 and ERK2 cascade	BP	0.0278161	254	3	0.3
GO:0071706	tumor necrosis factor superfamily cytokine production	BP	0.0282758	104	2	0.12
GO:0032879	regulation of localization	BP	0.0286748	2340	7	2.76
GO:0002762	negative regulation of myeloid leukocyte differentiation	BP	0.0287809	43	2	0.05
GO:0019233	sensory perception of pain	BP	0.0289482	88	2	0.1
GO:0006582	melanin metabolic process	BP	0.0290258	18	1	0.02
GO:1903707	negative regulation of hemopoiesis	BP	0.03134	125	2	0.15
GO:0031645	negative regulation of neurological system process	BP	0.0314704	16	1	0.02
GO:2000021	regulation of ion homeostasis	BP	0.0314788	189	3	0.22
GO:1903555	regulation of tumor necrosis factor superfamily cytokine production	BP	0.0317387	100	2	0.12
GO:0019725	cellular homeostasis	BP	0.0324492	780	4	0.92
GO:0043410	positive regulation of MAPK cascade	BP	0.0326814	455	3	0.54
GO:0051247	positive regulation of protein metabolic process	BP	0.0329465	1436	4	1.69
GO:0051246	regulation of protein metabolic process	BP	0.0330217	2381	5	2.81
GO:0050707	regulation of cytokine secretion	BP	0.0333333	143	2	0.17
GO:0044110	growth involved in symbiotic interaction	BP	0.0337567	19	1	0.02
GO:0051674	localization of cell	BP	0.0339214	1273	6	1.5
GO:0050663	cytokine secretion	BP	0.0342008	165	2	0.19
GO:0050715	positive regulation of cytokine secretion	BP	0.0345547	98	2	0.12
GO:0006887	exocytosis	BP	0.0349508	809	6	0.95
GO:0002683	negative regulation of immune system process	BP	0.0356199	361	3	0.43
GO:0046189	phenol-containing compound biosynthetic process	BP	0.0357434	39	1	0.05
GO:0070374	positive regulation of ERK1 and ERK2 cascade	BP	0.0361878	173	3	0.2
GO:0044419	interspecies interaction between organisms	BP	0.0365627	934	4	1.1
GO:0031069	hair follicle morphogenesis	BP	0.0374967	26	1	0.03
GO:2000378	negative regulation of reactive oxygen species metabolic process	BP	0.0375749	45	1	0.05
GO:0042634	regulation of hair cycle	BP	0.0385014	25	1	0.03
GO:0019835	cytolysis	BP	0.0393239	31	1	0.04
GO:0007010	cytoskeleton organization	BP	0.0395214	1069	4	1.26
GO:0044763	single-organism cellular process	BP	0.0396569	9780	16	11.54
GO:0010604	positive regulation of macromolecule metabolic process	BP	0.0407667	2731	5	3.22
GO:0001771	immunological synapse formation	BP	0.0408762	13	1	0.02
GO:0006968	cellular defense response	BP	0.0409216	58	2	0.07
GO:1902106	negative regulation of leukocyte differentiation	BP	0.0412685	80	2	0.09
GO:0051043	regulation of membrane protein ectodomain proteolysis	BP	0.0413328	21	1	0.02
GO:0071222	cellular response to lipopolysaccharide	BP	0.0415927	146	2	0.17
GO:0071347	cellular response to interleukin-1	BP	0.042614	87	2	0.1
GO:0051797	regulation of hair follicle development	BP	0.0428381	18	1	0.02
GO:0070588	calcium ion transmembrane transport	BP	0.0430273	254	3	0.3
GO:0070168	negative regulation of biomineral tissue development	BP	0.0433612	17	1	0.02
GO:0060401	cytosolic calcium ion transport	BP	0.0461719	128	3	0.15
GO:0044700	single organism signaling	BP	0.0464767	5760	12	6.79
GO:0006928	movement of cell or subcellular component	BP	0.0471327	1716	6	2.02
GO:0045428	regulation of nitric oxide biosynthetic process	BP	0.0474003	51	1	0.06
GO:0051223	regulation of protein transport	BP	0.0479709	695	3	0.82
GO:0043032	positive regulation of macrophage activation	BP	0.0480769	15	1	0.02
GO:0002862	negative regulation of inflammatory response to antigenic stimulus	BP	0.0480769	10	1	0.01
GO:0070372	regulation of ERK1 and ERK2 cascade	BP	0.0484728	238	3	0.28

## Sheet: TSS_downmethylated_MF
ID	Term	ontology	p-value	#annotated genes	#significant genes	#expected
GO:0060089	molecular transducer activity	MF	0.00104458	1490	7	1.77
GO:0004871	signal transducer activity	MF	0.00159666	1600	7	1.9
GO:0005125	cytokine activity	MF	0.0104449	197	3	0.23
GO:0099094	ligand-gated cation channel activity	MF	0.0165143	76	2	0.09
GO:0005126	cytokine receptor binding	MF	0.0188818	242	3	0.29
GO:0010857	calcium-dependent protein kinase activity	MF	0.019544	12	1	0.01
GO:0042165	neurotransmitter binding	MF	0.025352	22	1	0.03
GO:0009931	calcium-dependent protein serine/threonine kinase activity	MF	0.0257009	11	1	0.01
GO:0060229	lipase activator activity	MF	0.0280778	13	1	0.02
GO:0042056	chemoattractant activity	MF	0.0304258	26	1	0.03
GO:0004697	protein kinase C activity	MF	0.0373832	16	1	0.02
GO:0005507	copper ion binding	MF	0.0408805	52	1	0.06
GO:0042379	chemokine receptor binding	MF	0.0464938	56	2	0.07

## Sheet: TSS_downmethylated_CC
ID	Term	ontology	p-value	#annotated genes	#significant genes	#expected
GO:0044433	cytoplasmic vesicle part	CC	4.79206e-05	1323	7	1.57
GO:0031982	vesicle	CC	0.0006438	3943	9	4.69
GO:0005773	vacuole	CC	0.00189547	682	4	0.81
GO:0030667	secretory granule membrane	CC	0.00195412	281	4	0.33
GO:0097708	intracellular vesicle	CC	0.00249112	2030	7	2.42
GO:0043235	receptor complex	CC	0.00331665	317	3	0.38
GO:0071944	cell periphery	CC	0.00366236	4842	12	5.76
GO:0012506	vesicle membrane	CC	0.00384082	710	5	0.85
GO:0044459	plasma membrane part	CC	0.00411858	2421	8	2.88
GO:0030141	secretory granule	CC	0.00444668	762	5	0.91
GO:0031410	cytoplasmic vesicle	CC	0.00741896	2028	7	2.41
GO:0001931	uropod	CC	0.0081864	13	1	0.02
GO:0005887	integral component of plasma membrane	CC	0.00862005	1475	7	1.76
GO:0005886	plasma membrane	CC	0.00869282	4751	11	5.66
GO:0031226	intrinsic component of plasma membrane	CC	0.0108473	1537	7	1.83
GO:0031254	cell trailing edge	CC	0.015891	13	1	0.02
GO:0044425	membrane part	CC	0.0162775	5820	12	6.93
GO:0031904	endosome lumen	CC	0.018012	29	1	0.03
GO:0033162	melanosome membrane	CC	0.0276481	12	1	0.01
GO:0031941	filamentous actin	CC	0.0287234	26	1	0.03
GO:0098636	protein complex involved in cell adhesion	CC	0.039145	35	1	0.04
GO:0045009	chitosome	CC	0.0407513	12	1	0.01
GO:0009986	cell surface	CC	0.0474715	674	3	0.8
GO:0098805	whole membrane	CC	0.0490725	1463	5	1.74
GO:0030659	cytoplasmic vesicle membrane	CC	0.0493567	694	5	0.83

## Sheet: TSS_extreme_upmethylated_BP
ID	Term	ontology	p-value	#annotated genes	#significant genes	#expected
GO:0042445	hormone metabolic process	BP	0.000106009	182	3	0.13
GO:0042220	response to cocaine	BP	0.000832501	50	2	0.04
GO:0051705	multi-organism behavior	BP	0.00177712	62	2	0.04
GO:0008202	steroid metabolic process	BP	0.00193055	283	2	0.2
GO:0051591	response to cAMP	BP	0.00414052	93	2	0.07
GO:0032355	response to estradiol	BP	0.00524847	125	2	0.09
GO:0001675	acrosome assembly	BP	0.00552232	12	1	0.01
GO:0051051	negative regulation of transport	BP	0.00590245	431	3	0.31
GO:0046683	response to organophosphorus	BP	0.00647994	129	2	0.09
GO:1903530	regulation of secretion by cell	BP	0.00682997	599	3	0.43
GO:1902884	positive regulation of response to oxidative stress	BP	0.00750821	16	1	0.01
GO:0071391	cellular response to estrogen stimulus	BP	0.00769672	10	1	0.01
GO:0060456	positive regulation of digestive system process	BP	0.00772472	11	1	0.01
GO:0035815	positive regulation of renal sodium excretion	BP	0.00823306	13	1	0.01
GO:0009111	vitamin catabolic process	BP	0.0107842	11	1	0.01
GO:0044706	multi-multicellular organism process	BP	0.0112993	207	2	0.15
GO:0097305	response to alcohol	BP	0.0124446	185	2	0.13
GO:0007611	learning or memory	BP	0.0127271	214	2	0.15
GO:0045472	response to ether	BP	0.0127976	12	1	0.01
GO:0014074	response to purine-containing compound	BP	0.0129068	142	2	0.1
GO:0001696	gastric acid secretion	BP	0.0146373	17	1	0.01
GO:0044242	cellular lipid catabolic process	BP	0.0149263	184	2	0.13
GO:0044057	regulation of system process	BP	0.0169603	475	2	0.34
GO:0001539	cilium or flagellum-dependent cell motility	BP	0.0180676	23	1	0.02
GO:0060359	response to ammonium ion	BP	0.018202	117	2	0.08
GO:0048385	regulation of retinoic acid receptor signaling pathway	BP	0.0183763	16	1	0.01
GO:0016054	organic acid catabolic process	BP	0.0195014	218	2	0.16
GO:1901615	organic hydroxy compound metabolic process	BP	0.0196508	453	2	0.33
GO:0010817	regulation of hormone levels	BP	0.0211027	455	3	0.33
GO:0044282	small molecule catabolic process	BP	0.0211558	329	2	0.24
GO:0044248	cellular catabolic process	BP	0.0227479	1797	3	1.3
GO:0071705	nitrogen compound transport	BP	0.0231636	2157	5	1.55
GO:0007267	cell-cell signaling	BP	0.023362	1493	4	1.08
GO:0045933	positive regulation of muscle contraction	BP	0.0244208	39	1	0.03
GO:0032094	response to food	BP	0.0248296	33	1	0.02
GO:0032892	positive regulation of organic acid transport	BP	0.0251799	28	1	0.02
GO:0048387	negative regulation of retinoic acid receptor signaling pathway	BP	0.0276482	10	1	0.01
GO:1905954	positive regulation of lipid localization	BP	0.0282533	72	1	0.05
GO:0006508	proteolysis	BP	0.029705	1578	3	1.14
GO:0030431	sleep	BP	0.0301183	35	1	0.03
GO:0043279	response to alkaloid	BP	0.0305288	136	2	0.1
GO:0016042	lipid catabolic process	BP	0.0311224	287	2	0.21
GO:0072329	monocarboxylic acid catabolic process	BP	0.0313123	108	2	0.08
GO:0060457	negative regulation of digestive system process	BP	0.0313552	16	1	0.01
GO:0033605	positive regulation of catecholamine secretion	BP	0.0315186	11	1	0.01
GO:0015695	organic cation transport	BP	0.0329125	21	1	0.02
GO:2000243	positive regulation of reproductive process	BP	0.0330342	46	1	0.03
GO:0051954	positive regulation of amine transport	BP	0.0331858	30	1	0.02
GO:0051931	regulation of sensory perception	BP	0.0337458	30	1	0.02
GO:0065008	regulation of biological quality	BP	0.0342197	3294	5	2.37
GO:0051602	response to electrical stimulus	BP	0.0353581	39	1	0.03
GO:1900449	regulation of glutamate receptor signaling pathway	BP	0.0384428	34	1	0.02
GO:0035809	regulation of urine volume	BP	0.0385356	20	1	0.01
GO:0035864	response to potassium ion	BP	0.038835	12	1	0.01
GO:0033363	secretory granule organization	BP	0.0392954	29	1	0.02
GO:0007320	insemination	BP	0.0393827	12	1	0.01
GO:0044708	single-organism behavior	BP	0.0393885	392	2	0.28
GO:0032305	positive regulation of icosanoid secretion	BP	0.0404313	15	1	0.01
GO:0044703	multi-organism reproductive process	BP	0.0412814	855	3	0.62
GO:1901575	organic substance catabolic process	BP	0.0424074	1761	3	1.27
GO:0051965	positive regulation of synapse assembly	BP	0.043036	55	1	0.04
GO:0014823	response to activity	BP	0.0434936	57	1	0.04
GO:0060453	regulation of gastric acid secretion	BP	0.0443066	10	1	0.01
GO:0050890	cognition	BP	0.0443306	248	2	0.18
GO:0035690	cellular response to drug	BP	0.0453667	63	1	0.05
GO:0072488	ammonium transmembrane transport	BP	0.0460002	18	1	0.01
GO:0046883	regulation of hormone secretion	BP	0.0464118	238	2	0.17
GO:1902882	regulation of response to oxidative stress	BP	0.0466216	69	1	0.05
GO:0019098	reproductive behavior	BP	0.0478923	27	1	0.02
GO:0051049	regulation of transport	BP	0.0484325	1710	4	1.23
GO:0032370	positive regulation of lipid transport	BP	0.0488029	53	1	0.04
GO:0009914	hormone transport	BP	0.04945	290	2	0.21
GO:0023051	regulation of signaling	BP	0.0495247	2925	5	2.11
GO:0071702	organic substance transport	BP	0.0499496	2515	5	1.81

## Sheet: TSS_extreme_upmethylated_MF
ID	Term	ontology	p-value	#annotated genes	#significant genes	#expected
GO:0016725	oxidoreductase activity, acting on CH or CH2 groups	MF	0.0288794	10	1	0.01
GO:0008519	ammonium transmembrane transporter activity	MF	0.0427892	27	1	0.02
GO:0016491	oxidoreductase activity	MF	0.0459323	688	2	0.5
GO:0042562	hormone binding	MF	0.0464182	61	1	0.04

## Sheet: TSS_extreme_upmethylated_CC
ID	Term	ontology	p-value	#annotated genes	#significant genes	#expected
GO:0044306	neuron projection terminus	CC	0.0059619	123	2	0.12
GO:0030141	secretory granule	CC	0.00646048	762	4	0.72
GO:0031907	microbody lumen	CC	0.00930851	42	1	0.04
GO:0033267	axon part	CC	0.0111467	168	2	0.16
GO:0005767	secondary lysosome	CC	0.0235294	14	1	0.01
GO:0099503	secretory vesicle	CC	0.0349961	878	4	0.83
GO:0097708	intracellular vesicle	CC	0.0363728	2030	4	1.91
