# Supplementary material for: Region-Specific Methylation Profiling in Acute Myeloid Leukemia
Source: Interdiscip Sci. 2018 Feb 5;10(1):33–42. doi: 10.1007/s12539-018-0285-4 (PMC5838208; doi:10.1007/s12539-018-0285-4)
Supplement: Supplementary file 4 — Supplementary material 4 (XLSX 17 KB) [file 12539_2018_285_MOESM4_ESM.xlsx]

## Sheet: Body_downmethylated_BP
ID	Term	ontology	p-value	#annotated genes	#significant genes	#expected
GO:0009593	detection of chemical stimulus	BP	0.00170415	434	4	0.31
GO:0051606	detection of stimulus	BP	0.00333426	601	4	0.43
GO:0003008	system process	BP	0.0244393	1873	4	1.35
GO:0050896	response to stimulus	BP	0.0357208	7722	9	5.57
GO:0031424	keratinization	BP	0.0367468	211	1	0.15
GO:0050907	detection of chemical stimulus involved in sensory perception	BP	0.0395237	399	4	0.29
GO:0007186	G-protein coupled receptor signaling pathway	BP	0.0423697	1134	4	0.82
GO:0050906	detection of stimulus involved in sensory perception	BP	0.0431096	446	4	0.32

## Sheet: Body_downmethylated_MF
ID	Term	ontology	p-value	#annotated genes	#significant genes	#expected
GO:0004984	olfactory receptor activity	MF	0.00928339	358	4	0.26
GO:0043548	phosphatidylinositol 3-kinase binding	MF	0.0128467	32	1	0.02
GO:0060089	molecular transducer activity	MF	0.0174007	1490	4	1.08
GO:0004871	signal transducer activity	MF	0.0221665	1600	4	1.16
GO:0051087	chaperone binding	MF	0.0334582	84	1	0.06
GO:0005549	odorant binding	MF	0.0385377	84	1	0.06
GO:0051082	unfolded protein binding	MF	0.0405171	102	1	0.07

## Sheet: Body_downmethylated_CC
ID	Term	ontology	p-value	#annotated genes	#significant genes	#expected
GO:0071944	cell periphery	CC	0.00129417	4842	9	3.34
GO:0005886	plasma membrane	CC	0.0057759	4751	8	3.27
GO:0031984	organelle subcompartment	CC	0.00602008	290	2	0.2
GO:0043020	NADPH oxidase complex	CC	0.00797286	10	1	0.01
GO:0044425	membrane part	CC	0.0160453	5820	8	4.01
GO:0005773	vacuole	CC	0.0308605	682	2	0.47
GO:0016020	membrane	CC	0.0370181	8116	9	5.59
GO:0098791	Golgi subcompartment	CC	0.0397652	272	2	0.19
GO:0005767	secondary lysosome	CC	0.0465439	14	1	0.01
GO:0031234	extrinsic component of cytoplasmic side of plasma membrane	CC	0.0486587	104	1	0.07

## Sheet: Body_extreme_upmethylated_BP
ID	Term	ontology	p-value	#annotated genes	#significant genes	#expected
GO:0016049	cell growth	BP	0.00217534	459	2	0.12
GO:0001696	gastric acid secretion	BP	0.00294372	17	1	0
GO:0048520	positive regulation of behavior	BP	0.00451246	23	1	0.01
GO:0044246	regulation of multicellular organismal metabolic process	BP	0.00489396	33	1	0.01
GO:0048521	negative regulation of behavior	BP	0.00553426	13	1	0
GO:0032964	collagen biosynthetic process	BP	0.00572519	33	1	0.01
GO:0010712	regulation of collagen metabolic process	BP	0.00580025	32	1	0.01
GO:0032941	secretion by tissue	BP	0.00588891	37	1	0.01
GO:0044253	positive regulation of multicellular organismal metabolic process	BP	0.00592551	21	1	0.01
GO:0032098	regulation of appetite	BP	0.00636022	22	1	0.01
GO:0032965	regulation of collagen biosynthetic process	BP	0.00704961	27	1	0.01
GO:0010714	positive regulation of collagen metabolic process	BP	0.0075188	21	1	0.01
GO:0043114	regulation of vascular permeability	BP	0.00831107	28	1	0.01
GO:0033555	multicellular organismal response to stress	BP	0.00929577	66	1	0.02
GO:0040008	regulation of growth	BP	0.010137	595	2	0.16
GO:0032967	positive regulation of collagen biosynthetic process	BP	0.0127959	20	1	0.01
GO:0001964	startle response	BP	0.0130916	26	1	0.01
GO:0060547	negative regulation of necrotic cell death	BP	0.0137457	12	1	0
GO:0060453	regulation of gastric acid secretion	BP	0.0149701	10	1	0
GO:0044236	multicellular organism metabolic process	BP	0.0156427	124	1	0.03
GO:0060457	negative regulation of digestive system process	BP	0.0157947	16	1	0
GO:0002209	behavioral defense response	BP	0.0163399	30	1	0.01
GO:0032094	response to food	BP	0.0166202	33	1	0.01
GO:0010939	regulation of necrotic cell death	BP	0.0179434	26	1	0.01
GO:0050795	regulation of behavior	BP	0.0184154	62	1	0.02
GO:0040007	growth	BP	0.0186013	884	2	0.23
GO:0032105	negative regulation of response to extracellular stimulus	BP	0.0190779	12	1	0
GO:0090311	regulation of protein deacetylation	BP	0.021118	34	1	0.01
GO:0051703	intraspecies interaction between organisms	BP	0.0215558	46	1	0.01
GO:0032104	regulation of response to extracellular stimulus	BP	0.0228175	23	1	0.01
GO:0001558	regulation of cell growth	BP	0.0241945	363	2	0.1
GO:0045933	positive regulation of muscle contraction	BP	0.0244208	39	1	0.01
GO:0051705	multi-organism behavior	BP	0.0247308	62	1	0.02
GO:0070265	necrotic cell death	BP	0.0248062	48	1	0.01
GO:0098732	macromolecule deacylation	BP	0.025267	97	1	0.03
GO:0035601	protein deacylation	BP	0.0265487	96	1	0.03
GO:0045740	positive regulation of DNA replication	BP	0.0278069	53	1	0.01
GO:0006275	regulation of DNA replication	BP	0.0280783	109	1	0.03
GO:0007586	digestion	BP	0.0283873	163	1	0.04
GO:0044706	multi-multicellular organism process	BP	0.0285754	207	1	0.05
GO:0032108	negative regulation of response to nutrient levels	BP	0.0304569	12	1	0
GO:0045727	positive regulation of translation	BP	0.0307594	96	1	0.03
GO:0034250	positive regulation of cellular amide metabolic process	BP	0.0325733	110	1	0.03
GO:0006091	generation of precursor metabolites and energy	BP	0.0353749	335	1	0.09
GO:0030808	regulation of nucleotide biosynthetic process	BP	0.0354406	148	1	0.04
GO:0007611	learning or memory	BP	0.0371077	214	1	0.06
GO:0044259	multicellular organismal macromolecule metabolic process	BP	0.0372498	104	1	0.03
GO:1903524	positive regulation of blood circulation	BP	0.0375671	63	1	0.02
GO:0050886	endocrine process	BP	0.0411105	77	1	0.02
GO:0031057	negative regulation of histone modification	BP	0.043673	39	1	0.01
GO:0006140	regulation of nucleotide metabolic process	BP	0.0438472	217	1	0.06
GO:0022600	digestive system process	BP	0.0471014	91	1	0.02
GO:0008217	regulation of blood pressure	BP	0.0477887	161	1	0.04
GO:0015980	energy derivation by oxidation of organic compounds	BP	0.0491858	247	1	0.06
GO:0045981	positive regulation of nucleotide metabolic process	BP	0.0492611	130	1	0.03
GO:0072522	purine-containing compound biosynthetic process	BP	0.0493587	254	1	0.07

## Sheet: Body_extreme_upmethylated_MF
ID	Term	ontology	p-value	#annotated genes	#significant genes	#expected
GO:0017171	serine hydrolase activity	MF	0.00734477	198	2	0.05
GO:0019838	growth factor binding	MF	0.0373429	125	1	0.03

## Sheet: Body_extreme_upmethylated_CC
ID	Term	ontology	p-value	#annotated genes	#significant genes	#expected
