# Supplementary material for: Region-Specific Methylation Profiling in Acute Myeloid Leukemia
Source: Interdiscip Sci. 2018 Feb 5;10(1):33–42. doi: 10.1007/s12539-018-0285-4 (PMC5838208; doi:10.1007/s12539-018-0285-4)
Supplement: Supplementary file 5 — Supplementary material 5 (XLSX 3988 KB) [file 12539_2018_285_MOESM5_ESM.xlsx]

## Sheet: lincRNA_demethylation
Chromosome	Annotation source	Feature type	start	end	Gene ID	Transcript ID	Gene type	Gene name	integrated p-val down methylation	integrated p-val up methylation	integrated p-val medium up methylation	integrated p-val high up methylation	integrated p-val extreme up methylation	integrated alpha level	significance
chr1	HAVANA	gene	149649060	149719362	ENSG00000234232.2	ENSG00000234232.2	lincRNA	RP11-353N4.5	1	2.14744e-34	1.6487e-30	1.76787e-20	1.61662e-08	1.33328e-19	1
chr1	HAVANA	transcript	149649060	149719362	ENSG00000234232.2	ENST00000608683.1	lincRNA	RP11-353N4.5	1	2.14744e-34	1.6487e-30	1.76787e-20	1.61662e-08	1.33328e-19	1
chr15	HAVANA	transcript	89912386	89931074	ENSG00000255571.2	ENST00000560663.1	lincRNA	LINC00925	1	9.36485e-42	1.99118e-33	1.33576e-21	1	5.01626e-28	1
chr14	HAVANA	transcript	101245747	101295522	ENSG00000214548.10	ENST00000556407.1	lincRNA	MEG3	1	3.55426e-47	4.70622e-37	3.6245e-13	1	1.37519e-35	1
chr4	HAVANA	gene	6689175	6692246	ENSG00000246526.2	ENSG00000246526.2	lincRNA	RP11-539L10.2	1.12966e-12	1	1	1	1	4.42877e-05	1
chr4	HAVANA	transcript	6689175	6692246	ENSG00000246526.2	ENST00000499502.2	lincRNA	RP11-539L10.2	1.12966e-12	1	1	1	1	4.42877e-05	1
chr19	HAVANA	gene	22798359	22806773	ENSG00000268038.1	ENSG00000268038.1	lincRNA	AC011516.2	1	2.47815e-18	7.17459e-17	8.2215e-12	1.97815e-05	4.0036e-11	1
chr19	HAVANA	transcript	22798359	22806773	ENSG00000268038.1	ENST00000598042.1	lincRNA	AC011516.2	1	2.47815e-18	7.17459e-17	8.2215e-12	1.97815e-05	4.0036e-11	1
chr7	HAVANA	exon	99195689	99196004	ENSG00000244219.2	ENST00000431679.1	lincRNA	GS1-259H13.2	1	3.82762e-11	3.82762e-11	3.82762e-11	2.02856e-08	0.000343447	1
chr1	HAVANA	exon	149287451	149288896	ENSG00000235999.1	ENST00000433084.1	lincRNA	RP11-403I13.8	1	7.52407e-11	2.90459e-10	2.33943e-08	1.85299e-05	0.000343447	1
chr19	HAVANA	gene	12305830	12348582	ENSG00000234773.2	ENSG00000234773.2	lincRNA	CTD-2666L21.1	1	4.93009e-13	2.49777e-10	3.58626e-06	0.00157366	7.89725e-07	1
chr19	HAVANA	transcript	12305830	12318512	ENSG00000234773.2	ENST00000415793.1	lincRNA	CTD-2666L21.1	1	4.93009e-13	2.49777e-10	3.58626e-06	0.00157366	7.89725e-07	1
chr19	HAVANA	transcript	12305830	12348247	ENSG00000234773.2	ENST00000440004.1	lincRNA	CTD-2666L21.1	1	4.93009e-13	2.49777e-10	3.58626e-06	0.00157366	7.89725e-07	1
chr19	HAVANA	transcript	12305832	12348582	ENSG00000234773.2	ENST00000426044.1	lincRNA	CTD-2666L21.1	1	4.93009e-13	2.49777e-10	3.58626e-06	0.00157366	7.89725e-07	1
chr1	HAVANA	gene	149284645	149286975	ENSG00000226067.2	ENSG00000226067.2	lincRNA	RP11-403I13.7	1	6.21947e-11	2.33152e-09	4.91659e-08	0.000232818	4.42877e-05	1
chr1	HAVANA	transcript	149284645	149286975	ENSG00000226067.2	ENST00000424684.1	lincRNA	RP11-403I13.7	1	6.21947e-11	2.33152e-09	4.91659e-08	0.000232818	4.42877e-05	1
chr7	HAVANA	exon	112262433	112262674	ENSG00000223646.1	ENST00000453459.1	lincRNA	AC002463.3	1	5.13253e-10	4.46545e-09	2.96895e-06	0.00457403	0.000343447	1
chr1	HAVANA	gene	149230716	149232554	ENSG00000232721.1	ENSG00000232721.1	lincRNA	RP11-403I13.5	1	1.75966e-13	6.78445e-12	2.23648e-06	0.057119	1.07673e-07	1
chr1	HAVANA	transcript	149230716	149232554	ENSG00000232721.1	ENST00000443018.1	lincRNA	RP11-403I13.5	1	1.75966e-13	6.78445e-12	2.23648e-06	0.057119	1.07673e-07	1
chr15	HAVANA	transcript	89921280	89938544	ENSG00000255571.2	ENST00000560596.1	lincRNA	LINC00925	1	1.00693e-17	1.8843e-14	1.56074e-09	0.000194765	5.62558e-12	1
chr15	HAVANA	transcript	89921331	89938354	ENSG00000255571.2	ENST00000558692.1	lincRNA	LINC00925	1	1.00693e-17	1.8843e-14	1.56074e-09	0.000194765	5.62558e-12	1
chr15	HAVANA	transcript	89921362	89938500	ENSG00000255571.2	ENST00000559235.1	lincRNA	LINC00925	1	1.00693e-17	1.8843e-14	1.56074e-09	0.000194765	5.62558e-12	1
chr4	HAVANA	transcript	66536248	66559104	ENSG00000250846.2	ENST00000514260.1	lincRNA	RP11-807H7.1	1	1.16772e-11	5.17221e-08	0.00540963	0.693847	5.86322e-06	1
chr14	HAVANA	gene	19650018	19718563	ENSG00000225210.5	ENSG00000225210.5	lincRNA	AL589743.1	1	1.26707e-09	1.01372e-08	6.43325e-06	0.0195093	0.000343447	1
chr14	HAVANA	transcript	19650018	19691922	ENSG00000225210.5	ENST00000432001.1	lincRNA	AL589743.1	1	1.26707e-09	1.01372e-08	6.43325e-06	0.0195093	0.000343447	1
chr14	HAVANA	transcript	19650021	19691583	ENSG00000225210.5	ENST00000412017.1	lincRNA	AL589743.1	1	1.26707e-09	1.01372e-08	6.43325e-06	0.0195093	0.000343447	1
chr14	HAVANA	transcript	19650032	19692921	ENSG00000225210.5	ENST00000441500.1	lincRNA	AL589743.1	1	1.26707e-09	1.01372e-08	6.43325e-06	0.0195093	0.000343447	1
chr14	HAVANA	transcript	19650037	19687565	ENSG00000225210.5	ENST00000418499.3	lincRNA	AL589743.1	1	1.26707e-09	1.01372e-08	6.43325e-06	0.0195093	0.000343447	1
chr14	HAVANA	exon	19683692	19687565	ENSG00000225210.5	ENST00000418499.3	lincRNA	AL589743.1	1	1.26707e-09	1.01372e-08	6.43325e-06	0.0195093	0.000343447	1
chr14	HAVANA	transcript	19650042	19718563	ENSG00000225210.5	ENST00000553119.1	lincRNA	AL589743.1	1	1.26707e-09	1.01372e-08	6.43325e-06	0.0195093	0.000343447	1
chr14	HAVANA	transcript	19650061	19691701	ENSG00000225210.5	ENST00000548475.1	lincRNA	AL589743.1	1	1.26707e-09	1.01372e-08	6.43325e-06	0.0195093	0.000343447	1
chr14	HAVANA	transcript	19650061	19695180	ENSG00000225210.5	ENST00000431094.2	lincRNA	AL589743.1	1	1.26707e-09	1.01372e-08	6.43325e-06	0.0195093	0.000343447	1
chr4	HAVANA	transcript	66536327	66563747	ENSG00000250846.2	ENST00000507117.1	lincRNA	RP11-807H7.1	1	6.46336e-10	6.20953e-08	0.000444015	0.16507	4.42877e-05	1
chr19	HAVANA	gene	9609354	9620755	ENSG00000267273.1	ENSG00000267273.1	lincRNA	CTC-543D15.3	1	1.85941e-12	4.87648e-11	8.56573e-08	0.000889132	1.07673e-07	1
chr19	HAVANA	transcript	9609354	9620755	ENSG00000267273.1	ENST00000589751.1	lincRNA	CTC-543D15.3	1	1.85941e-12	4.87648e-11	8.56573e-08	0.000889132	1.07673e-07	1
chr1	HAVANA	exon	143662698	143664196	ENSG00000223804.1	ENST00000445753.1	lincRNA	RP6-206I17.1	1	6.44737e-09	6.44737e-09	1.16772e-08	3.81317e-08	0.000343447	1
chr1	HAVANA	gene	148760504	148761583	ENSG00000237343.1	ENSG00000237343.1	lincRNA	RP11-763B22.4	1	5.38802e-08	1.06403e-07	0.000863114	0.134593	0.0027873	1
chr1	HAVANA	transcript	148760504	148761583	ENSG00000237343.1	ENST00000455105.1	lincRNA	RP11-763B22.4	1	5.38802e-08	1.06403e-07	0.000863114	0.134593	0.0027873	1
chr2	HAVANA	exon	105370784	105372213	ENSG00000234177.1	ENST00000424321.1	lincRNA	AC068057.2	5.38802e-08	1	1	1	1	0.0027873	1
chr13	HAVANA	transcript	21897408	21918984	ENSG00000224429.3	ENST00000423575.1	lincRNA	LINC00539	1	2.41108e-12	1.36366e-11	2.90873e-09	4.01364e-06	1.07673e-07	1
chr13	HAVANA	transcript	21899764	21922860	ENSG00000224429.3	ENST00000411525.1	lincRNA	LINC00539	1	2.41108e-12	1.36366e-11	2.90873e-09	4.01364e-06	1.07673e-07	1
chr7	HAVANA	exon	89748613	89748894	ENSG00000238358.2	ENST00000471553.1	lincRNA	RP5-1121E10.2	1	2.69928e-12	2.74631e-07	0.0609825	0.881068	1.07673e-07	1
chr19	HAVANA	gene	38307999	38317278	ENSG00000267640.1	ENSG00000267640.1	lincRNA	CTD-2554C21.2	1	1.55959e-10	1.05963e-08	0.000126326	0.0445335	5.86322e-06	1
chr19	HAVANA	transcript	38307999	38310935	ENSG00000267640.1	ENST00000589653.1	lincRNA	CTD-2554C21.2	1	1.55959e-10	1.05963e-08	0.000126326	0.0445335	5.86322e-06	1
chr19	HAVANA	transcript	38308051	38317278	ENSG00000267640.1	ENST00000590433.1	lincRNA	CTD-2554C21.2	1	1.55959e-10	1.05963e-08	0.000126326	0.0445335	5.86322e-06	1
chr7	HAVANA	gene	99195689	99208439	ENSG00000244219.2	ENSG00000244219.2	lincRNA	GS1-259H13.2	1	1.61237e-10	8.42452e-10	5.568e-07	0.0144623	5.86322e-06	1
chr7	HAVANA	transcript	99195689	99208436	ENSG00000244219.2	ENST00000431679.1	lincRNA	GS1-259H13.2	1	1.61237e-10	8.42452e-10	5.568e-07	0.0144623	5.86322e-06	1
chr4	HAVANA	gene	66535679	66563747	ENSG00000250846.2	ENSG00000250846.2	lincRNA	RP11-807H7.1	1	4.31598e-13	3.26349e-06	0.143254	0.984715	1.48145e-08	1
chr4	HAVANA	transcript	66535679	66559104	ENSG00000250846.2	ENST00000509473.1	lincRNA	RP11-807H7.1	1	4.31598e-13	3.26349e-06	0.143254	0.984715	1.48145e-08	1
chr15	HAVANA	transcript	89922355	89938350	ENSG00000255571.2	ENST00000558982.1	lincRNA	LINC00925	1	2.34123e-11	4.12467e-10	7.32767e-08	0.000951338	7.89725e-07	1
chr15	HAVANA	transcript	89921794	89931745	ENSG00000255571.2	ENST00000558754.1	lincRNA	LINC00925	1	1.07886e-14	6.12385e-12	1.11788e-07	0.00279718	2.86016e-10	1
chr14	HAVANA	gene	90918407	90921461	ENSG00000258678.1	ENSG00000258678.1	lincRNA	RP11-1078H9.1	1	1.06403e-07	2.13277e-07	3.90666e-06	0.000863114	0.0027873	1
chr14	HAVANA	transcript	90918407	90921461	ENSG00000258678.1	ENST00000555413.1	lincRNA	RP11-1078H9.1	1	1.06403e-07	2.13277e-07	3.90666e-06	0.000863114	0.0027873	1
chr3	HAVANA	gene	26660821	26664181	ENSG00000225386.1	ENSG00000225386.1	lincRNA	AC099754.1	1	5.94953e-13	5.20738e-09	0.000832646	0.362461	1.48145e-08	1
chr3	HAVANA	transcript	26660821	26664181	ENSG00000225386.1	ENST00000435884.1	lincRNA	AC099754.1	1	5.94953e-13	5.20738e-09	0.000832646	0.362461	1.48145e-08	1
chr6	HAVANA	gene	5851739	5870453	ENSG00000233064.2	ENSG00000233064.2	lincRNA	RP3-380B8.4	1	1.77962e-09	8.49605e-09	6.76046e-08	3.75063e-05	4.42877e-05	1
chr6	HAVANA	transcript	5851739	5870453	ENSG00000233064.2	ENST00000454882.2	lincRNA	RP3-380B8.4	1	1.77962e-09	8.49605e-09	6.76046e-08	3.75063e-05	4.42877e-05	1
chr14	HAVANA	transcript	101293748	101295643	ENSG00000214548.10	ENST00000455286.1	lincRNA	MEG3	1	1.72231e-08	1.72231e-08	4.48743e-08	4.04696e-05	0.000343447	1
chr11	HAVANA	gene	76423440	76430652	ENSG00000254761.1	ENSG00000254761.1	lincRNA	RP11-672A2.1	1	2.33943e-08	0.000120834	0.525443	0.889679	0.000343447	1
chr11	HAVANA	transcript	76423440	76430652	ENSG00000254761.1	ENST00000525328.1	lincRNA	RP11-672A2.1	1	2.33943e-08	0.000120834	0.525443	0.889679	0.000343447	1
chr3	HAVANA	gene	64430158	64431152	ENSG00000243993.1	ENSG00000243993.1	lincRNA	RP11-14D22.2	1	5.79996e-11	4.62356e-08	0.022542	0.372646	7.89725e-07	1
chr3	HAVANA	transcript	64430158	64431152	ENSG00000243993.1	ENST00000485770.1	lincRNA	RP11-14D22.2	1	5.79996e-11	4.62356e-08	0.022542	0.372646	7.89725e-07	1
chr1	HAVANA	gene	148246959	148248104	ENSG00000236140.1	ENSG00000236140.1	lincRNA	RP11-89F3.2	1	2.13277e-07	1.72539e-06	0.00216833	0.716646	0.0027873	1
chr1	HAVANA	transcript	148246959	148248104	ENSG00000236140.1	ENST00000427732.1	lincRNA	RP11-89F3.2	1	2.13277e-07	1.72539e-06	0.00216833	0.716646	0.0027873	1
chr1	HAVANA	exon	148247985	148248104	ENSG00000236140.1	ENST00000427732.1	lincRNA	RP11-89F3.2	1	2.13277e-07	1.72539e-06	0.00216833	0.716646	0.0027873	1
chr8	HAVANA	transcript	65289884	65290992	ENSG00000254377.1	ENST00000524060.1	lincRNA	LINC00966	1	5.51054e-10	2.1074e-08	9.85321e-05	0.0411561	5.86322e-06	1
chr8	HAVANA	transcript	65289890	65291035	ENSG00000254377.1	ENST00000524284.1	lincRNA	LINC00966	1	5.51054e-10	2.1074e-08	9.85321e-05	0.0411561	5.86322e-06	1
chr19	HAVANA	exon	38307999	38308366	ENSG00000267640.1	ENST00000589653.1	lincRNA	CTD-2554C21.2	1	4.16264e-08	1.63644e-06	0.00300456	0.179771	0.000343447	1
chr19	HAVANA	exon	38308051	38308341	ENSG00000267640.1	ENST00000590433.1	lincRNA	CTD-2554C21.2	1	4.16264e-08	1.63644e-06	0.00300456	0.179771	0.000343447	1
chr15	HAVANA	exon	95870059	95870329	ENSG00000248441.2	ENST00000508732.2	lincRNA	CTD-2536I1.1	1	4.44375e-08	9.11374e-08	2.31355e-06	0.000429637	0.000343447	1
chr15	HAVANA	exon	95870059	95870358	ENSG00000248441.2	ENST00000556899.1	lincRNA	CTD-2536I1.1	1	4.44375e-08	9.11374e-08	2.31355e-06	0.000429637	0.000343447	1
chr12	HAVANA	exon	127211108	127211478	ENSG00000189238.4	ENST00000541359.1	lincRNA	LINC00943	1	3.78522e-07	3.90666e-06	1.43351e-05	0.000322785	0.0027873	1
chr12	HAVANA	exon	127211146	127211478	ENSG00000189238.4	ENST00000539315.1	lincRNA	LINC00943	1	3.78522e-07	3.90666e-06	1.43351e-05	0.000322785	0.0027873	1
chr16	HAVANA	exon	71460064	71460367	ENSG00000261348.1	ENST00000567469.1	lincRNA	RP11-510M2.1	1	3.78522e-07	2.6057e-06	0.00118338	0.0616	0.0027873	1
chr19	HAVANA	transcript	49843506	49843865	ENSG00000197813.4	ENST00000602721.1	lincRNA	CTC-301O7.4	1	3.78522e-07	3.78522e-07	1.08772e-06	8.55241e-06	0.0027873	1
chr19	HAVANA	exon	49843506	49843643	ENSG00000197813.4	ENST00000602721.1	lincRNA	CTC-301O7.4	1	3.78522e-07	3.78522e-07	1.08772e-06	8.55241e-06	0.0027873	1
chr20	HAVANA	gene	19738352	19790319	ENSG00000233895.1	ENSG00000233895.1	lincRNA	RP1-122P22.2	1	1.0925e-10	5.4987e-05	0.927781	0.999963	7.89725e-07	1
chr20	HAVANA	transcript	19738352	19780320	ENSG00000233895.1	ENST00000432334.1	lincRNA	RP1-122P22.2	1	1.0925e-10	5.4987e-05	0.927781	0.999963	7.89725e-07	1
chr19	HAVANA	transcript	12305903	12318269	ENSG00000234773.2	ENST00000451691.2	lincRNA	CTD-2666L21.1	1	7.81243e-09	1.65148e-07	0.000309904	0.0328347	4.42877e-05	1
chr13	HAVANA	gene	21877654	21922860	ENSG00000224429.3	ENSG00000224429.3	lincRNA	LINC00539	1	8.42714e-21	1.43391e-17	3.38494e-08	0.0907788	4.57128e-17	1
chr13	HAVANA	transcript	21877654	21922860	ENSG00000224429.3	ENST00000434601.3	lincRNA	LINC00539	1	8.42714e-21	1.43391e-17	3.38494e-08	0.0907788	4.57128e-17	1
chr13	HAVANA	transcript	21885181	21922860	ENSG00000224429.3	ENST00000608957.1	lincRNA	LINC00539	1	8.42714e-21	1.43391e-17	3.38494e-08	0.0907788	4.57128e-17	1
chr20	HAVANA	gene	31444848	31446557	ENSG00000260257.1	ENSG00000260257.1	lincRNA	RP5-1085F17.3	1	6.78328e-08	6.01269e-07	0.00764944	0.762719	0.000343447	1
chr20	HAVANA	transcript	31444848	31446557	ENSG00000260257.1	ENST00000569087.1	lincRNA	RP5-1085F17.3	1	6.78328e-08	6.01269e-07	0.00764944	0.762719	0.000343447	1
chr20	HAVANA	exon	31444848	31446557	ENSG00000260257.1	ENST00000569087.1	lincRNA	RP5-1085F17.3	1	6.78328e-08	6.01269e-07	0.00764944	0.762719	0.000343447	1
chr1	HAVANA	exon	147850200	147851698	ENSG00000215863.2	ENST00000381475.3	lincRNA	RP11-495P10.2	1	6.65509e-07	1.08772e-06	1.72539e-06	6.96699e-06	0.0027873	1
chr16	HAVANA	gene	33961052	33962503	ENSG00000256642.1	ENSG00000256642.1	lincRNA	LINC00273	1	1.35889e-08	1.84813e-08	1.11994e-07	2.22751e-05	4.42877e-05	1
chr16	HAVANA	transcript	33961052	33962503	ENSG00000256642.1	ENST00000539813.1	lincRNA	LINC00273	1	1.35889e-08	1.84813e-08	1.11994e-07	2.22751e-05	4.42877e-05	1
chr16	HAVANA	exon	33961052	33962503	ENSG00000256642.1	ENST00000539813.1	lincRNA	LINC00273	1	1.35889e-08	1.84813e-08	1.11994e-07	2.22751e-05	4.42877e-05	1
chr19	HAVANA	gene	35414203	35417716	ENSG00000270876.1	ENSG00000270876.1	lincRNA	CTC-523E23.8	1	1.91138e-09	8.51704e-07	0.171758	0.999646	5.86322e-06	1
chr19	HAVANA	transcript	35414203	35417716	ENSG00000270876.1	ENST00000604333.1	lincRNA	CTC-523E23.8	1	1.91138e-09	8.51704e-07	0.171758	0.999646	5.86322e-06	1
chr11	HAVANA	exon	60414754	60415065	ENSG00000181995.7	ENST00000527161.1	lincRNA	LINC00301	1	1.08772e-06	1.08772e-06	1.08772e-06	1.08772e-06	0.0027873	1
chr8	HAVANA	gene	145939284	145940230	ENSG00000263612.1	ENSG00000263612.1	lincRNA	AF186192.6	1	1.59068e-07	2.95847e-07	7.88313e-06	8.00067e-05	0.000343447	1
chr8	HAVANA	transcript	145939284	145940230	ENSG00000263612.1	ENST00000583427.1	lincRNA	AF186192.6	1	1.59068e-07	2.95847e-07	7.88313e-06	8.00067e-05	0.000343447	1
chr8	HAVANA	exon	145939284	145940230	ENSG00000263612.1	ENST00000583427.1	lincRNA	AF186192.6	1	1.59068e-07	2.95847e-07	7.88313e-06	8.00067e-05	0.000343447	1
chr19	HAVANA	exon	35417633	35417716	ENSG00000270876.1	ENST00000604333.1	lincRNA	CTC-523E23.8	1	1.36796e-06	0.000195371	0.576258	0.999931	0.0027873	1
chr19	HAVANA	exon	9609354	9609469	ENSG00000267273.1	ENST00000589751.1	lincRNA	CTC-543D15.3	1	2.56116e-08	1.75609e-07	8.29667e-06	0.000285366	4.42877e-05	1
chr1	HAVANA	exon	149672997	149674442	ENSG00000223759.2	ENST00000443602.2	lincRNA	RP11-353N4.4	1	1.72539e-06	2.6057e-06	1.25544e-05	0.000337394	0.0027873	1
chr11	HAVANA	transcript	60414754	60454622	ENSG00000181995.7	ENST00000527161.1	lincRNA	LINC00301	1	2.42928e-07	1.39086e-06	2.57977e-05	0.00493686	0.000343447	1
chr19	HAVANA	gene	35067638	35068606	ENSG00000268751.1	ENSG00000268751.1	lincRNA	SCGB1B2P	0.999999	2.00305e-06	2.00305e-06	1.40035e-05	0.000572299	0.0027873	1
chr19	HAVANA	transcript	35067638	35068606	ENSG00000268751.1	ENST00000595013.1	lincRNA	SCGB1B2P	0.999999	2.00305e-06	2.00305e-06	1.40035e-05	0.000572299	0.0027873	1
chr1	HAVANA	exon	17197440	17199602	ENSG00000228549.2	ENST00000438002.1	lincRNA	U1	1	2.26574e-13	1.34138e-11	4.01918e-05	0.633254	2.86016e-10	1
chr7	HAVANA	exon	65841031	65844990	ENSG00000179406.6	ENST00000421767.1	lincRNA	LINC00174	1	6.71915e-10	1.4844e-06	0.253711	0.999998	7.89725e-07	1
chr5	HAVANA	gene	50265051	50266001	ENSG00000251573.2	ENSG00000251573.2	lincRNA	CTD-2089N3.2	1	5.70324e-09	8.86015e-06	0.00687222	0.0938701	5.86322e-06	1
chr5	HAVANA	transcript	50265051	50265801	ENSG00000251573.2	ENST00000513880.2	lincRNA	CTD-2089N3.2	1	5.70324e-09	8.86015e-06	0.00687222	0.0938701	5.86322e-06	1
chr5	HAVANA	transcript	50265051	50266001	ENSG00000251573.2	ENST00000506534.2	lincRNA	CTD-2089N3.2	1	5.70324e-09	8.86015e-06	0.00687222	0.0938701	5.86322e-06	1
chr14	HAVANA	transcript	106938455	106946494	ENSG00000187156.4	ENST00000449670.1	lincRNA	LINC00221	1	6.89462e-09	1.83866e-07	0.00462057	1	5.86322e-06	1
chr14	HAVANA	transcript	106938474	106951462	ENSG00000187156.4	ENST00000334298.3	lincRNA	LINC00221	1	6.89462e-09	1.83866e-07	0.00462057	1	5.86322e-06	1
chr1	HAVANA	gene	149287451	149291743	ENSG00000235999.1	ENSG00000235999.1	lincRNA	RP11-403I13.8	1	5.79e-08	1.95212e-07	2.88698e-05	0.00600752	4.42877e-05	1
chr1	HAVANA	transcript	149287451	149291743	ENSG00000235999.1	ENST00000433084.1	lincRNA	RP11-403I13.8	1	5.79e-08	1.95212e-07	2.88698e-05	0.00600752	4.42877e-05	1
chr3	HAVANA	exon	64430899	64431152	ENSG00000243993.1	ENST00000485770.1	lincRNA	RP11-14D22.2	0.999999	3.73239e-06	9.48342e-05	0.016599	0.124307	0.0027873	1
chr3	HAVANA	exon	64430907	64431083	ENSG00000244564.1	ENST00000487097.1	lincRNA	RP11-14D22.1	0.999999	3.73239e-06	9.48342e-05	0.016599	0.124307	0.0027873	1
chr9	HAVANA	transcript	93924780	93925613	ENSG00000235641.3	ENST00000588550.1	lincRNA	LINC00484	3.90666e-06	1	1	1	1	0.0027873	1
chr9	HAVANA	exon	93924780	93925613	ENSG00000235641.3	ENST00000588550.1	lincRNA	LINC00484	3.90666e-06	1	1	1	1	0.0027873	1
chr11	HAVANA	gene	67653948	67673821	ENSG00000251637.2	ENSG00000251637.2	lincRNA	RP11-119D9.1	0.999999	3.94648e-06	3.94648e-06	0.000128025	0.0346675	0.0027873	1
chr11	HAVANA	transcript	67653948	67661564	ENSG00000251637.2	ENST00000529069.1	lincRNA	RP11-119D9.1	0.999999	3.94648e-06	3.94648e-06	0.000128025	0.0346675	0.0027873	1
chr11	HAVANA	transcript	67653967	67658816	ENSG00000251637.2	ENST00000511677.1	lincRNA	RP11-119D9.1	0.999999	3.94648e-06	3.94648e-06	0.000128025	0.0346675	0.0027873	1
chr11	HAVANA	exon	67655624	67658816	ENSG00000251637.2	ENST00000511677.1	lincRNA	RP11-119D9.1	0.999999	3.94648e-06	3.94648e-06	0.000128025	0.0346675	0.0027873	1
chr11	HAVANA	transcript	67654061	67673821	ENSG00000251637.2	ENST00000533670.1	lincRNA	RP11-119D9.1	0.999999	3.94648e-06	3.94648e-06	0.000128025	0.0346675	0.0027873	1
chr9	HAVANA	exon	93925153	93927858	ENSG00000235641.3	ENST00000423719.2	lincRNA	LINC00484	5.44721e-07	1	1	1	1	0.000343447	1
chr20	HAVANA	transcript	19738792	19789926	ENSG00000233895.1	ENST00000412571.1	lincRNA	RP1-122P22.2	1	7.90074e-08	7.9136e-05	0.2892	0.961742	4.42877e-05	1
chr3	HAVANA	gene	64430907	64440508	ENSG00000244564.1	ENSG00000244564.1	lincRNA	RP11-14D22.1	1	1.15541e-08	3.0927e-06	0.0585158	0.844373	5.86322e-06	1
chr3	HAVANA	transcript	64430907	64440508	ENSG00000244564.1	ENST00000487097.1	lincRNA	RP11-14D22.1	1	1.15541e-08	3.0927e-06	0.0585158	0.844373	5.86322e-06	1
chr15	HAVANA	gene	96592504	96607655	ENSG00000259702.1	ENSG00000259702.1	lincRNA	RP11-236L14.1	1	1.70584e-09	2.08046e-05	0.435075	0.997901	7.89725e-07	1
chr15	HAVANA	transcript	96592504	96607655	ENSG00000259702.1	ENST00000558860.1	lincRNA	RP11-236L14.1	1	1.70584e-09	2.08046e-05	0.435075	0.997901	7.89725e-07	1
chr19	HAVANA	exon	12305830	12305958	ENSG00000234773.2	ENST00000415793.1	lincRNA	CTD-2666L21.1	0.999998	6.59272e-06	0.000191097	0.00167446	0.00600941	0.0027873	1
chr19	HAVANA	exon	12305830	12305958	ENSG00000234773.2	ENST00000440004.1	lincRNA	CTD-2666L21.1	0.999998	6.59272e-06	0.000191097	0.00167446	0.00600941	0.0027873	1
chr19	HAVANA	exon	12305832	12305958	ENSG00000234773.2	ENST00000426044.1	lincRNA	CTD-2666L21.1	0.999998	6.59272e-06	0.000191097	0.00167446	0.00600941	0.0027873	1
chr11	HAVANA	gene	5959981	5966214	ENSG00000255257.1	ENSG00000255257.1	lincRNA	AC025016.1	1	8.38027e-07	3.77878e-06	0.000331455	0.289894	0.000343447	1
chr11	HAVANA	transcript	5959981	5966214	ENSG00000255257.1	ENST00000528915.1	lincRNA	AC025016.1	1	8.38027e-07	3.77878e-06	0.000331455	0.289894	0.000343447	1
chr11	HAVANA	exon	5959981	5960217	ENSG00000255257.1	ENST00000528915.1	lincRNA	AC025016.1	1	8.38027e-07	3.77878e-06	0.000331455	0.289894	0.000343447	1
chr11	HAVANA	exon	50257750	50258088	ENSG00000254518.1	ENST00000525654.1	lincRNA	RP11-347H15.4	1	1.09829e-07	1.9263e-06	0.000151393	0.0260682	4.42877e-05	1
chr5	HAVANA	gene	18704542	18746282	ENSG00000248693.1	ENSG00000248693.1	lincRNA	CTD-2023M8.1	6.96699e-06	0.999997	0.999997	0.999998	1	0.0027873	1
chr5	HAVANA	transcript	18704542	18746282	ENSG00000248693.1	ENST00000512978.1	lincRNA	CTD-2023M8.1	6.96699e-06	0.999997	0.999997	0.999998	1	0.0027873	1
chr14	HAVANA	gene	106938445	106977000	ENSG00000187156.4	ENSG00000187156.4	lincRNA	LINC00221	1	2.05052e-09	4.38576e-07	0.0278687	1	7.89725e-07	1
chr14	HAVANA	transcript	106938445	106977000	ENSG00000187156.4	ENST00000433371.1	lincRNA	LINC00221	1	2.05052e-09	4.38576e-07	0.0278687	1	7.89725e-07	1
chr7	HAVANA	gene	89748613	89752204	ENSG00000238358.2	ENSG00000238358.2	lincRNA	RP5-1121E10.2	1	6.15038e-12	6.3982e-07	0.107301	0.962723	2.05267e-09	1
chr7	HAVANA	transcript	89748613	89752204	ENSG00000238358.2	ENST00000471553.1	lincRNA	RP5-1121E10.2	1	6.15038e-12	6.3982e-07	0.107301	0.962723	2.05267e-09	1
chr12	HAVANA	exon	126675924	126676153	ENSG00000255778.1	ENST00000536505.1	lincRNA	RP4-765H13.1	1	1.10111e-06	1.10111e-06	9.1945e-06	9.12595e-05	0.000343447	1
chr7	HAVANA	exon	104581510	104582117	ENSG00000237513.1	ENST00000415513.1	lincRNA	RP11-325F22.2	9.55746e-06	0.999996	1	1	1	0.0027873	1
chr1	HAVANA	gene	116706905	116708862	ENSG00000235933.1	ENSG00000235933.1	lincRNA	RP5-1185H19.2	1	8.59993e-05	8.59993e-05	8.59993e-05	8.59993e-05	0.025	1
chr1	HAVANA	transcript	116706905	116708862	ENSG00000235933.1	ENST00000426515.1	lincRNA	RP5-1185H19.2	1	8.59993e-05	8.59993e-05	8.59993e-05	8.59993e-05	0.025	1
chr1	HAVANA	exon	149284645	149284898	ENSG00000226067.2	ENST00000424684.1	lincRNA	RP11-403I13.7	1	8.59993e-05	8.59993e-05	0.000171999	0.00971792	0.025	1
chr1	HAVANA	exon	149719221	149719362	ENSG00000234232.2	ENST00000608683.1	lincRNA	RP11-353N4.5	1	8.59993e-05	0.00249398	0.0350017	0.195648	0.025	1
chr2	HAVANA	exon	8468364	8468549	ENSG00000236790.1	ENST00000442956.1	lincRNA	LINC00299	1	8.59993e-05	8.59993e-05	0.000171999	0.00103199	0.025	1
chr2	HAVANA	gene	42104214	42121179	ENSG00000214691.6	ENSG00000214691.6	lincRNA	AC104654.1	1	8.59993e-05	0.000601995	0.0649295	0.343395	0.025	1
chr2	HAVANA	transcript	42104695	42121179	ENSG00000214691.6	ENST00000398796.2	lincRNA	AC104654.1	1	8.59993e-05	0.000601995	0.0649295	0.343395	0.025	1
chr2	HAVANA	transcript	42104696	42120186	ENSG00000214691.6	ENST00000442214.1	lincRNA	AC104654.1	1	8.59993e-05	0.000601995	0.0649295	0.343395	0.025	1
chr3	HAVANA	exon	195398003	195398662	ENSG00000242086.4	ENST00000453324.1	lincRNA	LINC00969	1	8.59993e-05	0.000343997	0.0169419	0.804352	0.025	1
chr5	HAVANA	gene	1963723	1967268	ENSG00000248597.1	ENSG00000248597.1	lincRNA	RP11-259O2.2	1	8.59993e-05	8.59993e-05	0.000171999	0.00971792	0.025	1
chr5	HAVANA	transcript	1963723	1967268	ENSG00000248597.1	ENST00000511698.1	lincRNA	RP11-259O2.2	1	8.59993e-05	8.59993e-05	0.000171999	0.00971792	0.025	1
chr5	HAVANA	exon	1967191	1967268	ENSG00000248597.1	ENST00000511698.1	lincRNA	RP11-259O2.2	1	8.59993e-05	8.59993e-05	0.000171999	0.00971792	0.025	1
chr5	HAVANA	gene	73617456	73635977	ENSG00000251041.1	ENSG00000251041.1	lincRNA	CTD-2275D24.1	8.59993e-05	1	1	1	1	0.025	1
chr5	HAVANA	transcript	73617456	73635977	ENSG00000251041.1	ENST00000512458.1	lincRNA	CTD-2275D24.1	8.59993e-05	1	1	1	1	0.025	1
chr5	HAVANA	gene	73618311	73624122	ENSG00000249343.1	ENSG00000249343.1	lincRNA	CTD-2275D24.2	8.59993e-05	1	1	1	1	0.025	1
chr5	HAVANA	transcript	73618311	73624122	ENSG00000249343.1	ENST00000508083.1	lincRNA	CTD-2275D24.2	8.59993e-05	1	1	1	1	0.025	1
chr5	HAVANA	exon	87955425	87955653	ENSG00000245526.4	ENST00000508885.1	lincRNA	LINC00461	1	8.59993e-05	8.59993e-05	8.59993e-05	0.000601995	0.025	1
chr6	HAVANA	gene	41997791	41999120	ENSG00000223946.1	ENSG00000223946.1	lincRNA	RP11-533O20.2	1	8.59993e-05	8.59993e-05	8.59993e-05	0.000171999	0.025	1
chr6	HAVANA	transcript	41997791	41999120	ENSG00000223946.1	ENST00000412701.1	lincRNA	RP11-533O20.2	1	8.59993e-05	8.59993e-05	8.59993e-05	0.000171999	0.025	1
chr7	HAVANA	exon	45025620	45025696	ENSG00000232956.4	ENST00000578968.1	lincRNA	SNHG15	8.59993e-05	1	1	1	1	0.025	1
chr7	HAVANA	exon	45025620	45025696	ENSG00000232956.4	ENST00000579383.1	lincRNA	SNHG15	8.59993e-05	1	1	1	1	0.025	1
chr7	HAVANA	exon	45025481	45025696	ENSG00000232956.4	ENST00000585030.1	lincRNA	SNHG15	8.59993e-05	1	1	1	1	0.025	1
chr7	HAVANA	exon	45025620	45025696	ENSG00000232956.4	ENST00000584327.1	lincRNA	SNHG15	8.59993e-05	1	1	1	1	0.025	1
chr7	HAVANA	exon	45025620	45025696	ENSG00000232956.4	ENST00000582727.1	lincRNA	SNHG15	8.59993e-05	1	1	1	1	0.025	1
chr7	HAVANA	exon	45025481	45025696	ENSG00000232956.4	ENST00000584686.1	lincRNA	SNHG15	8.59993e-05	1	1	1	1	0.025	1
chr7	HAVANA	exon	99195902	99195995	ENSG00000244219.2	ENST00000453227.1	lincRNA	GS1-259H13.2	1	8.59993e-05	8.59993e-05	8.59993e-05	0.00249398	0.025	1
chr7	HAVANA	exon	99195908	99196004	ENSG00000244219.2	ENST00000429679.1	lincRNA	GS1-259H13.2	1	8.59993e-05	8.59993e-05	8.59993e-05	0.00249398	0.025	1
chr8	HAVANA	gene	64378407	64388040	ENSG00000253894.1	ENSG00000253894.1	lincRNA	RP11-45K10.2	1	8.59993e-05	8.59993e-05	8.59993e-05	0.000171999	0.025	1
chr8	HAVANA	transcript	64378407	64388040	ENSG00000253894.1	ENST00000518739.1	lincRNA	RP11-45K10.2	1	8.59993e-05	8.59993e-05	8.59993e-05	0.000171999	0.025	1
chr9	HAVANA	exon	98787998	98788276	ENSG00000225194.2	ENST00000580908.1	lincRNA	LINC00092	1	8.59993e-05	8.59993e-05	0.0649295	0.921999	0.025	1
chr10	HAVANA	exon	77169888	77169942	ENSG00000272692.1	ENST00000609200.1	lincRNA	RP11-399K21.14	1	8.59993e-05	8.59993e-05	8.59993e-05	0.000171999	0.025	1
chr14	HAVANA	exon	62278692	62279083	ENSG00000258882.1	ENST00000554138.1	lincRNA	CTD-2277K2.1	1	8.59993e-05	8.59993e-05	0.00249398	0.689198	0.025	1
chr14	HAVANA	exon	106071374	106071694	ENSG00000254140.1	ENST00000390540.2	lincRNA	RP11-731F5.1	8.59993e-05	1	1	1	1	0.025	1
chr16	HAVANA	gene	760746	761277	ENSG00000259840.1	ENSG00000259840.1	lincRNA	LA16c-380A1.1	8.59993e-05	1	1	1	1	0.025	1
chr16	HAVANA	transcript	760746	761277	ENSG00000259840.1	ENST00000567096.1	lincRNA	LA16c-380A1.1	8.59993e-05	1	1	1	1	0.025	1
chr16	HAVANA	exon	760746	760851	ENSG00000259840.1	ENST00000567096.1	lincRNA	LA16c-380A1.1	8.59993e-05	1	1	1	1	0.025	1
chr16	HAVANA	gene	11290034	11318373	ENSG00000263033.1	ENSG00000263033.1	lincRNA	RP11-396B14.2	8.59993e-05	1	1	1	1	0.025	1
chr16	HAVANA	transcript	11290034	11318373	ENSG00000263033.1	ENST00000572466.1	lincRNA	RP11-396B14.2	8.59993e-05	1	1	1	1	0.025	1
chr17	HAVANA	gene	79836301	79838982	ENSG00000263731.1	ENSG00000263731.1	lincRNA	RP11-498C9.15	1	8.59993e-05	0.000343997	0.195648	0.998366	0.025	1
chr17	HAVANA	transcript	79836301	79838982	ENSG00000263731.1	ENST00000582866.1	lincRNA	RP11-498C9.15	1	8.59993e-05	0.000343997	0.195648	0.998366	0.025	1
chr17	HAVANA	exon	79836301	79838982	ENSG00000263731.1	ENST00000582866.1	lincRNA	RP11-498C9.15	1	8.59993e-05	0.000343997	0.195648	0.998366	0.025	1
chr17	HAVANA	gene	79836543	79837433	ENSG00000263859.1	ENSG00000263859.1	lincRNA	RP11-498C9.16	1	8.59993e-05	0.000343997	0.195648	0.998366	0.025	1
chr17	HAVANA	transcript	79836543	79837433	ENSG00000263859.1	ENST00000579981.1	lincRNA	RP11-498C9.16	1	8.59993e-05	0.000343997	0.195648	0.998366	0.025	1
chr17	HAVANA	exon	79836543	79837229	ENSG00000263859.1	ENST00000579981.1	lincRNA	RP11-498C9.16	1	8.59993e-05	0.000343997	0.195648	0.998366	0.025	1
chr19	HAVANA	gene	3558013	3558484	ENSG00000267231.1	ENSG00000267231.1	lincRNA	AC005786.5	8.59993e-05	1	1	1	1	0.025	1
chr19	HAVANA	transcript	3558013	3558484	ENSG00000267231.1	ENST00000592368.1	lincRNA	AC005786.5	8.59993e-05	1	1	1	1	0.025	1
chr19	HAVANA	exon	3558183	3558484	ENSG00000267231.1	ENST00000592368.1	lincRNA	AC005786.5	8.59993e-05	1	1	1	1	0.025	1
chr9	ENSEMBL	transcript	131154897	131154993	ENSG00000207955.2	ENST00000385220.1	lincRNA	MIR219-2	0.999996	1.00485e-05	4.03825e-05	0.000351312	0.147918	0.0027873	1
chr9	ENSEMBL	exon	131154897	131154993	ENSG00000207955.2	ENST00000385220.1	lincRNA	MIR219-2	0.999996	1.00485e-05	4.03825e-05	0.000351312	0.147918	0.0027873	1
chr2	HAVANA	gene	43324884	43329829	ENSG00000230587.1	ENSG00000230587.1	lincRNA	AC093609.1	1	5.44866e-11	1.64195e-10	2.69951e-07	0.000149695	1.48145e-08	1
chr2	HAVANA	transcript	43324884	43329829	ENSG00000230587.1	ENST00000434020.1	lincRNA	AC093609.1	1	5.44866e-11	1.64195e-10	2.69951e-07	0.000149695	1.48145e-08	1
chr19	HAVANA	gene	58951815	58957216	ENSG00000269473.1	ENSG00000269473.1	lincRNA	CTD-2619J13.19	1	2.43523e-08	9.64141e-06	0.0575499	1	5.86322e-06	1
chr19	HAVANA	transcript	58951815	58957216	ENSG00000269473.1	ENST00000595059.1	lincRNA	CTD-2619J13.19	1	2.43523e-08	9.64141e-06	0.0575499	1	5.86322e-06	1
chr19	HAVANA	exon	58951815	58957216	ENSG00000269473.1	ENST00000595059.1	lincRNA	CTD-2619J13.19	1	2.43523e-08	9.64141e-06	0.0575499	1	5.86322e-06	1
chr16	HAVANA	gene	88227920	88228823	ENSG00000260420.1	ENSG00000260420.1	lincRNA	LA16c-444G7.2	1.44136e-06	1	1	1	1	0.000343447	1
chr16	HAVANA	transcript	88227920	88228823	ENSG00000260420.1	ENST00000569362.1	lincRNA	LA16c-444G7.2	1.44136e-06	1	1	1	1	0.000343447	1
chr11	HAVANA	gene	64268325	64272858	ENSG00000232500.1	ENSG00000232500.1	lincRNA	AP005273.1	1	1.55218e-06	4.05733e-06	0.00133197	0.258244	0.000343447	1
chr11	HAVANA	transcript	64268325	64272858	ENSG00000232500.1	ENST00000444862.1	lincRNA	AP005273.1	1	1.55218e-06	4.05733e-06	0.00133197	0.258244	0.000343447	1
chr1	HAVANA	transcript	142618795	142621538	ENSG00000230880.2	ENST00000412092.2	lincRNA	RP11-417J8.3	0.999999	1.7296e-06	4.84818e-06	0.000113559	0.0181483	0.000343447	1
chr1	HAVANA	transcript	142618808	142621059	ENSG00000230880.2	ENST00000413650.1	lincRNA	RP11-417J8.3	0.999999	1.7296e-06	4.84818e-06	0.000113559	0.0181483	0.000343447	1
chr12	HAVANA	gene	30353916	30370849	ENSG00000257262.1	ENSG00000257262.1	lincRNA	RP11-776A13.1	1	4.10906e-09	2.40171e-08	1.34528e-05	0.052374	7.89725e-07	1
chr12	HAVANA	transcript	30353916	30370849	ENSG00000257262.1	ENST00000549055.1	lincRNA	RP11-776A13.1	1	4.10906e-09	2.40171e-08	1.34528e-05	0.052374	7.89725e-07	1
chr19	HAVANA	transcript	38308125	38317048	ENSG00000267640.1	ENST00000592103.1	lincRNA	CTD-2554C21.2	0.999999	1.79875e-06	1.81249e-05	0.00258507	0.105081	0.000343447	1
chr9	HAVANA	gene	131154291	131155789	ENSG00000207955.2	ENSG00000207955.2	lincRNA	MIR219-2	1	3.19143e-08	1.50415e-06	0.000327401	0.220229	5.86322e-06	1
chr9	HAVANA	transcript	131154291	131155789	ENSG00000207955.2	ENST00000608502.1	lincRNA	MIR219-2	1	3.19143e-08	1.50415e-06	0.000327401	0.220229	5.86322e-06	1
chr9	HAVANA	exon	131154291	131155789	ENSG00000207955.2	ENST00000608502.1	lincRNA	MIR219-2	1	3.19143e-08	1.50415e-06	0.000327401	0.220229	5.86322e-06	1
chr17	HAVANA	gene	79002933	79008501	ENSG00000226137.3	ENSG00000226137.3	lincRNA	BAIAP2-AS1	4.60452e-15	1	1	1	1	7.93018e-13	1
chr17	HAVANA	transcript	79002933	79008373	ENSG00000226137.3	ENST00000577066.1	lincRNA	BAIAP2-AS1	4.60452e-15	1	1	1	1	7.93018e-13	1
chr17	HAVANA	exon	79002933	79007198	ENSG00000226137.3	ENST00000577066.1	lincRNA	BAIAP2-AS1	4.60452e-15	1	1	1	1	7.93018e-13	1
chr17	HAVANA	transcript	79003502	79008501	ENSG00000226137.3	ENST00000573167.1	lincRNA	BAIAP2-AS1	4.60452e-15	1	1	1	1	7.93018e-13	1
chr17	HAVANA	exon	79003502	79007198	ENSG00000226137.3	ENST00000573167.1	lincRNA	BAIAP2-AS1	4.60452e-15	1	1	1	1	7.93018e-13	1
chr2	HAVANA	gene	114285145	114300249	ENSG00000231943.3	ENSG00000231943.3	lincRNA	RP11-395L14.4	0.999999	2.0494e-06	0.00108146	0.350542	0.890951	0.000343447	1
chr2	HAVANA	transcript	114285145	114300249	ENSG00000231943.3	ENST00000416758.1	lincRNA	RP11-395L14.4	0.999999	2.0494e-06	0.00108146	0.350542	0.890951	0.000343447	1
chr2	HAVANA	transcript	114286224	114300213	ENSG00000231943.3	ENST00000446595.1	lincRNA	RP11-395L14.4	0.999999	2.0494e-06	0.00108146	0.350542	0.890951	0.000343447	1
chr2	HAVANA	transcript	114286497	114300235	ENSG00000231943.3	ENST00000416105.1	lincRNA	RP11-395L14.4	0.999999	2.0494e-06	0.00108146	0.350542	0.890951	0.000343447	1
chr2	HAVANA	transcript	114297629	114300242	ENSG00000231943.3	ENST00000450636.1	lincRNA	RP11-395L14.4	0.999999	2.0494e-06	0.00108146	0.350542	0.890951	0.000343447	1
chr2	HAVANA	exon	87882777	87883594	ENSG00000222041.6	ENST00000409054.1	lincRNA	LINC00152	0.999993	1.79239e-05	4.03825e-05	9.48342e-05	0.000191097	0.0027873	1
chr1	HAVANA	exon	113392302	113392437	ENSG00000215866.3	ENST00000433505.1	lincRNA	RP11-426L16.8	0.999914	0.000171999	0.00713794	0.588493	0.828689	0.025	1
chr1	HAVANA	exon	113392302	113392399	ENSG00000215866.3	ENST00000449572.2	lincRNA	RP11-426L16.8	0.999914	0.000171999	0.00713794	0.588493	0.828689	0.025	1
chr1	HAVANA	exon	156359954	156365401	ENSG00000237390.1	ENST00000451362.1	lincRNA	RP11-139I14.2	0.999914	0.000171999	0.000601995	0.00515996	0.343395	0.025	1
chr7	HAVANA	exon	86970839	86971000	ENSG00000182165.13	ENST00000359941.5	lincRNA	TP53TG1	0.999914	0.000171999	0.000343997	0.00163399	0.0649295	0.025	1
chr7	HAVANA	exon	86970839	86971000	ENSG00000182165.13	ENST00000416560.1	lincRNA	TP53TG1	0.999914	0.000171999	0.000343997	0.00163399	0.0649295	0.025	1
chr7	HAVANA	exon	86970671	86971000	ENSG00000182165.13	ENST00000610086.1	lincRNA	TP53TG1	0.999914	0.000171999	0.000343997	0.00163399	0.0649295	0.025	1
chr7	HAVANA	exon	86970839	86971000	ENSG00000182165.13	ENST00000432193.1	lincRNA	TP53TG1	0.999914	0.000171999	0.000343997	0.00163399	0.0649295	0.025	1
chr7	HAVANA	exon	86970839	86971000	ENSG00000182165.13	ENST00000421293.1	lincRNA	TP53TG1	0.999914	0.000171999	0.000343997	0.00163399	0.0649295	0.025	1
chr10	HAVANA	gene	37598113	37635959	ENSG00000235687.4	ENSG00000235687.4	lincRNA	LINC00993	0.000171999	0.999914	1	1	1	0.025	1
chr10	HAVANA	transcript	37598113	37635954	ENSG00000235687.4	ENST00000426471.1	lincRNA	LINC00993	0.000171999	0.999914	1	1	1	0.025	1
chr10	HAVANA	transcript	37600084	37635838	ENSG00000235687.4	ENST00000435629.1	lincRNA	LINC00993	0.000171999	0.999914	1	1	1	0.025	1
chr10	HAVANA	transcript	37604195	37635959	ENSG00000235687.4	ENST00000606476.1	lincRNA	LINC00993	0.000171999	0.999914	1	1	1	0.025	1
chr11	HAVANA	gene	64658158	64658547	ENSG00000267804.1	ENSG00000267804.1	lincRNA	RP11-665N17.4	0.999914	0.000171999	0.000343997	0.0350017	0.935071	0.025	1
chr11	HAVANA	transcript	64658158	64658547	ENSG00000267804.1	ENST00000601517.1	lincRNA	RP11-665N17.4	0.999914	0.000171999	0.000343997	0.0350017	0.935071	0.025	1
chr11	HAVANA	exon	64658158	64658547	ENSG00000267804.1	ENST00000601517.1	lincRNA	RP11-665N17.4	0.999914	0.000171999	0.000343997	0.0350017	0.935071	0.025	1
chr14	HAVANA	exon	57284472	57284605	ENSG00000258776.1	ENST00000557467.1	lincRNA	RP11-1085N6.5	0.999914	0.000171999	0.000171999	0.00103199	0.00713794	0.025	1
chr14	HAVANA	gene	71607842	71609970	ENSG00000269927.1	ENSG00000269927.1	lincRNA	RP6-91H8.3	0.000171999	0.999914	1	1	1	0.025	1
chr14	HAVANA	transcript	71607842	71609970	ENSG00000269927.1	ENST00000602957.1	lincRNA	RP6-91H8.3	0.000171999	0.999914	1	1	1	0.025	1
chr14	HAVANA	exon	71607842	71609970	ENSG00000269927.1	ENST00000602957.1	lincRNA	RP6-91H8.3	0.000171999	0.999914	1	1	1	0.025	1
chr15	HAVANA	transcript	24758217	24779055	ENSG00000259905.1	ENST00000565512.1	lincRNA	PWRN1	0.000171999	0.999914	0.999914	1	1	0.025	1
chr15	HAVANA	transcript	24766828	24779055	ENSG00000259905.1	ENST00000562244.1	lincRNA	PWRN1	0.000171999	0.999914	0.999914	1	1	0.025	1
chr15	HAVANA	exon	89938259	89939471	ENSG00000255571.2	ENST00000538734.2	lincRNA	LINC00925	0.000171999	0.999914	1	1	1	0.025	1
chr15	HAVANA	exon	89938259	89939471	ENSG00000255571.2	ENST00000546186.2	lincRNA	LINC00925	0.000171999	0.999914	1	1	1	0.025	1
chr19	HAVANA	exon	35068448	35068606	ENSG00000268751.1	ENST00000595013.1	lincRNA	SCGB1B2P	0.999914	0.000171999	0.000171999	0.000601995	0.00361197	0.025	1
chr17	HAVANA	gene	3705459	3706676	ENSG00000262194.1	ENSG00000262194.1	lincRNA	CTD-3195I5.5	2.58341e-06	0.999999	1	1	1	0.000343447	1
chr17	HAVANA	transcript	3705459	3706676	ENSG00000262194.1	ENST00000572988.1	lincRNA	CTD-3195I5.5	2.58341e-06	0.999999	1	1	1	0.000343447	1
chr17	HAVANA	exon	21825297	21825574	ENSG00000178130.8	ENST00000426869.3	lincRNA	FAM27L	1	3.35622e-07	1.85218e-06	0.000474418	0.241095	4.42877e-05	1
chr10	HAVANA	gene	134596683	134598269	ENSG00000234531.2	ENSG00000234531.2	lincRNA	RP11-288G11.3	1	4.71406e-08	2.62681e-06	0.0032887	0.480019	5.86322e-06	1
chr10	HAVANA	transcript	134596683	134598269	ENSG00000234531.2	ENST00000441365.2	lincRNA	RP11-288G11.3	1	4.71406e-08	2.62681e-06	0.0032887	0.480019	5.86322e-06	1
chr14	HAVANA	gene	19889386	19904890	ENSG00000215394.4	ENSG00000215394.4	lincRNA	BMS1P18	1	3.04403e-05	5.51786e-05	0.00132213	0.0596628	0.0027873	1
chr14	HAVANA	transcript	19889386	19904458	ENSG00000215394.4	ENST00000551908.1	lincRNA	BMS1P18	1	3.04403e-05	5.51786e-05	0.00132213	0.0596628	0.0027873	1
chr3	HAVANA	gene	3292371	3668980	ENSG00000223727.2	ENSG00000223727.2	lincRNA	AC026188.1	1	8.89564e-09	4.63478e-06	0.284455	1	7.89725e-07	1
chr3	HAVANA	transcript	3292371	3668980	ENSG00000223727.2	ENST00000420000.2	lincRNA	AC026188.1	1	8.89564e-09	4.63478e-06	0.284455	1	7.89725e-07	1
chr14	HAVANA	exon	106938455	106938644	ENSG00000187156.4	ENST00000449670.1	lincRNA	LINC00221	0.999999	4.00485e-06	8.43169e-05	0.18986	1	0.000343447	1
chr14	HAVANA	exon	106938474	106938644	ENSG00000187156.4	ENST00000334298.3	lincRNA	LINC00221	0.999999	4.00485e-06	8.43169e-05	0.18986	1	0.000343447	1
chr17	HAVANA	gene	53920038	53950300	ENSG00000262052.1	ENSG00000262052.1	lincRNA	RP11-763E3.1	1	9.3687e-09	5.37055e-06	0.00351178	0.150081	7.89725e-07	1
chr17	HAVANA	transcript	53920038	53950300	ENSG00000262052.1	ENST00000571972.1	lincRNA	RP11-763E3.1	1	9.3687e-09	5.37055e-06	0.00351178	0.150081	7.89725e-07	1
chr1	HAVANA	exon	91301383	91301718	ENSG00000233593.2	ENST00000455680.1	lincRNA	RP4-665J23.1	0.999998	4.1155e-06	6.94152e-05	0.0150144	0.348826	0.000343447	1
chr17	HAVANA	gene	21825297	21826499	ENSG00000178130.8	ENSG00000178130.8	lincRNA	FAM27L	1	9.6927e-09	7.58113e-08	0.000712039	1	7.89725e-07	1
chr17	HAVANA	transcript	21825297	21826499	ENSG00000178130.8	ENST00000426869.3	lincRNA	FAM27L	1	9.6927e-09	7.58113e-08	0.000712039	1	7.89725e-07	1
chr3	HAVANA	exon	194017424	194018306	ENSG00000214145.2	ENST00000429578.1	lincRNA	LINC00887	3.45491e-05	0.999984	0.999984	0.999993	0.999996	0.0027873	1
chr6	HAVANA	exon	5851739	5851895	ENSG00000233064.2	ENST00000454882.2	lincRNA	RP3-380B8.4	0.999984	3.45491e-05	6.88049e-05	0.000349509	0.00584841	0.0027873	1
chr1	HAVANA	exon	8086798	8087481	ENSG00000238290.1	ENST00000445300.1	lincRNA	RP11-431K24.1	0.999986	3.49777e-05	6.50065e-05	0.000206753	0.000640536	0.0027873	1
chr2	HAVANA	transcript	16236548	16245784	ENSG00000236989.1	ENST00000428280.1	lincRNA	AC142119.1	0.999828	0.000343997	0.000601995	0.00103199	0.00515996	0.025	1
chr2	HAVANA	exon	121467840	121468041	ENSG00000229774.1	ENST00000444963.1	lincRNA	AC018866.1	0.999828	0.000343997	0.00249398	0.0169419	0.0278638	0.025	1
chr4	HAVANA	gene	10686627	10699285	ENSG00000249334.1	ENSG00000249334.1	lincRNA	RP11-61G19.1	0.999828	0.000343997	0.00713794	0.148779	0.851221	0.025	1
chr4	HAVANA	transcript	10686627	10699285	ENSG00000249334.1	ENST00000505494.1	lincRNA	RP11-61G19.1	0.999828	0.000343997	0.00713794	0.148779	0.851221	0.025	1
chr4	HAVANA	gene	153229435	153231135	ENSG00000270302.1	ENSG00000270302.1	lincRNA	RP11-461L13.4	0.999828	0.000343997	0.000601995	0.0169419	0.411507	0.025	1
chr4	HAVANA	transcript	153229435	153231135	ENSG00000270302.1	ENST00000603643.1	lincRNA	RP11-461L13.4	0.999828	0.000343997	0.000601995	0.0169419	0.411507	0.025	1
chr5	HAVANA	gene	97421964	97496897	ENSG00000248901.1	ENSG00000248901.1	lincRNA	AC008834.1	0.000343997	0.999828	0.999828	0.999828	0.999828	0.025	1
chr5	HAVANA	transcript	97421964	97496897	ENSG00000248901.1	ENST00000505908.1	lincRNA	AC008834.1	0.000343997	0.999828	0.999828	0.999828	0.999828	0.025	1
chr5	HAVANA	gene	158654723	158672135	ENSG00000253315.1	ENSG00000253315.1	lincRNA	CTB-11I22.2	0.999828	0.000343997	0.000601995	0.0929653	0.990282	0.025	1
chr5	HAVANA	transcript	158654723	158672135	ENSG00000253315.1	ENST00000520323.1	lincRNA	CTB-11I22.2	0.999828	0.000343997	0.000601995	0.0929653	0.990282	0.025	1
chr5	HAVANA	gene	169758433	169760883	ENSG00000235172.3	ENSG00000235172.3	lincRNA	CTB-114C7.3	0.000343997	0.999828	0.999828	1	1	0.025	1
chr5	HAVANA	transcript	169758433	169760764	ENSG00000235172.3	ENST00000521471.1	lincRNA	CTB-114C7.3	0.000343997	0.999828	0.999828	1	1	0.025	1
chr5	HAVANA	exon	169760138	169760764	ENSG00000235172.3	ENST00000521471.1	lincRNA	CTB-114C7.3	0.000343997	0.999828	0.999828	1	1	0.025	1
chr5	HAVANA	transcript	169758434	169760714	ENSG00000235172.3	ENST00000518357.1	lincRNA	CTB-114C7.3	0.000343997	0.999828	0.999828	1	1	0.025	1
chr5	HAVANA	exon	169760138	169760714	ENSG00000235172.3	ENST00000518357.1	lincRNA	CTB-114C7.3	0.000343997	0.999828	0.999828	1	1	0.025	1
chr5	HAVANA	transcript	169758435	169760883	ENSG00000235172.3	ENST00000436248.3	lincRNA	CTB-114C7.3	0.000343997	0.999828	0.999828	1	1	0.025	1
chr5	HAVANA	exon	169760138	169760883	ENSG00000235172.3	ENST00000436248.3	lincRNA	CTB-114C7.3	0.000343997	0.999828	0.999828	1	1	0.025	1
chr5	HAVANA	gene	173001941	173003278	ENSG00000254164.1	ENSG00000254164.1	lincRNA	CTB-33O18.2	0.999828	0.000343997	0.00361197	0.411507	0.992862	0.025	1
chr5	HAVANA	transcript	173001941	173003278	ENSG00000254164.1	ENST00000520300.1	lincRNA	CTB-33O18.2	0.999828	0.000343997	0.00361197	0.411507	0.992862	0.025	1
chr6	HAVANA	exon	29945431	29945494	ENSG00000204625.6	ENST00000376800.3	lincRNA	HCG9	0.999828	0.000343997	0.00103199	0.00713794	0.517802	0.025	1
chr6	HAVANA	exon	29945431	29945494	ENSG00000204625.6	ENST00000463275.1	lincRNA	HCG9	0.999828	0.000343997	0.00103199	0.00713794	0.517802	0.025	1
chr7	HAVANA	gene	65991075	66007536	ENSG00000229180.4	ENSG00000229180.4	lincRNA	GS1-124K5.11	0.999828	0.000343997	0.0169419	0.171311	0.956484	0.025	1
chr7	HAVANA	transcript	65991075	66007536	ENSG00000229180.4	ENST00000449307.3	lincRNA	GS1-124K5.11	0.999828	0.000343997	0.0169419	0.171311	0.956484	0.025	1
chr7	HAVANA	exon	157294016	157294209	ENSG00000223872.1	ENST00000449903.1	lincRNA	AC006372.5	0.999828	0.000343997	0.00361197	0.411507	0.99484	0.025	1
chr8	ENSEMBL	transcript	9760898	9760982	ENSG00000253230.2	ENST00000385275.1	lincRNA	LINC00599	0.999828	0.000343997	0.00103199	0.0128999	0.310802	0.025	1
chr8	ENSEMBL	exon	9760898	9760982	ENSG00000253230.2	ENST00000385275.1	lincRNA	LINC00599	0.999828	0.000343997	0.00103199	0.0128999	0.310802	0.025	1
chr8	HAVANA	gene	138864570	138941287	ENSG00000254361.1	ENSG00000254361.1	lincRNA	RP11-238K6.2	0.000343997	0.999828	0.999914	1	1	0.025	1
chr8	HAVANA	transcript	138864570	138941287	ENSG00000254361.1	ENST00000519652.1	lincRNA	RP11-238K6.2	0.000343997	0.999828	0.999914	1	1	0.025	1
chr9	HAVANA	gene	132021341	132023860	ENSG00000241084.1	ENSG00000241084.1	lincRNA	RP11-344B5.3	0.000343997	0.999828	0.999828	1	1	0.025	1
chr9	HAVANA	transcript	132021341	132023860	ENSG00000241084.1	ENST00000435157.1	lincRNA	RP11-344B5.3	0.000343997	0.999828	0.999828	1	1	0.025	1
chr9	HAVANA	exon	132023610	132023860	ENSG00000241084.1	ENST00000435157.1	lincRNA	RP11-344B5.3	0.000343997	0.999828	0.999828	1	1	0.025	1
chr10	HAVANA	exon	77043559	77043815	ENSG00000226051.2	ENST00000531808.1	lincRNA	ZNF503-AS1	0.999828	0.000343997	0.000343997	0.00361197	0.0169419	0.025	1
chr14	HAVANA	exon	101293748	101293864	ENSG00000214548.10	ENST00000455286.1	lincRNA	MEG3	0.999828	0.000343997	0.000343997	0.000601995	0.00713794	0.025	1
chr15	HAVANA	gene	77817882	77826452	ENSG00000259362.2	ENSG00000259362.2	lincRNA	RP11-307C19.1	0.999828	0.000343997	0.00361197	0.0929653	0.27967	0.025	1
chr15	HAVANA	transcript	77817882	77826452	ENSG00000259362.2	ENST00000561283.2	lincRNA	RP11-307C19.1	0.999828	0.000343997	0.00361197	0.0929653	0.27967	0.025	1
chr16	HAVANA	exon	29150982	29151120	ENSG00000260517.1	ENST00000563477.1	lincRNA	RP11-426C22.5	0.999828	0.000343997	0.00103199	0.0350017	0.553406	0.025	1
chr17	HAVANA	gene	48290294	48292718	ENSG00000263176.1	ENSG00000263176.1	lincRNA	RP11-893F2.15	0.000343997	0.999828	0.999914	1	1	0.025	1
chr17	HAVANA	transcript	48290294	48292718	ENSG00000263176.1	ENST00000577175.1	lincRNA	RP11-893F2.15	0.000343997	0.999828	0.999914	1	1	0.025	1
chr13	HAVANA	gene	103046980	103048053	ENSG00000272143.1	ENSG00000272143.1	lincRNA	FGF14-AS2	1	8.26806e-08	7.44138e-05	0.0866707	0.863452	5.86322e-06	1
chr13	HAVANA	transcript	103046980	103048053	ENSG00000272143.1	ENST00000606448.1	lincRNA	FGF14-AS2	1	8.26806e-08	7.44138e-05	0.0866707	0.863452	5.86322e-06	1
chr13	HAVANA	exon	103046980	103048053	ENSG00000272143.1	ENST00000606448.1	lincRNA	FGF14-AS2	1	8.26806e-08	7.44138e-05	0.0866707	0.863452	5.86322e-06	1
chr16	HAVANA	transcript	25096913	25114879	ENSG00000260448.1	ENST00000566507.1	lincRNA	RP11-449H11.1	0.999982	4.03825e-05	0.000117261	0.000734527	0.0295547	0.0027873	1
chr3	HAVANA	exon	170136225	170136403	ENSG00000242578.1	ENST00000468232.1	lincRNA	RP11-469J4.3	0.999998	5.08377e-06	1.66372e-05	0.00223146	0.106914	0.000343447	1
chr21	HAVANA	gene	44251150	44256587	ENSG00000225218.1	ENSG00000225218.1	lincRNA	AP001628.6	8.94025e-08	1	1	1	1	5.86322e-06	1
chr21	HAVANA	transcript	44251150	44256587	ENSG00000225218.1	ENST00000431150.1	lincRNA	AP001628.6	8.94025e-08	1	1	1	1	5.86322e-06	1
chr5	HAVANA	gene	43033818	43034737	ENSG00000272382.1	ENSG00000272382.1	lincRNA	CTD-2035E11.4	1	7.02423e-07	5.40569e-06	0.000630845	0.0951997	4.42877e-05	1
chr5	HAVANA	transcript	43033818	43034737	ENSG00000272382.1	ENST00000607830.1	lincRNA	CTD-2035E11.4	1	7.02423e-07	5.40569e-06	0.000630845	0.0951997	4.42877e-05	1
chr5	HAVANA	exon	43033818	43034737	ENSG00000272382.1	ENST00000607830.1	lincRNA	CTD-2035E11.4	1	7.02423e-07	5.40569e-06	0.000630845	0.0951997	4.42877e-05	1
chr14	HAVANA	transcript	19872436	19925332	ENSG00000244306.5	ENST00000546382.1	lincRNA	CTD-2314B22.3	1	1.76828e-09	5.51209e-08	0.000115778	0.0632614	1.07673e-07	1
chr14	HAVANA	transcript	19880059	19925305	ENSG00000244306.5	ENST00000552602.1	lincRNA	CTD-2314B22.3	1	1.76828e-09	5.51209e-08	0.000115778	0.0632614	1.07673e-07	1
chr14	HAVANA	transcript	19880596	19925346	ENSG00000244306.5	ENST00000553153.1	lincRNA	CTD-2314B22.3	1	1.76828e-09	5.51209e-08	0.000115778	0.0632614	1.07673e-07	1
chr14	HAVANA	transcript	19882464	19925334	ENSG00000244306.5	ENST00000455088.2	lincRNA	CTD-2314B22.3	1	1.76828e-09	5.51209e-08	0.000115778	0.0632614	1.07673e-07	1
chr14	HAVANA	transcript	19883543	19925288	ENSG00000244306.5	ENST00000549813.1	lincRNA	CTD-2314B22.3	1	1.76828e-09	5.51209e-08	0.000115778	0.0632614	1.07673e-07	1
chr14	HAVANA	transcript	19883801	19925345	ENSG00000244306.5	ENST00000547648.1	lincRNA	CTD-2314B22.3	1	1.76828e-09	5.51209e-08	0.000115778	0.0632614	1.07673e-07	1
chr12	HAVANA	gene	93392994	93413596	ENSG00000257345.2	ENSG00000257345.2	lincRNA	RP11-511B23.1	0.99998	4.59407e-05	0.00059773	0.0353338	0.222717	0.0027873	1
chr12	HAVANA	transcript	93392994	93413596	ENSG00000257345.2	ENST00000552353.2	lincRNA	RP11-511B23.1	0.99998	4.59407e-05	0.00059773	0.0353338	0.222717	0.0027873	1
chr10	HAVANA	exon	42971076	42971412	ENSG00000185904.7	ENST00000424751.2	lincRNA	LINC00839	0.999977	4.94013e-05	4.94013e-05	0.000137395	0.00167446	0.0027873	1
chr17	HAVANA	exon	1616997	1617308	ENSG00000186594.8	ENST00000334146.3	lincRNA	MIR22HG	0.999977	4.94013e-05	7.26127e-05	0.000264948	0.000474699	0.0027873	1
chr17	HAVANA	exon	1616997	1617308	ENSG00000186594.8	ENST00000571091.1	lincRNA	MIR22HG	0.999977	4.94013e-05	7.26127e-05	0.000264948	0.000474699	0.0027873	1
chr17	HAVANA	exon	1616997	1617308	ENSG00000186594.8	ENST00000575626.1	lincRNA	MIR22HG	0.999977	4.94013e-05	7.26127e-05	0.000264948	0.000474699	0.0027873	1
chr17	HAVANA	exon	1616997	1617308	ENSG00000186594.8	ENST00000609398.1	lincRNA	MIR22HG	0.999977	4.94013e-05	7.26127e-05	0.000264948	0.000474699	0.0027873	1
chr17	HAVANA	exon	1616997	1617308	ENSG00000186594.8	ENST00000608198.1	lincRNA	MIR22HG	0.999977	4.94013e-05	7.26127e-05	0.000264948	0.000474699	0.0027873	1
chr17	HAVANA	exon	1616997	1617308	ENSG00000186594.8	ENST00000609442.1	lincRNA	MIR22HG	0.999977	4.94013e-05	7.26127e-05	0.000264948	0.000474699	0.0027873	1
chr17	HAVANA	exon	1616997	1617308	ENSG00000186594.8	ENST00000608913.1	lincRNA	MIR22HG	0.999977	4.94013e-05	7.26127e-05	0.000264948	0.000474699	0.0027873	1
chr17	HAVANA	exon	1616997	1617308	ENSG00000186594.8	ENST00000573075.1	lincRNA	MIR22HG	0.999977	4.94013e-05	7.26127e-05	0.000264948	0.000474699	0.0027873	1
chr17	HAVANA	exon	1616997	1617308	ENSG00000186594.8	ENST00000574016.1	lincRNA	MIR22HG	0.999977	4.94013e-05	7.26127e-05	0.000264948	0.000474699	0.0027873	1
chr17	HAVANA	exon	1616742	1617308	ENSG00000186594.8	ENST00000577164.1	lincRNA	MIR22HG	0.999977	4.94013e-05	7.26127e-05	0.000264948	0.000474699	0.0027873	1
chr6	HAVANA	exon	166352944	166354254	ENSG00000223414.2	ENST00000455853.1	lincRNA	LINC00473	0.999998	6.38057e-06	0.00123015	0.705982	1	0.000343447	1
chr4	HAVANA	transcript	41881538	41884587	ENSG00000245870.2	ENST00000499082.2	lincRNA	LINC00682	1	8.81589e-19	2.64619e-11	0.0146578	0.787046	4.57128e-17	1
chr2	HAVANA	exon	114737146	114737705	ENSG00000234199.2	ENST00000412690.1	lincRNA	AC010982.1	0.999975	5.53502e-05	0.000128025	0.000171841	0.00242808	0.0027873	1
chr14	HAVANA	exon	62331598	62331976	ENSG00000258882.1	ENST00000554436.1	lincRNA	CTD-2277K2.1	0.999975	5.53502e-05	0.000501131	0.122762	1	0.0027873	1
chr16	HAVANA	transcript	79787283	79804198	ENSG00000261390.1	ENST00000568389.1	lincRNA	RP11-345M22.2	0.999975	5.53502e-05	0.000254646	0.0093767	0.305103	0.0027873	1
chr1	HAVANA	gene	17197440	17200587	ENSG00000228549.2	ENSG00000228549.2	lincRNA	U1	1	1.25663e-13	1.15222e-11	4.11392e-05	0.688584	5.62558e-12	1
chr1	HAVANA	transcript	17197440	17200574	ENSG00000228549.2	ENST00000438002.1	lincRNA	U1	1	1.25663e-13	1.15222e-11	4.11392e-05	0.688584	5.62558e-12	1
chr5	HAVANA	gene	27472399	27496508	ENSG00000250337.1	ENSG00000250337.1	lincRNA	LINC01021	0.999971	6.37971e-05	9.48342e-05	0.0262122	0.96637	0.0027873	1
chr5	HAVANA	transcript	27472399	27486253	ENSG00000250337.1	ENST00000512067.1	lincRNA	LINC01021	0.999971	6.37971e-05	9.48342e-05	0.0262122	0.96637	0.0027873	1
chr5	HAVANA	exon	27472399	27472626	ENSG00000250337.1	ENST00000512067.1	lincRNA	LINC01021	0.999971	6.37971e-05	9.48342e-05	0.0262122	0.96637	0.0027873	1
chr5	HAVANA	transcript	27472399	27496508	ENSG00000250337.1	ENST00000510165.1	lincRNA	LINC01021	0.999971	6.37971e-05	9.48342e-05	0.0262122	0.96637	0.0027873	1
chr5	HAVANA	exon	27472399	27472626	ENSG00000250337.1	ENST00000510165.1	lincRNA	LINC01021	0.999971	6.37971e-05	9.48342e-05	0.0262122	0.96637	0.0027873	1
chr5	HAVANA	transcript	27472414	27494425	ENSG00000250337.1	ENST00000505775.1	lincRNA	LINC01021	0.999971	6.37971e-05	9.48342e-05	0.0262122	0.96637	0.0027873	1
chr5	HAVANA	exon	27472414	27472626	ENSG00000250337.1	ENST00000505775.1	lincRNA	LINC01021	0.999971	6.37971e-05	9.48342e-05	0.0262122	0.96637	0.0027873	1
chr5	HAVANA	transcript	27472414	27494425	ENSG00000250337.1	ENST00000514844.1	lincRNA	LINC01021	0.999971	6.37971e-05	9.48342e-05	0.0262122	0.96637	0.0027873	1
chr5	HAVANA	exon	27472414	27472626	ENSG00000250337.1	ENST00000514844.1	lincRNA	LINC01021	0.999971	6.37971e-05	9.48342e-05	0.0262122	0.96637	0.0027873	1
chr5	HAVANA	transcript	27472414	27494425	ENSG00000250337.1	ENST00000503107.1	lincRNA	LINC01021	0.999971	6.37971e-05	9.48342e-05	0.0262122	0.96637	0.0027873	1
chr5	HAVANA	exon	27472414	27472626	ENSG00000250337.1	ENST00000503107.1	lincRNA	LINC01021	0.999971	6.37971e-05	9.48342e-05	0.0262122	0.96637	0.0027873	1
chr19	HAVANA	exon	17516550	17517105	ENSG00000269640.1	ENST00000595892.1	lincRNA	CTD-2521M24.9	0.999971	6.37971e-05	0.020016	0.887813	1	0.0027873	1
chr19	HAVANA	transcript	17516587	17517168	ENSG00000269640.1	ENST00000598356.1	lincRNA	CTD-2521M24.9	0.999971	6.37971e-05	0.020016	0.887813	1	0.0027873	1
chr19	HAVANA	exon	17516633	17517105	ENSG00000269640.1	ENST00000596322.1	lincRNA	CTD-2521M24.9	0.999971	6.37971e-05	0.020016	0.887813	1	0.0027873	1
chr1	HAVANA	gene	1185157	1186714	ENSG00000260179.1	ENSG00000260179.1	lincRNA	RP5-902P8.12	0.000601995	0.999656	0.999828	1	1	0.025	1
chr1	HAVANA	transcript	1185157	1186714	ENSG00000260179.1	ENST00000565563.1	lincRNA	RP5-902P8.12	0.000601995	0.999656	0.999828	1	1	0.025	1
chr1	HAVANA	exon	1185157	1186714	ENSG00000260179.1	ENST00000565563.1	lincRNA	RP5-902P8.12	0.000601995	0.999656	0.999828	1	1	0.025	1
chr1	HAVANA	gene	110438595	110440483	ENSG00000261055.1	ENSG00000261055.1	lincRNA	RP11-195M16.3	0.000601995	0.999656	0.999914	1	1	0.025	1
chr1	HAVANA	transcript	110438595	110440483	ENSG00000261055.1	ENST00000565955.1	lincRNA	RP11-195M16.3	0.000601995	0.999656	0.999914	1	1	0.025	1
chr1	HAVANA	exon	110438595	110440483	ENSG00000261055.1	ENST00000565955.1	lincRNA	RP11-195M16.3	0.000601995	0.999656	0.999914	1	1	0.025	1
chr2	HAVANA	gene	6506142	6515554	ENSG00000227007.1	ENSG00000227007.1	lincRNA	AC105253.1	0.000601995	0.999656	0.999914	1	1	0.025	1
chr2	HAVANA	transcript	6506142	6515554	ENSG00000227007.1	ENST00000448901.1	lincRNA	AC105253.1	0.000601995	0.999656	0.999914	1	1	0.025	1
chr2	HAVANA	exon	242989846	242989914	ENSG00000232002.1	ENST00000446593.1	lincRNA	AC093642.6	0.999656	0.000601995	0.000601995	0.00713794	0.0534056	0.025	1
chr4	HAVANA	exon	175444852	175445773	ENSG00000250596.1	ENST00000515178.1	lincRNA	RP11-440I14.2	0.999656	0.000601995	0.00249398	0.0534056	0.851221	0.025	1
chr6	HAVANA	gene	2917128	2917967	ENSG00000228365.1	ENSG00000228365.1	lincRNA	RP1-90J20.2	0.999656	0.000601995	0.00103199	0.27967	0.935071	0.025	1
chr6	HAVANA	transcript	2917128	2917967	ENSG00000228365.1	ENST00000437718.1	lincRNA	RP1-90J20.2	0.999656	0.000601995	0.00103199	0.27967	0.935071	0.025	1
chr7	HAVANA	gene	56549798	56550988	ENSG00000225488.1	ENSG00000225488.1	lincRNA	RP11-760D2.1	0.000601995	0.999656	0.999656	1	1	0.025	1
chr7	HAVANA	transcript	56549798	56550988	ENSG00000225488.1	ENST00000436042.1	lincRNA	RP11-760D2.1	0.000601995	0.999656	0.999656	1	1	0.025	1
chr7	HAVANA	exon	56550668	56550988	ENSG00000225488.1	ENST00000436042.1	lincRNA	RP11-760D2.1	0.000601995	0.999656	0.999656	1	1	0.025	1
chr7	HAVANA	exon	104581653	104582192	ENSG00000237513.1	ENST00000417026.1	lincRNA	RP11-325F22.2	0.000601995	0.999656	1	1	1	0.025	1
chr11	HAVANA	gene	116510139	116528969	ENSG00000237937.1	ENSG00000237937.1	lincRNA	AP000770.1	0.999656	0.000601995	0.00103199	0.00971792	0.00971792	0.025	1
chr11	HAVANA	transcript	116510139	116528969	ENSG00000237937.1	ENST00000444123.1	lincRNA	AP000770.1	0.999656	0.000601995	0.00103199	0.00971792	0.00971792	0.025	1
chr11	HAVANA	transcript	116510197	116525906	ENSG00000237937.1	ENST00000439483.1	lincRNA	AP000770.1	0.999656	0.000601995	0.00103199	0.00971792	0.00971792	0.025	1
chr13	HAVANA	gene	40918094	40924440	ENSG00000230058.1	ENSG00000230058.1	lincRNA	RP11-172E9.2	0.999656	0.000601995	0.00249398	0.411507	0.996388	0.025	1
chr13	HAVANA	transcript	40918094	40924440	ENSG00000230058.1	ENST00000400432.3	lincRNA	RP11-172E9.2	0.999656	0.000601995	0.00249398	0.411507	0.996388	0.025	1
chr14	HAVANA	transcript	19932156	19933365	ENSG00000257931.2	ENST00000550892.1	lincRNA	CTD-2311B13.7	0.999656	0.000601995	0.00163399	0.00713794	0.171311	0.025	1
chr14	ENSEMBL	exon	62584197	62584306	ENSG00000186369.5	ENST00000334389.4	lincRNA	LINC00643	0.999656	0.000601995	0.00249398	0.72033	0.956484	0.025	1
chr14	HAVANA	exon	101402109	101402336	ENSG00000258399.2	ENST00000556475.1	lincRNA	MEG8	0.999656	0.000601995	0.00103199	0.0218438	0.482198	0.025	1
chr16	HAVANA	gene	32199654	32204851	ENSG00000260847.1	ENSG00000260847.1	lincRNA	RP11-17M15.1	0.999656	0.000601995	0.00361197	0.0929653	0.623065	0.025	1
chr16	HAVANA	transcript	32199654	32204851	ENSG00000260847.1	ENST00000563407.1	lincRNA	RP11-17M15.1	0.999656	0.000601995	0.00361197	0.0929653	0.623065	0.025	1
chr16	HAVANA	exon	86524459	86524610	ENSG00000268388.1	ENST00000599749.1	lincRNA	FENDRR	0.000601995	0.999656	0.999656	0.999656	0.999914	0.025	1
chr16	HAVANA	exon	86524459	86524610	ENSG00000268388.1	ENST00000594398.1	lincRNA	FENDRR	0.000601995	0.999656	0.999656	0.999656	0.999914	0.025	1
chr16	HAVANA	exon	86523874	86524610	ENSG00000268388.1	ENST00000593604.1	lincRNA	FENDRR	0.000601995	0.999656	0.999656	0.999656	0.999914	0.025	1
chr17	HAVANA	gene	30157750	30158769	ENSG00000265046.1	ENSG00000265046.1	lincRNA	CTC-542B22.1	0.000601995	0.999656	0.999828	1	1	0.025	1
chr17	HAVANA	transcript	30157750	30158769	ENSG00000265046.1	ENST00000585025.1	lincRNA	CTC-542B22.1	0.000601995	0.999656	0.999828	1	1	0.025	1
chr17	HAVANA	exon	30158433	30158769	ENSG00000265046.1	ENST00000585025.1	lincRNA	CTC-542B22.1	0.000601995	0.999656	0.999828	1	1	0.025	1
chr17	HAVANA	gene	37913974	37920089	ENSG00000264198.1	ENSG00000264198.1	lincRNA	RP11-94L15.2	0.000601995	0.999656	0.999828	1	1	0.025	1
chr17	HAVANA	transcript	37913974	37920089	ENSG00000264198.1	ENST00000488188.2	lincRNA	RP11-94L15.2	0.000601995	0.999656	0.999828	1	1	0.025	1
chr17	HAVANA	exon	37913974	37920089	ENSG00000264198.1	ENST00000488188.2	lincRNA	RP11-94L15.2	0.000601995	0.999656	0.999828	1	1	0.025	1
chr18	HAVANA	gene	45027543	45084754	ENSG00000261307.1	ENSG00000261307.1	lincRNA	RP11-157P23.2	0.999656	0.000601995	0.00103199	0.0128999	0.871689	0.025	1
chr18	HAVANA	transcript	45027543	45084754	ENSG00000261307.1	ENST00000565127.1	lincRNA	RP11-157P23.2	0.999656	0.000601995	0.00103199	0.0128999	0.871689	0.025	1
chr19	HAVANA	gene	23582035	23598877	ENSG00000269416.1	ENSG00000269416.1	lincRNA	CTB-175P5.4	0.999656	0.000601995	0.148779	0.623065	0.992862	0.025	1
chr19	HAVANA	transcript	23582035	23598873	ENSG00000269416.1	ENST00000600643.1	lincRNA	CTB-175P5.4	0.999656	0.000601995	0.148779	0.623065	0.992862	0.025	1
chr19	HAVANA	exon	23598696	23598873	ENSG00000269416.1	ENST00000600643.1	lincRNA	CTB-175P5.4	0.999656	0.000601995	0.148779	0.623065	0.992862	0.025	1
chr19	HAVANA	transcript	23583786	23598861	ENSG00000269416.1	ENST00000593573.1	lincRNA	CTB-175P5.4	0.999656	0.000601995	0.148779	0.623065	0.992862	0.025	1
chr19	HAVANA	exon	23598696	23598861	ENSG00000269416.1	ENST00000593573.1	lincRNA	CTB-175P5.4	0.999656	0.000601995	0.148779	0.623065	0.992862	0.025	1
chr19	HAVANA	transcript	23583789	23598877	ENSG00000269416.1	ENST00000601293.1	lincRNA	CTB-175P5.4	0.999656	0.000601995	0.148779	0.623065	0.992862	0.025	1
chr19	HAVANA	exon	23598696	23598877	ENSG00000269416.1	ENST00000601293.1	lincRNA	CTB-175P5.4	0.999656	0.000601995	0.148779	0.623065	0.992862	0.025	1
chr19	HAVANA	transcript	23585164	23598876	ENSG00000269416.1	ENST00000602077.1	lincRNA	CTB-175P5.4	0.999656	0.000601995	0.148779	0.623065	0.992862	0.025	1
chr19	HAVANA	exon	23598706	23598876	ENSG00000269416.1	ENST00000602077.1	lincRNA	CTB-175P5.4	0.999656	0.000601995	0.148779	0.623065	0.992862	0.025	1
chr19	HAVANA	transcript	23585219	23598867	ENSG00000269416.1	ENST00000598922.1	lincRNA	CTB-175P5.4	0.999656	0.000601995	0.148779	0.623065	0.992862	0.025	1
chr19	HAVANA	exon	23598696	23598867	ENSG00000269416.1	ENST00000598922.1	lincRNA	CTB-175P5.4	0.999656	0.000601995	0.148779	0.623065	0.992862	0.025	1
chr19	HAVANA	transcript	23586014	23598876	ENSG00000269416.1	ENST00000601338.1	lincRNA	CTB-175P5.4	0.999656	0.000601995	0.148779	0.623065	0.992862	0.025	1
chr19	HAVANA	exon	23598706	23598876	ENSG00000269416.1	ENST00000601338.1	lincRNA	CTB-175P5.4	0.999656	0.000601995	0.148779	0.623065	0.992862	0.025	1
chr19	HAVANA	transcript	23586082	23598867	ENSG00000269416.1	ENST00000594576.1	lincRNA	CTB-175P5.4	0.999656	0.000601995	0.148779	0.623065	0.992862	0.025	1
chr19	HAVANA	exon	23598706	23598867	ENSG00000269416.1	ENST00000594576.1	lincRNA	CTB-175P5.4	0.999656	0.000601995	0.148779	0.623065	0.992862	0.025	1
chr19	HAVANA	exon	38308125	38308366	ENSG00000267640.1	ENST00000592103.1	lincRNA	CTD-2554C21.2	0.999656	0.000601995	0.00361197	0.0780014	0.517802	0.025	1
chr19	HAVANA	exon	56989552	56989750	ENSG00000166770.6	ENST00000588158.1	lincRNA	ZNF667-AS1	0.999656	0.000601995	0.00361197	0.221964	0.907035	0.025	1
chr19	HAVANA	exon	56989559	56989746	ENSG00000166770.6	ENST00000591797.1	lincRNA	ZNF667-AS1	0.999656	0.000601995	0.00361197	0.221964	0.907035	0.025	1
chr22	HAVANA	exon	21823906	21825558	ENSG00000206140.5	ENST00000449424.1	lincRNA	TMEM191C	0.999656	0.000601995	0.00249398	0.148779	0.956484	0.025	1
chr22	ENSEMBL	exon	21823906	21825558	ENSG00000206140.5	ENST00000536718.1	lincRNA	TMEM191C	0.999656	0.000601995	0.00249398	0.148779	0.956484	0.025	1
chr2	HAVANA	exon	239463115	239463695	ENSG00000225493.1	ENST00000446979.1	lincRNA	AC092619.1	0.999965	7.26127e-05	7.26127e-05	0.000140554	0.00600941	0.0027873	1
chr2	HAVANA	gene	61378568	61389240	ENSG00000271889.1	ENSG00000271889.1	lincRNA	RP11-493E12.1	0.999964	7.26232e-05	0.000263908	0.474526	0.999456	0.0027873	1
chr2	HAVANA	transcript	61378568	61389231	ENSG00000271889.1	ENST00000605902.1	lincRNA	RP11-493E12.1	0.999964	7.26232e-05	0.000263908	0.474526	0.999456	0.0027873	1
chr14	HAVANA	exon	106938445	106938644	ENSG00000187156.4	ENST00000433371.1	lincRNA	LINC00221	1	1.16554e-06	0.000162026	0.423275	1	4.42877e-05	1
chr18	HAVANA	exon	5238549	5239048	ENSG00000263753.2	ENST00000580684.1	lincRNA	LINC00667	0.999997	9.1945e-06	0.00556136	0.779284	0.998066	0.000343447	1
chr9	HAVANA	gene	97094758	97123230	ENSG00000232063.1	ENSG00000232063.1	lincRNA	RP11-307E17.8	0.999996	1.09388e-05	2.45293e-05	0.000232662	0.00672695	0.000343447	1
chr9	HAVANA	transcript	97094758	97123230	ENSG00000232063.1	ENST00000454869.1	lincRNA	RP11-307E17.8	0.999996	1.09388e-05	2.45293e-05	0.000232662	0.00672695	0.000343447	1
chr9	HAVANA	exon	97094758	97095270	ENSG00000232063.1	ENST00000454869.1	lincRNA	RP11-307E17.8	0.999996	1.09388e-05	2.45293e-05	0.000232662	0.00672695	0.000343447	1
chr7	HAVANA	exon	63353543	63353664	ENSG00000236299.3	ENST00000433918.1	lincRNA	RP11-340I6.7	0.999959	9.15441e-05	0.000263616	0.0023208	0.0579061	0.0027873	1
chr7	HAVANA	exon	63353543	63353664	ENSG00000236299.3	ENST00000587736.1	lincRNA	RP11-340I6.7	0.999959	9.15441e-05	0.000263616	0.0023208	0.0579061	0.0027873	1
chr7	HAVANA	exon	63353543	63353856	ENSG00000236299.3	ENST00000596855.1	lincRNA	RP11-340I6.7	0.999959	9.15441e-05	0.000263616	0.0023208	0.0579061	0.0027873	1
chr7	HAVANA	exon	63353543	63353664	ENSG00000236299.3	ENST00000594855.1	lincRNA	RP11-340I6.7	0.999959	9.15441e-05	0.000263616	0.0023208	0.0579061	0.0027873	1
chr7	HAVANA	exon	63353543	63353664	ENSG00000236299.3	ENST00000587704.1	lincRNA	RP11-340I6.7	0.999959	9.15441e-05	0.000263616	0.0023208	0.0579061	0.0027873	1
chr7	HAVANA	exon	63353543	63353664	ENSG00000236299.3	ENST00000593670.1	lincRNA	RP11-340I6.7	0.999959	9.15441e-05	0.000263616	0.0023208	0.0579061	0.0027873	1
chr9	HAVANA	exon	99449338	99449606	ENSG00000224848.1	ENST00000423924.1	lincRNA	RP11-535M15.1	0.999954	9.48342e-05	0.000474699	0.00421919	0.0159624	0.0027873	1
chr2	HAVANA	transcript	11988748	12006410	ENSG00000224184.1	ENST00000429878.1	lincRNA	AC096559.1	1	1.99743e-07	3.3719e-06	0.0145065	0.962225	5.86322e-06	1
chr3	HAVANA	transcript	3302491	3525799	ENSG00000223727.2	ENST00000451031.1	lincRNA	AC026188.1	1	1.58889e-06	7.17574e-05	0.464605	1	4.42877e-05	1
chr3	HAVANA	transcript	3356990	3525781	ENSG00000223727.2	ENST00000455703.1	lincRNA	AC026188.1	1	1.58889e-06	7.17574e-05	0.464605	1	4.42877e-05	1
chr1	HAVANA	transcript	95197689	95208051	ENSG00000224081.3	ENST00000424711.1	lincRNA	LINC01057	0.000102326	0.999949	0.999949	0.999984	0.999999	0.0027873	1
chr5	HAVANA	exon	159912306	159914433	ENSG00000253522.2	ENST00000517927.1	lincRNA	MIR146A	0.999949	0.000102326	0.000191097	0.0021661	0.112682	0.0027873	1
chr11	HAVANA	transcript	45377051	45378204	ENSG00000254427.1	ENST00000524488.1	lincRNA	RP11-430H10.1	0.999949	0.000102326	0.00132632	0.0425529	0.369023	0.0027873	1
chr11	HAVANA	transcript	45377052	45378199	ENSG00000254427.1	ENST00000524565.1	lincRNA	RP11-430H10.1	0.999949	0.000102326	0.00132632	0.0425529	0.369023	0.0027873	1
chr5	HAVANA	gene	50265494	50266021	ENSG00000248918.2	ENSG00000248918.2	lincRNA	CTD-2089N3.3	0.999994	1.39213e-05	0.000288854	0.0125132	0.101328	0.000343447	1
chr5	HAVANA	transcript	50265494	50266021	ENSG00000248918.2	ENST00000508923.2	lincRNA	CTD-2089N3.3	0.999994	1.39213e-05	0.000288854	0.0125132	0.101328	0.000343447	1
chr5	HAVANA	exon	50265494	50265788	ENSG00000248918.2	ENST00000508923.2	lincRNA	CTD-2089N3.3	0.999994	1.39213e-05	0.000288854	0.0125132	0.101328	0.000343447	1
chr4	HAVANA	transcript	41881564	41883860	ENSG00000245870.2	ENST00000498940.1	lincRNA	LINC00682	1	4.55035e-15	2.54391e-09	0.0114761	0.458344	1.12098e-13	1
chr1	HAVANA	gene	16841140	16842249	ENSG00000261135.1	ENSG00000261135.1	lincRNA	RP4-798A10.7	0.00103199	0.999398	0.999398	0.999828	1	0.025	1
chr1	HAVANA	transcript	16841140	16842249	ENSG00000261135.1	ENST00000562878.1	lincRNA	RP4-798A10.7	0.00103199	0.999398	0.999398	0.999828	1	0.025	1
chr1	HAVANA	exon	16841140	16842249	ENSG00000261135.1	ENST00000562878.1	lincRNA	RP4-798A10.7	0.00103199	0.999398	0.999398	0.999828	1	0.025	1
chr2	HAVANA	gene	38658436	38660715	ENSG00000235009.1	ENSG00000235009.1	lincRNA	AC093822.1	0.999398	0.00103199	0.00103199	0.00103199	0.00361197	0.025	1
chr2	HAVANA	transcript	38658436	38660715	ENSG00000235009.1	ENST00000457385.1	lincRNA	AC093822.1	0.999398	0.00103199	0.00103199	0.00103199	0.00361197	0.025	1
chr3	HAVANA	gene	162845711	163079351	ENSG00000241369.1	ENSG00000241369.1	lincRNA	CT64	0.00103199	0.999398	0.999398	0.999828	1	0.025	1
chr3	HAVANA	transcript	162917411	163079351	ENSG00000241369.1	ENST00000489012.1	lincRNA	CT64	0.00103199	0.999398	0.999398	0.999828	1	0.025	1
chr4	HAVANA	gene	29048213	29050387	ENSG00000249228.1	ENSG00000249228.1	lincRNA	RP11-769N22.1	0.00103199	0.999398	0.999398	0.999656	1	0.025	1
chr4	HAVANA	transcript	29048213	29050387	ENSG00000249228.1	ENST00000514855.1	lincRNA	RP11-769N22.1	0.00103199	0.999398	0.999398	0.999656	1	0.025	1
chr4	HAVANA	exon	41883503	41883860	ENSG00000245870.2	ENST00000498940.1	lincRNA	LINC00682	0.999398	0.00103199	0.0780014	0.921999	0.9871	0.025	1
chr4	HAVANA	gene	158493642	158497306	ENSG00000234111.2	ENSG00000234111.2	lincRNA	RP11-364P22.1	0.999398	0.00103199	0.00249398	0.148779	0.890351	0.025	1
chr4	HAVANA	transcript	158493642	158497306	ENSG00000234111.2	ENST00000507108.1	lincRNA	RP11-364P22.1	0.999398	0.00103199	0.00249398	0.148779	0.890351	0.025	1
chr4	HAVANA	exon	158496050	158497306	ENSG00000234111.2	ENST00000507108.1	lincRNA	RP11-364P22.1	0.999398	0.00103199	0.00249398	0.148779	0.890351	0.025	1
chr4	HAVANA	transcript	158493688	158496976	ENSG00000234111.2	ENST00000455598.1	lincRNA	RP11-364P22.1	0.999398	0.00103199	0.00249398	0.148779	0.890351	0.025	1
chr4	HAVANA	exon	158496050	158496976	ENSG00000234111.2	ENST00000455598.1	lincRNA	RP11-364P22.1	0.999398	0.00103199	0.00249398	0.148779	0.890351	0.025	1
chr4	HAVANA	transcript	158493688	158496976	ENSG00000234111.2	ENST00000509450.1	lincRNA	RP11-364P22.1	0.999398	0.00103199	0.00249398	0.148779	0.890351	0.025	1
chr4	HAVANA	exon	158496050	158496976	ENSG00000234111.2	ENST00000509450.1	lincRNA	RP11-364P22.1	0.999398	0.00103199	0.00249398	0.148779	0.890351	0.025	1
chr5	HAVANA	exon	87968783	87968846	ENSG00000245526.4	ENST00000506978.1	lincRNA	LINC00461	0.999398	0.00103199	0.00103199	0.00249398	0.00713794	0.025	1
chr5	HAVANA	exon	87968783	87968846	ENSG00000245526.4	ENST00000502301.1	lincRNA	LINC00461	0.999398	0.00103199	0.00103199	0.00249398	0.00713794	0.025	1
chr5	HAVANA	exon	87968783	87968846	ENSG00000245526.4	ENST00000513805.1	lincRNA	LINC00461	0.999398	0.00103199	0.00103199	0.00249398	0.00713794	0.025	1
chr5	HAVANA	exon	87968783	87969143	ENSG00000245526.4	ENST00000505030.1	lincRNA	LINC00461	0.999398	0.00103199	0.00103199	0.00249398	0.00713794	0.025	1
chr5	HAVANA	exon	87968783	87968908	ENSG00000245526.4	ENST00000500197.2	lincRNA	LINC00461	0.999398	0.00103199	0.00103199	0.00249398	0.00713794	0.025	1
chr5	HAVANA	exon	87968783	87968846	ENSG00000245526.4	ENST00000511014.2	lincRNA	LINC00461	0.999398	0.00103199	0.00103199	0.00249398	0.00713794	0.025	1
chr5	HAVANA	exon	87968783	87968908	ENSG00000245526.4	ENST00000504246.1	lincRNA	LINC00461	0.999398	0.00103199	0.00103199	0.00249398	0.00713794	0.025	1
chr5	HAVANA	exon	87968783	87968846	ENSG00000245526.4	ENST00000513026.1	lincRNA	LINC00461	0.999398	0.00103199	0.00103199	0.00249398	0.00713794	0.025	1
chr5	HAVANA	exon	87968783	87968908	ENSG00000245526.4	ENST00000513893.1	lincRNA	LINC00461	0.999398	0.00103199	0.00103199	0.00249398	0.00713794	0.025	1
chr5	HAVANA	exon	87968783	87968908	ENSG00000245526.4	ENST00000509265.1	lincRNA	LINC00461	0.999398	0.00103199	0.00103199	0.00249398	0.00713794	0.025	1
chr5	HAVANA	gene	99989816	99993674	ENSG00000250806.2	ENSG00000250806.2	lincRNA	CTC-293G12.1	0.00103199	0.999398	0.999914	0.999914	1	0.025	1
chr5	HAVANA	transcript	99989816	99993674	ENSG00000250806.2	ENST00000511592.1	lincRNA	CTC-293G12.1	0.00103199	0.999398	0.999914	0.999914	1	0.025	1
chr7	HAVANA	gene	36790292	36802686	ENSG00000229424.1	ENSG00000229424.1	lincRNA	AC007349.4	0.999398	0.00103199	0.00163399	0.221964	0.890351	0.025	1
chr7	HAVANA	transcript	36790292	36802686	ENSG00000229424.1	ENST00000419326.1	lincRNA	AC007349.4	0.999398	0.00103199	0.00163399	0.221964	0.890351	0.025	1
chr7	HAVANA	exon	46017949	46018067	ENSG00000237471.1	ENST00000416708.1	lincRNA	AC073115.6	0.00103199	0.999398	0.999398	0.999398	0.999914	0.025	1
chr8	HAVANA	exon	29605825	29606095	ENSG00000253490.1	ENST00000522158.1	lincRNA	AC145110.1	0.999398	0.00103199	0.00103199	0.0218438	0.195648	0.025	1
chr8	HAVANA	exon	29605841	29606095	ENSG00000253490.1	ENST00000523123.1	lincRNA	AC145110.1	0.999398	0.00103199	0.00103199	0.0218438	0.195648	0.025	1
chr8	HAVANA	exon	29605866	29606095	ENSG00000253490.1	ENST00000517491.1	lincRNA	AC145110.1	0.999398	0.00103199	0.00103199	0.0218438	0.195648	0.025	1
chr8	HAVANA	transcript	33865374	33896441	ENSG00000253642.1	ENST00000521541.1	lincRNA	RP11-317N12.1	0.00103199	0.999398	0.999656	0.999828	1	0.025	1
chr8	HAVANA	transcript	33865375	33896526	ENSG00000253642.1	ENST00000523336.1	lincRNA	RP11-317N12.1	0.00103199	0.999398	0.999656	0.999828	1	0.025	1
chr8	HAVANA	exon	61566013	61566120	ENSG00000254869.1	ENST00000529518.1	lincRNA	RP11-91I20.2	0.999398	0.00103199	0.00163399	0.0534056	0.148779	0.025	1
chr9	HAVANA	gene	98412436	98478000	ENSG00000228142.2	ENSG00000228142.2	lincRNA	RP11-180I4.2	0.999398	0.00103199	0.00713794	0.446594	0.890351	0.025	1
chr9	HAVANA	transcript	98412436	98478000	ENSG00000228142.2	ENST00000422343.1	lincRNA	RP11-180I4.2	0.999398	0.00103199	0.00713794	0.446594	0.890351	0.025	1
chr9	HAVANA	exon	98477686	98478000	ENSG00000228142.2	ENST00000422343.1	lincRNA	RP11-180I4.2	0.999398	0.00103199	0.00713794	0.446594	0.890351	0.025	1
chr9	HAVANA	transcript	98412444	98477979	ENSG00000228142.2	ENST00000580326.1	lincRNA	RP11-180I4.2	0.999398	0.00103199	0.00713794	0.446594	0.890351	0.025	1
chr9	HAVANA	exon	98477686	98477979	ENSG00000228142.2	ENST00000580326.1	lincRNA	RP11-180I4.2	0.999398	0.00103199	0.00713794	0.446594	0.890351	0.025	1
chr9	HAVANA	gene	129289897	129292622	ENSG00000226078.1	ENSG00000226078.1	lincRNA	RP11-205K6.2	0.999398	0.00103199	0.00971792	0.310802	0.935071	0.025	1
chr9	HAVANA	transcript	129289897	129292622	ENSG00000226078.1	ENST00000425153.1	lincRNA	RP11-205K6.2	0.999398	0.00103199	0.00971792	0.310802	0.935071	0.025	1
chr10	HAVANA	gene	27632365	27633846	ENSG00000260151.1	ENSG00000260151.1	lincRNA	RP11-748L13.6	0.999398	0.00103199	0.00103199	0.00515996	0.0350017	0.025	1
chr10	HAVANA	transcript	27632365	27633846	ENSG00000260151.1	ENST00000568270.1	lincRNA	RP11-748L13.6	0.999398	0.00103199	0.00103199	0.00515996	0.0350017	0.025	1
chr10	HAVANA	exon	27633668	27633846	ENSG00000260151.1	ENST00000568270.1	lincRNA	RP11-748L13.6	0.999398	0.00103199	0.00103199	0.00515996	0.0350017	0.025	1
chr12	HAVANA	gene	72102951	72104154	ENSG00000257515.1	ENSG00000257515.1	lincRNA	RP11-498M15.1	0.999398	0.00103199	0.00515996	0.171311	0.997506	0.025	1
chr12	HAVANA	transcript	72102951	72104154	ENSG00000257515.1	ENST00000549710.1	lincRNA	RP11-498M15.1	0.999398	0.00103199	0.00515996	0.171311	0.997506	0.025	1
chr12	HAVANA	exon	72104012	72104154	ENSG00000257515.1	ENST00000549710.1	lincRNA	RP11-498M15.1	0.999398	0.00103199	0.00515996	0.171311	0.997506	0.025	1
chr12	HAVANA	gene	91311800	91342446	ENSG00000196243.5	ENSG00000196243.5	lincRNA	LINC00615	0.999398	0.00103199	0.00103199	0.00249398	0.0169419	0.025	1
chr12	HAVANA	transcript	91311800	91342446	ENSG00000196243.5	ENST00000546725.1	lincRNA	LINC00615	0.999398	0.00103199	0.00103199	0.00249398	0.0169419	0.025	1
chr12	HAVANA	exon	91332448	91332530	ENSG00000196243.5	ENST00000546725.1	lincRNA	LINC00615	0.999398	0.00103199	0.00103199	0.00249398	0.0169419	0.025	1
chr12	HAVANA	transcript	93397191	93400033	ENSG00000257345.2	ENST00000549914.1	lincRNA	RP11-511B23.1	0.999398	0.00103199	0.00515996	0.148779	0.376935	0.025	1
chr12	HAVANA	exon	93397191	93397749	ENSG00000257345.2	ENST00000549914.1	lincRNA	RP11-511B23.1	0.999398	0.00103199	0.00515996	0.148779	0.376935	0.025	1
chr15	HAVANA	gene	43031316	43035400	ENSG00000246283.2	ENSG00000246283.2	lincRNA	CTD-2036P10.3	0.999398	0.00103199	0.00515996	0.0350017	0.310802	0.025	1
chr15	HAVANA	transcript	43031316	43034395	ENSG00000246283.2	ENST00000567456.1	lincRNA	CTD-2036P10.3	0.999398	0.00103199	0.00515996	0.0350017	0.310802	0.025	1
chr16	HAVANA	gene	34725545	34726766	ENSG00000261350.1	ENSG00000261350.1	lincRNA	RP11-80F22.14	0.999398	0.00103199	0.00103199	0.00515996	0.482198	0.025	1
chr16	HAVANA	transcript	34725545	34726766	ENSG00000261350.1	ENST00000566562.1	lincRNA	RP11-80F22.14	0.999398	0.00103199	0.00103199	0.00515996	0.482198	0.025	1
chr16	HAVANA	exon	34726617	34726766	ENSG00000261350.1	ENST00000566562.1	lincRNA	RP11-80F22.14	0.999398	0.00103199	0.00103199	0.00515996	0.482198	0.025	1
chr16	HAVANA	exon	88228356	88228471	ENSG00000260420.1	ENST00000569362.1	lincRNA	LA16c-444G7.2	0.00103199	0.999398	0.999398	0.999398	0.999656	0.025	1
chr18	HAVANA	gene	11910633	11914343	ENSG00000267079.1	ENSG00000267079.1	lincRNA	RP11-820I16.1	0.999398	0.00103199	0.00249398	0.0278638	0.27967	0.025	1
chr18	HAVANA	transcript	11910633	11914343	ENSG00000267079.1	ENST00000590055.1	lincRNA	RP11-820I16.1	0.999398	0.00103199	0.00249398	0.0278638	0.27967	0.025	1
chr18	HAVANA	gene	12288307	12291487	ENSG00000267069.1	ENSG00000267069.1	lincRNA	RP11-64C12.8	0.999398	0.00103199	0.00163399	0.0218438	0.871689	0.025	1
chr18	HAVANA	transcript	12288307	12291487	ENSG00000267069.1	ENST00000586226.1	lincRNA	RP11-64C12.8	0.999398	0.00103199	0.00163399	0.0218438	0.871689	0.025	1
chr18	HAVANA	exon	12291102	12291487	ENSG00000267069.1	ENST00000586226.1	lincRNA	RP11-64C12.8	0.999398	0.00103199	0.00163399	0.0218438	0.871689	0.025	1
chr19	HAVANA	exon	5567676	5568045	ENSG00000223573.2	ENST00000448587.1	lincRNA	TINCR	0.999398	0.00103199	0.00361197	0.0218438	0.171311	0.025	1
chr19	HAVANA	exon	5567676	5567842	ENSG00000223573.2	ENST00000587632.1	lincRNA	TINCR	0.999398	0.00103199	0.00361197	0.0218438	0.171311	0.025	1
chr19	HAVANA	exon	17516503	17516804	ENSG00000269640.1	ENST00000534306.1	lincRNA	CTD-2521M24.9	0.999398	0.00103199	0.0128999	0.343395	0.72033	0.025	1
chr19	HAVANA	exon	17516553	17516804	ENSG00000269640.1	ENST00000598546.1	lincRNA	CTD-2521M24.9	0.999398	0.00103199	0.0128999	0.343395	0.72033	0.025	1
chr19	HAVANA	exon	17516572	17516796	ENSG00000269640.1	ENST00000600369.1	lincRNA	CTD-2521M24.9	0.999398	0.00103199	0.0128999	0.343395	0.72033	0.025	1
chr19	HAVANA	exon	17516587	17516796	ENSG00000269640.1	ENST00000598356.1	lincRNA	CTD-2521M24.9	0.999398	0.00103199	0.0128999	0.343395	0.72033	0.025	1
chr19	HAVANA	exon	17516587	17516796	ENSG00000269640.1	ENST00000594426.1	lincRNA	CTD-2521M24.9	0.999398	0.00103199	0.0128999	0.343395	0.72033	0.025	1
chr19	HAVANA	exon	17516633	17516804	ENSG00000269640.1	ENST00000600008.1	lincRNA	CTD-2521M24.9	0.999398	0.00103199	0.0128999	0.343395	0.72033	0.025	1
chr19	HAVANA	exon	17516633	17516796	ENSG00000269640.1	ENST00000601885.1	lincRNA	CTD-2521M24.9	0.999398	0.00103199	0.0128999	0.343395	0.72033	0.025	1
chr2	HAVANA	gene	16225344	16245963	ENSG00000236989.1	ENSG00000236989.1	lincRNA	AC142119.1	0.999949	0.000116004	0.00099502	0.0216739	0.763483	0.0027873	1
chr2	HAVANA	transcript	16225344	16245963	ENSG00000236989.1	ENST00000412381.1	lincRNA	AC142119.1	0.999949	0.000116004	0.00099502	0.0216739	0.763483	0.0027873	1
chr14	HAVANA	transcript	57284472	57360428	ENSG00000258776.1	ENST00000557467.1	lincRNA	RP11-1085N6.5	0.999999	2.05406e-06	3.21574e-06	0.00528116	0.491179	4.42877e-05	1
chr1	HAVANA	exon	16957385	16957604	ENSG00000215908.5	ENST00000412962.1	lincRNA	CROCCP2	0.999994	1.6013e-05	0.0383886	1	1	0.000343447	1
chr1	HAVANA	exon	16956165	16957604	ENSG00000215908.5	ENST00000362058.2	lincRNA	CROCCP2	0.999994	1.6013e-05	0.0383886	1	1	0.000343447	1
chr9	HAVANA	gene	141106637	141143444	ENSG00000233013.4	ENSG00000233013.4	lincRNA	FAM157B	1	1.68977e-05	0.000235486	0.0498683	0.856937	0.000343447	1
chr9	ENSEMBL	transcript	141106637	141134172	ENSG00000233013.4	ENST00000540522.1	lincRNA	FAM157B	1	1.68977e-05	0.000235486	0.0498683	0.856937	0.000343447	1
chr9	HAVANA	transcript	141107518	141143444	ENSG00000233013.4	ENST00000446912.2	lincRNA	FAM157B	1	1.68977e-05	0.000235486	0.0498683	0.856937	0.000343447	1
chr10	HAVANA	exon	131567439	131567699	ENSG00000227374.1	ENST00000428273.1	lincRNA	RP11-109A6.3	0.999927	0.000140554	0.000140554	0.000140554	0.000355711	0.0027873	1
chr4	HAVANA	exon	6202460	6202666	ENSG00000249896.1	ENST00000508601.1	lincRNA	RP11-586D19.1	0.999993	1.95892e-05	0.00280474	0.757953	0.994216	0.000343447	1
chr1	HAVANA	transcript	98508908	98511014	ENSG00000225206.4	ENST00000413670.2	lincRNA	MIR137HG	0.999992	1.99442e-05	0.000766741	0.245059	1	0.000343447	1
chr1	HAVANA	exon	98508908	98511014	ENSG00000225206.4	ENST00000413670.2	lincRNA	MIR137HG	0.999992	1.99442e-05	0.000766741	0.245059	1	0.000343447	1
chr1	ENSEMBL	transcript	98508913	98511014	ENSG00000225206.4	ENST00000538428.1	lincRNA	MIR137HG	0.999992	1.99442e-05	0.000766741	0.245059	1	0.000343447	1
chr1	ENSEMBL	exon	98508913	98511014	ENSG00000225206.4	ENST00000538428.1	lincRNA	MIR137HG	0.999992	1.99442e-05	0.000766741	0.245059	1	0.000343447	1
chr2	HAVANA	gene	96190857	96192450	ENSG00000272913.1	ENSG00000272913.1	lincRNA	RP11-440D17.3	1	3.45597e-07	4.70918e-06	0.00352626	0.57363	5.86322e-06	1
chr2	HAVANA	transcript	96190857	96192450	ENSG00000272913.1	ENST00000609975.1	lincRNA	RP11-440D17.3	1	3.45597e-07	4.70918e-06	0.00352626	0.57363	5.86322e-06	1
chr2	HAVANA	exon	96190857	96192450	ENSG00000272913.1	ENST00000609975.1	lincRNA	RP11-440D17.3	1	3.45597e-07	4.70918e-06	0.00352626	0.57363	5.86322e-06	1
chr6	HAVANA	gene	105384169	105388402	ENSG00000203809.5	ENSG00000203809.5	lincRNA	LINC00577	1	2.65363e-06	1.79476e-05	0.00309395	0.3994	4.42877e-05	1
chr6	HAVANA	transcript	105384169	105388402	ENSG00000203809.5	ENST00000369123.3	lincRNA	LINC00577	1	2.65363e-06	1.79476e-05	0.00309395	0.3994	4.42877e-05	1
chr7	HAVANA	transcript	63348603	63353856	ENSG00000236299.3	ENST00000596855.1	lincRNA	RP11-340I6.7	0.999992	2.05832e-05	0.000131396	0.00345656	0.146578	0.000343447	1
chr3	HAVANA	exon	26664092	26664181	ENSG00000225386.1	ENST00000435884.1	lincRNA	AC099754.1	0.999913	0.000171841	0.0262852	0.550335	0.982018	0.0027873	1
chr18	HAVANA	gene	14477954	14499277	ENSG00000265766.1	ENSG00000265766.1	lincRNA	CXADRP3	1	3.68167e-07	3.29358e-05	0.0240092	0.789641	5.86322e-06	1
chr18	HAVANA	transcript	14477954	14499277	ENSG00000265766.1	ENST00000581457.1	lincRNA	CXADRP3	1	3.68167e-07	3.29358e-05	0.0240092	0.789641	5.86322e-06	1
chr4	HAVANA	gene	175444852	175461495	ENSG00000250596.1	ENSG00000250596.1	lincRNA	RP11-440I14.2	0.999913	0.000177971	0.000698011	0.0260385	0.739446	0.0027873	1
chr4	HAVANA	transcript	175444852	175461495	ENSG00000250596.1	ENST00000515178.1	lincRNA	RP11-440I14.2	0.999913	0.000177971	0.000698011	0.0260385	0.739446	0.0027873	1
chr1	HAVANA	exon	46913124	46913561	ENSG00000224863.1	ENST00000416581.1	lincRNA	RP5-1109J22.2	0.998968	0.00163399	0.00163399	0.00163399	0.00163399	0.025	1
chr1	HAVANA	gene	98676303	98738214	ENSG00000226053.1	ENSG00000226053.1	lincRNA	RP5-1070A16.1	0.998968	0.00163399	0.00163399	0.0350017	0.588493	0.025	1
chr1	HAVANA	transcript	98676303	98738214	ENSG00000226053.1	ENST00000418344.1	lincRNA	RP5-1070A16.1	0.998968	0.00163399	0.00163399	0.0350017	0.588493	0.025	1
chr1	HAVANA	gene	101092605	101106169	ENSG00000230402.2	ENSG00000230402.2	lincRNA	RP11-84O12.4	0.998968	0.00163399	0.00163399	0.00163399	0.00163399	0.025	1
chr1	HAVANA	transcript	101092605	101106169	ENSG00000230402.2	ENST00000416343.2	lincRNA	RP11-84O12.4	0.998968	0.00163399	0.00163399	0.00163399	0.00163399	0.025	1
chr1	HAVANA	exon	142618769	142618856	ENSG00000230880.2	ENST00000446205.2	lincRNA	RP11-417J8.3	0.998968	0.00163399	0.00249398	0.00361197	0.00713794	0.025	1
chr1	HAVANA	exon	142618771	142618856	ENSG00000230880.2	ENST00000400755.3	lincRNA	RP11-417J8.3	0.998968	0.00163399	0.00249398	0.00361197	0.00713794	0.025	1
chr1	HAVANA	exon	142618795	142618856	ENSG00000230880.2	ENST00000412092.2	lincRNA	RP11-417J8.3	0.998968	0.00163399	0.00249398	0.00361197	0.00713794	0.025	1
chr1	HAVANA	exon	142618808	142618856	ENSG00000230880.2	ENST00000413650.1	lincRNA	RP11-417J8.3	0.998968	0.00163399	0.00249398	0.00361197	0.00713794	0.025	1
chr1	HAVANA	gene	169411876	169429690	ENSG00000234437.1	ENSG00000234437.1	lincRNA	RP1-206D15.3	0.998968	0.00163399	0.00163399	0.0169419	0.128311	0.025	1
chr1	HAVANA	transcript	169411876	169429690	ENSG00000234437.1	ENST00000445428.1	lincRNA	RP1-206D15.3	0.998968	0.00163399	0.00163399	0.0169419	0.128311	0.025	1
chr1	HAVANA	exon	169429491	169429690	ENSG00000234437.1	ENST00000445428.1	lincRNA	RP1-206D15.3	0.998968	0.00163399	0.00163399	0.0169419	0.128311	0.025	1
chr1	HAVANA	transcript	169423629	169429659	ENSG00000234437.1	ENST00000437857.1	lincRNA	RP1-206D15.3	0.998968	0.00163399	0.00163399	0.0169419	0.128311	0.025	1
chr1	HAVANA	exon	169429491	169429659	ENSG00000234437.1	ENST00000437857.1	lincRNA	RP1-206D15.3	0.998968	0.00163399	0.00163399	0.0169419	0.128311	0.025	1
chr1	HAVANA	exon	234864095	234867390	ENSG00000227630.2	ENST00000437601.2	lincRNA	RP4-781K5.8	0.00163399	0.998968	0.998968	0.998968	0.998968	0.025	1
chr2	HAVANA	gene	186897618	186947960	ENSG00000237877.2	ENSG00000237877.2	lincRNA	AC097500.2	0.998968	0.00163399	0.00163399	0.00163399	0.00249398	0.025	1
chr2	HAVANA	transcript	186897618	186947960	ENSG00000237877.2	ENST00000456653.2	lincRNA	AC097500.2	0.998968	0.00163399	0.00163399	0.00163399	0.00249398	0.025	1
chr2	HAVANA	transcript	186898222	186946072	ENSG00000237877.2	ENST00000427108.1	lincRNA	AC097500.2	0.998968	0.00163399	0.00163399	0.00163399	0.00249398	0.025	1
chr2	HAVANA	transcript	186898258	186947950	ENSG00000237877.2	ENST00000419719.1	lincRNA	AC097500.2	0.998968	0.00163399	0.00163399	0.00163399	0.00249398	0.025	1
chr3	HAVANA	gene	141876369	141880820	ENSG00000272565.1	ENSG00000272565.1	lincRNA	RP11-485G4.2	0.998968	0.00163399	0.00249398	0.0128999	0.195648	0.025	1
chr3	HAVANA	transcript	141876369	141880820	ENSG00000272565.1	ENST00000608374.1	lincRNA	RP11-485G4.2	0.998968	0.00163399	0.00249398	0.0128999	0.195648	0.025	1
chr3	HAVANA	exon	141876369	141880820	ENSG00000272565.1	ENST00000608374.1	lincRNA	RP11-485G4.2	0.998968	0.00163399	0.00249398	0.0128999	0.195648	0.025	1
chr3	HAVANA	gene	187650552	187664009	ENSG00000236864.1	ENSG00000236864.1	lincRNA	RP11-44H4.1	0.998968	0.00163399	0.00361197	0.109649	0.482198	0.025	1
chr3	HAVANA	transcript	187650552	187664009	ENSG00000236864.1	ENST00000413056.1	lincRNA	RP11-44H4.1	0.998968	0.00163399	0.00361197	0.109649	0.482198	0.025	1
chr4	HAVANA	exon	6691036	6691186	ENSG00000246526.2	ENST00000499502.2	lincRNA	RP11-539L10.2	0.00163399	0.998968	0.999398	0.999828	0.999914	0.025	1
chr4	HAVANA	transcript	124571422	124587987	ENSG00000249464.1	ENST00000514823.1	lincRNA	RP11-93L9.1	0.998968	0.00163399	0.00713794	0.148779	0.778036	0.025	1
chr5	HAVANA	gene	6766004	6772066	ENSG00000251365.1	ENSG00000251365.1	lincRNA	RP11-332J15.3	0.00163399	0.998968	0.998968	0.999398	0.999398	0.025	1
chr5	HAVANA	transcript	6766004	6772066	ENSG00000251365.1	ENST00000506093.1	lincRNA	RP11-332J15.3	0.00163399	0.998968	0.998968	0.999398	0.999398	0.025	1
chr5	HAVANA	transcript	9863035	9902790	ENSG00000249781.2	ENST00000606169.1	lincRNA	CTD-2143L24.1	0.998968	0.00163399	0.00249398	0.0278638	0.517802	0.025	1
chr5	HAVANA	gene	9854489	9890049	ENSG00000250814.1	ENSG00000250814.1	lincRNA	RP11-447B18.1	0.998968	0.00163399	0.00249398	0.0278638	0.517802	0.025	1
chr5	HAVANA	transcript	9854489	9890049	ENSG00000250814.1	ENST00000508097.1	lincRNA	RP11-447B18.1	0.998968	0.00163399	0.00249398	0.0278638	0.517802	0.025	1
chr5	HAVANA	exon	50265051	50265411	ENSG00000251573.2	ENST00000506534.2	lincRNA	CTD-2089N3.2	0.998968	0.00163399	0.00361197	0.0169419	0.0929653	0.025	1
chr5	HAVANA	gene	87008952	87029086	ENSG00000248708.1	ENSG00000248708.1	lincRNA	CTD-2316B1.2	0.998968	0.00163399	0.0169419	0.376935	0.778036	0.025	1
chr5	HAVANA	transcript	87008952	87029086	ENSG00000248708.1	ENST00000511417.1	lincRNA	CTD-2316B1.2	0.998968	0.00163399	0.0169419	0.376935	0.778036	0.025	1
chr8	HAVANA	transcript	33613295	33653954	ENSG00000253642.1	ENST00000517292.1	lincRNA	RP11-317N12.1	0.00163399	0.998968	0.999398	0.999828	0.999914	0.025	1
chr11	HAVANA	transcript	28923828	29085368	ENSG00000249867.1	ENST00000511073.1	lincRNA	RP11-115J23.1	0.998968	0.00163399	0.0218438	0.553406	0.983058	0.025	1
chr12	HAVANA	exon	4829031	4829268	ENSG00000255474.1	ENST00000527518.1	lincRNA	RP11-234B24.2	0.00163399	0.998968	0.998968	0.999656	1	0.025	1
chr12	HAVANA	exon	104565551	104565814	ENSG00000257193.1	ENST00000547554.1	lincRNA	RP11-818F20.4	0.998968	0.00163399	0.00249398	0.00515996	0.0780014	0.025	1
chr12	HAVANA	gene	132341965	132348596	ENSG00000256955.1	ENSG00000256955.1	lincRNA	RP11-417L19.2	0.00163399	0.998968	0.998968	0.998968	0.998968	0.025	1
chr12	HAVANA	transcript	132341965	132348596	ENSG00000256955.1	ENST00000542763.1	lincRNA	RP11-417L19.2	0.00163399	0.998968	0.998968	0.998968	0.998968	0.025	1
chr14	HAVANA	exon	101449798	101449879	ENSG00000271417.1	ENST00000554693.2	lincRNA	RP11-909M7.3	0.998968	0.00163399	0.00249398	0.0350017	0.27967	0.025	1
chr15	HAVANA	gene	70796246	70798267	ENSG00000259473.1	ENSG00000259473.1	lincRNA	RP11-96C21.1	0.00163399	0.998968	0.998968	0.999398	0.999656	0.025	1
chr15	HAVANA	transcript	70796246	70798267	ENSG00000259473.1	ENST00000559752.1	lincRNA	RP11-96C21.1	0.00163399	0.998968	0.998968	0.999398	0.999656	0.025	1
chr16	HAVANA	exon	33356645	33356875	ENSG00000261466.2	ENST00000568893.1	lincRNA	RP11-23E10.2	0.998968	0.00163399	0.0534056	0.9871	1	0.025	1
chr17	HAVANA	exon	1617150	1617308	ENSG00000186594.8	ENST00000576749.1	lincRNA	MIR22HG	0.998968	0.00163399	0.00249398	0.00713794	0.00971792	0.025	1
chr17	HAVANA	exon	1617150	1617308	ENSG00000186594.8	ENST00000570416.1	lincRNA	MIR22HG	0.998968	0.00163399	0.00249398	0.00713794	0.00971792	0.025	1
chr17	HAVANA	exon	1617150	1617308	ENSG00000186594.8	ENST00000571595.1	lincRNA	MIR22HG	0.998968	0.00163399	0.00249398	0.00713794	0.00971792	0.025	1
chr17	HAVANA	exon	1617150	1617339	ENSG00000186594.8	ENST00000573127.1	lincRNA	MIR22HG	0.998968	0.00163399	0.00249398	0.00713794	0.00971792	0.025	1
chr17	HAVANA	exon	1617150	1617308	ENSG00000186594.8	ENST00000576489.1	lincRNA	MIR22HG	0.998968	0.00163399	0.00249398	0.00713794	0.00971792	0.025	1
chr17	HAVANA	exon	1617150	1617308	ENSG00000186594.8	ENST00000608245.1	lincRNA	MIR22HG	0.998968	0.00163399	0.00249398	0.00713794	0.00971792	0.025	1
chr17	HAVANA	exon	1617150	1617308	ENSG00000186594.8	ENST00000610106.1	lincRNA	MIR22HG	0.998968	0.00163399	0.00249398	0.00713794	0.00971792	0.025	1
chr17	HAVANA	exon	1617150	1617308	ENSG00000186594.8	ENST00000609990.1	lincRNA	MIR22HG	0.998968	0.00163399	0.00249398	0.00713794	0.00971792	0.025	1
chr17	HAVANA	gene	33164890	33186065	ENSG00000264622.1	ENSG00000264622.1	lincRNA	RP11-642M2.1	0.00163399	0.998968	0.998968	0.998968	0.998968	0.025	1
chr17	HAVANA	transcript	33164890	33186065	ENSG00000264622.1	ENST00000579327.1	lincRNA	RP11-642M2.1	0.00163399	0.998968	0.998968	0.998968	0.998968	0.025	1
chr19	HAVANA	transcript	35067638	35068365	ENSG00000268751.1	ENST00000597830.1	lincRNA	SCGB1B2P	0.998968	0.00163399	0.00163399	0.00361197	0.0278638	0.025	1
chr19	HAVANA	exon	35068171	35068365	ENSG00000268751.1	ENST00000597830.1	lincRNA	SCGB1B2P	0.998968	0.00163399	0.00163399	0.00361197	0.0278638	0.025	1
chr19	HAVANA	exon	35068171	35068361	ENSG00000268751.1	ENST00000595013.1	lincRNA	SCGB1B2P	0.998968	0.00163399	0.00163399	0.00361197	0.0278638	0.025	1
chr20	HAVANA	exon	19738352	19738583	ENSG00000233895.1	ENST00000432334.1	lincRNA	RP1-122P22.2	0.998968	0.00163399	0.0649295	0.983058	0.998968	0.025	1
chr21	HAVANA	gene	19135632	19164840	ENSG00000240770.1	ENSG00000240770.1	lincRNA	C21orf91-OT1	0.998968	0.00163399	0.0350017	0.623065	0.996388	0.025	1
chr21	HAVANA	transcript	19135632	19164840	ENSG00000240770.1	ENST00000430815.1	lincRNA	C21orf91-OT1	0.998968	0.00163399	0.0350017	0.623065	0.996388	0.025	1
chr21	HAVANA	transcript	19149721	19164826	ENSG00000240770.1	ENST00000430401.1	lincRNA	C21orf91-OT1	0.998968	0.00163399	0.0350017	0.623065	0.996388	0.025	1
chr21	HAVANA	transcript	19149721	19164826	ENSG00000240770.1	ENST00000439392.1	lincRNA	C21orf91-OT1	0.998968	0.00163399	0.0350017	0.623065	0.996388	0.025	1
chr21	HAVANA	gene	44019390	44035168	ENSG00000225431.1	ENSG00000225431.1	lincRNA	AP001626.1	0.00163399	0.998968	0.999398	0.999914	1	0.025	1
chr21	HAVANA	transcript	44019390	44035168	ENSG00000225431.1	ENST00000419628.1	lincRNA	AP001626.1	0.00163399	0.998968	0.999398	0.999914	1	0.025	1
chr21	HAVANA	exon	44034963	44035168	ENSG00000225431.1	ENST00000419628.1	lincRNA	AP001626.1	0.00163399	0.998968	0.999398	0.999914	1	0.025	1
chr22	HAVANA	gene	18260088	18262247	ENSG00000269220.1	ENSG00000269220.1	lincRNA	LINC00528	0.00163399	0.998968	0.998968	0.998968	0.998968	0.025	1
chr22	HAVANA	transcript	18260088	18262247	ENSG00000269220.1	ENST00000600723.1	lincRNA	LINC00528	0.00163399	0.998968	0.998968	0.998968	0.998968	0.025	1
chr22	HAVANA	exon	18260088	18262247	ENSG00000269220.1	ENST00000600723.1	lincRNA	LINC00528	0.00163399	0.998968	0.998968	0.998968	0.998968	0.025	1
chr4	HAVANA	gene	41878498	41884628	ENSG00000245870.2	ENSG00000245870.2	lincRNA	LINC00682	1	3.34168e-29	7.52987e-20	8.70543e-07	0.0431054	5.01626e-28	1
chr4	HAVANA	transcript	41878498	41884628	ENSG00000245870.2	ENST00000504870.1	lincRNA	LINC00682	1	3.34168e-29	7.52987e-20	8.70543e-07	0.0431054	5.01626e-28	1
chr12	HAVANA	exon	58287523	58290265	ENSG00000245651.2	ENST00000499481.2	lincRNA	RP11-620J15.2	0.9999	0.000191097	0.00261189	0.109501	0.278842	0.0027873	1
chr4	HAVANA	gene	153067537	153099725	ENSG00000250706.1	ENSG00000250706.1	lincRNA	RP11-18H21.2	0.999898	0.000195371	0.000264948	0.0135051	0.262294	0.0027873	1
chr4	HAVANA	transcript	153067537	153099725	ENSG00000250706.1	ENST00000504799.1	lincRNA	RP11-18H21.2	0.999898	0.000195371	0.000264948	0.0135051	0.262294	0.0027873	1
chr8	HAVANA	transcript	64345444	64382763	ENSG00000253205.1	ENST00000521061.1	lincRNA	CTD-3046C4.1	0.999898	0.000195371	0.00171465	0.0703494	0.910806	0.0027873	1
chr9	HAVANA	exon	72435469	72435583	ENSG00000225626.2	ENST00000453410.1	lincRNA	C9orf135-AS1	0.999898	0.000195371	0.00266533	0.0355152	0.112687	0.0027873	1
chr9	HAVANA	exon	72435473	72435599	ENSG00000225626.2	ENST00000526458.1	lincRNA	C9orf135-AS1	0.999898	0.000195371	0.00266533	0.0355152	0.112687	0.0027873	1
chr2	HAVANA	gene	102095852	102103284	ENSG00000223826.1	ENSG00000223826.1	lincRNA	AC092570.2	0.999908	0.00019969	0.000540112	0.147694	0.979836	0.0027873	1
chr2	HAVANA	transcript	102095852	102103284	ENSG00000223826.1	ENST00000427042.1	lincRNA	AC092570.2	0.999908	0.00019969	0.000540112	0.147694	0.979836	0.0027873	1
chr14	HAVANA	transcript	97059105	97061097	ENSG00000258702.1	ENST00000555496.1	lincRNA	RP11-433J8.1	0.999999	3.2092e-06	1.11448e-05	0.000340161	0.0402239	4.42877e-05	1
chr14	HAVANA	exon	97059105	97059586	ENSG00000258702.1	ENST00000555496.1	lincRNA	RP11-433J8.1	0.999999	3.2092e-06	1.11448e-05	0.000340161	0.0402239	4.42877e-05	1
chr14	HAVANA	exon	57284288	57284605	ENSG00000258776.1	ENST00000554149.1	lincRNA	RP11-1085N6.5	0.999903	0.000204383	0.000852251	0.0507987	0.325855	0.0027873	1
chr1	HAVANA	exon	98509852	98510633	ENSG00000225206.4	ENST00000602852.1	lincRNA	MIR137HG	0.999899	0.000206753	0.000206753	0.00124842	0.0160947	0.0027873	1
chr1	HAVANA	exon	98510057	98510810	ENSG00000225206.4	ENST00000602984.1	lincRNA	MIR137HG	0.999899	0.000206753	0.000206753	0.00124842	0.0160947	0.0027873	1
chr7	HAVANA	gene	112262433	112348135	ENSG00000223646.1	ENSG00000223646.1	lincRNA	AC002463.3	1	4.61673e-07	1.81031e-06	0.00094038	0.248515	5.86322e-06	1
chr7	HAVANA	transcript	112262433	112348135	ENSG00000223646.1	ENST00000453459.1	lincRNA	AC002463.3	1	4.61673e-07	1.81031e-06	0.00094038	0.248515	5.86322e-06	1
chr8	HAVANA	exon	61326115	61326489	ENSG00000251396.2	ENST00000531654.1	lincRNA	RP11-163N6.2	0.999989	2.77764e-05	3.51139e-05	0.000720569	0.0175105	0.000343447	1
chr1	HAVANA	gene	16847189	16848291	ENSG00000224174.2	ENSG00000224174.2	lincRNA	RP4-798A10.4	1	6.42543e-08	4.26596e-07	1.68566e-05	0.00599439	7.89725e-07	1
chr1	HAVANA	transcript	16847189	16848291	ENSG00000224174.2	ENST00000452795.2	lincRNA	RP4-798A10.4	1	6.42543e-08	4.26596e-07	1.68566e-05	0.00599439	7.89725e-07	1
chr3	HAVANA	transcript	10049987	10052798	ENSG00000206567.5	ENST00000426698.1	lincRNA	AC022007.5	1	4.85057e-07	0.0507529	1	1	5.86322e-06	1
chr18	HAVANA	gene	44812096	45120914	ENSG00000267761.2	ENSG00000267761.2	lincRNA	CTD-2130O13.1	0.999884	0.000232965	0.000351312	0.0145374	0.719192	0.0027873	1
chr18	HAVANA	transcript	44812096	45101104	ENSG00000267761.2	ENST00000598649.1	lincRNA	CTD-2130O13.1	0.999884	0.000232965	0.000351312	0.0145374	0.719192	0.0027873	1
chr18	HAVANA	transcript	44812096	45120914	ENSG00000267761.2	ENST00000586905.2	lincRNA	CTD-2130O13.1	0.999884	0.000232965	0.000351312	0.0145374	0.719192	0.0027873	1
chr11	HAVANA	exon	69831982	69832272	ENSG00000255191.1	ENST00000534086.1	lincRNA	RP11-626H12.1	0.999863	0.000254646	0.000771475	0.00464502	0.0689243	0.0027873	1
chr5	HAVANA	exon	25190791	25191142	ENSG00000245662.2	ENST00000502100.2	lincRNA	RP11-184E9.1	0.999879	0.000259097	0.00242808	0.0253334	0.448869	0.0027873	1
chr5	HAVANA	transcript	173944762	173959460	ENSG00000249306.1	ENST00000506862.1	lincRNA	RP11-267A15.1	0.999986	3.23851e-05	0.000185457	0.0640062	0.95214	0.000343447	1
chr18	HAVANA	gene	31132087	31158151	ENSG00000267642.1	ENSG00000267642.1	lincRNA	RP11-258B16.1	0.999859	0.000263908	0.0341863	0.577397	0.90679	0.0027873	1
chr18	HAVANA	transcript	31132087	31158151	ENSG00000267642.1	ENST00000591558.1	lincRNA	RP11-258B16.1	0.999859	0.000263908	0.0341863	0.577397	0.90679	0.0027873	1
chr15	HAVANA	gene	21941147	21968151	ENSG00000247765.1	ENSG00000247765.1	lincRNA	RP11-32B5.7	0.999986	3.26605e-05	9.06406e-05	0.000540795	0.0048947	0.000343447	1
chr15	HAVANA	transcript	21941147	21968151	ENSG00000247765.1	ENST00000500487.1	lincRNA	RP11-32B5.7	0.999986	3.26605e-05	9.06406e-05	0.000540795	0.0048947	0.000343447	1
chr22	HAVANA	transcript	16199666	16212276	ENSG00000225255.2	ENST00000438574.1	lincRNA	LA16c-83F12.6	1	4.28938e-06	5.14331e-05	0.00149195	0.225698	4.42877e-05	1
chr1	HAVANA	exon	106623783	106624046	ENSG00000237480.1	ENST00000429608.1	lincRNA	RP5-947P14.1	0.999865	0.000270388	0.000640536	0.00394823	0.0515283	0.0027873	1
chr18	HAVANA	gene	76265165	76266410	ENSG00000265378.1	ENSG00000265378.1	lincRNA	RP11-123I22.1	1	0.000271381	0.000271381	0.000345474	0.00106112	0.0027873	1
chr18	HAVANA	transcript	76265165	76266410	ENSG00000265378.1	ENST00000581634.1	lincRNA	RP11-123I22.1	1	0.000271381	0.000271381	0.000345474	0.00106112	0.0027873	1
chr1	HAVANA	transcript	6784697	6787468	ENSG00000228750.1	ENST00000432429.1	lincRNA	RP11-242F24.1	0.998366	0.00249398	0.0169419	0.148779	0.778036	0.025	1
chr1	HAVANA	exon	6784697	6784910	ENSG00000228750.1	ENST00000432429.1	lincRNA	RP11-242F24.1	0.998366	0.00249398	0.0169419	0.148779	0.778036	0.025	1
chr1	HAVANA	exon	6784697	6784910	ENSG00000228750.1	ENST00000414210.1	lincRNA	RP11-242F24.1	0.998366	0.00249398	0.0169419	0.148779	0.778036	0.025	1
chr1	HAVANA	gene	156607575	156610796	ENSG00000272068.1	ENSG00000272068.1	lincRNA	RP11-284F21.9	0.00249398	0.998366	0.999398	0.999914	1	0.025	1
chr1	HAVANA	transcript	156607575	156610796	ENSG00000272068.1	ENST00000606343.1	lincRNA	RP11-284F21.9	0.00249398	0.998366	0.999398	0.999914	1	0.025	1
chr1	HAVANA	exon	156607575	156610796	ENSG00000272068.1	ENST00000606343.1	lincRNA	RP11-284F21.9	0.00249398	0.998366	0.999398	0.999914	1	0.025	1
chr1	HAVANA	gene	167426979	167429128	ENSG00000273160.1	ENSG00000273160.1	lincRNA	RP11-104L21.3	0.998366	0.00249398	0.0128999	0.343395	0.972136	0.025	1
chr1	HAVANA	transcript	167426979	167429128	ENSG00000273160.1	ENST00000610044.1	lincRNA	RP11-104L21.3	0.998366	0.00249398	0.0128999	0.343395	0.972136	0.025	1
chr2	HAVANA	exon	8464672	8464814	ENSG00000236790.1	ENST00000442956.1	lincRNA	LINC00299	0.998366	0.00249398	0.00249398	0.00971792	0.0350017	0.025	1
chr3	HAVANA	exon	49590981	49591120	ENSG00000226913.1	ENST00000421598.1	lincRNA	BSN-AS2	0.00249398	0.998366	0.998968	0.999828	0.999914	0.025	1
chr3	HAVANA	exon	49590981	49591098	ENSG00000226913.1	ENST00000433882.1	lincRNA	BSN-AS2	0.00249398	0.998366	0.998968	0.999828	0.999914	0.025	1
chr3	HAVANA	gene	78316090	78343881	ENSG00000240241.1	ENSG00000240241.1	lincRNA	RP11-314M24.1	0.00249398	0.998366	0.998366	0.999398	0.999656	0.025	1
chr3	HAVANA	transcript	78316090	78340341	ENSG00000240241.1	ENST00000484679.1	lincRNA	RP11-314M24.1	0.00249398	0.998366	0.998366	0.999398	0.999656	0.025	1
chr3	HAVANA	transcript	78316093	78343206	ENSG00000240241.1	ENST00000461528.1	lincRNA	RP11-314M24.1	0.00249398	0.998366	0.998366	0.999398	0.999656	0.025	1
chr3	HAVANA	transcript	78316156	78343881	ENSG00000240241.1	ENST00000496674.1	lincRNA	RP11-314M24.1	0.00249398	0.998366	0.998366	0.999398	0.999656	0.025	1
chr4	HAVANA	exon	66536248	66536391	ENSG00000250846.2	ENST00000514260.1	lincRNA	RP11-807H7.1	0.998366	0.00249398	0.0929653	0.828689	0.998968	0.025	1
chr6	HAVANA	transcript	52442944	52447730	ENSG00000225791.2	ENST00000606558.1	lincRNA	TRAM2-AS1	0.998366	0.00249398	0.00713794	0.109649	0.623065	0.025	1
chr6	HAVANA	transcript	52443164	52448357	ENSG00000225791.2	ENST00000605910.1	lincRNA	TRAM2-AS1	0.998366	0.00249398	0.00713794	0.109649	0.623065	0.025	1
chr6	HAVANA	exon	76000665	76001217	ENSG00000225793.2	ENST00000607221.1	lincRNA	RP1-234P15.4	0.998366	0.00249398	0.00515996	0.0350017	0.27967	0.025	1
chr8	HAVANA	exon	9761171	9761263	ENSG00000253230.2	ENST00000521863.1	lincRNA	LINC00599	0.998366	0.00249398	0.0350017	0.689198	0.972136	0.025	1
chr8	HAVANA	gene	74964575	75012088	ENSG00000254288.1	ENSG00000254288.1	lincRNA	RP11-6I2.3	0.998366	0.00249398	0.00971792	0.623065	0.964998	0.025	1
chr8	HAVANA	transcript	74964575	75012088	ENSG00000254288.1	ENST00000519323.1	lincRNA	RP11-6I2.3	0.998366	0.00249398	0.00971792	0.623065	0.964998	0.025	1
chr9	HAVANA	gene	92501142	92523200	ENSG00000226206.1	ENSG00000226206.1	lincRNA	RP5-1050E16.2	0.998366	0.00249398	0.00515996	0.0278638	0.109649	0.025	1
chr9	HAVANA	transcript	92501142	92523200	ENSG00000226206.1	ENST00000421297.1	lincRNA	RP5-1050E16.2	0.998366	0.00249398	0.00515996	0.0278638	0.109649	0.025	1
chr9	HAVANA	gene	105281918	105419796	ENSG00000204250.3	ENSG00000204250.3	lincRNA	LINC00587	0.998366	0.00249398	0.00971792	0.27967	0.972136	0.025	1
chr9	HAVANA	transcript	105281918	105419796	ENSG00000204250.3	ENST00000374801.3	lincRNA	LINC00587	0.998366	0.00249398	0.00971792	0.27967	0.972136	0.025	1
chr9	HAVANA	gene	132020633	132022125	ENSG00000235007.2	ENSG00000235007.2	lincRNA	RP11-344B5.4	0.998366	0.00249398	0.983058	1	1	0.025	1
chr9	HAVANA	transcript	132020633	132022125	ENSG00000235007.2	ENST00000427080.1	lincRNA	RP11-344B5.4	0.998366	0.00249398	0.983058	1	1	0.025	1
chr13	HAVANA	transcript	44978491	44980120	ENSG00000237361.2	ENST00000607312.1	lincRNA	LINC01071	0.998366	0.00249398	0.0278638	0.411507	0.935071	0.025	1
chr14	HAVANA	exon	21492331	21492503	ENSG00000258604.1	ENST00000533984.1	lincRNA	AL161668.5	0.998366	0.00249398	0.00361197	0.00361197	0.0350017	0.025	1
chr14	HAVANA	exon	39308050	39308408	ENSG00000259070.1	ENST00000557019.1	lincRNA	LINC00639	0.998366	0.00249398	0.0169419	0.446594	0.990282	0.025	1
chr15	HAVANA	exon	31511492	31512923	ENSG00000259448.2	ENST00000559292.2	lincRNA	RP11-16E12.1	0.998366	0.00249398	0.00515996	0.128311	0.750086	0.025	1
chr16	HAVANA	exon	33071597	33071782	ENSG00000260141.1	ENST00000564165.1	lincRNA	RP11-19N8.4	0.998366	0.00249398	0.00515996	0.0278638	0.27967	0.025	1
chr16	HAVANA	transcript	80099733	80191552	ENSG00000260706.1	ENST00000567851.1	lincRNA	RP11-525K10.1	0.00249398	0.998366	0.999398	0.999398	0.999398	0.025	1
chr16	HAVANA	exon	87813740	87814401	ENSG00000260177.1	ENST00000561567.1	lincRNA	RP4-536B24.3	0.00249398	0.998366	0.999398	0.999656	0.999914	0.025	1
chr17	HAVANA	gene	42872115	42875151	ENSG00000267405.1	ENSG00000267405.1	lincRNA	CTC-296K1.4	0.998366	0.00249398	0.00361197	0.0128999	0.0649295	0.025	1
chr17	HAVANA	transcript	42872115	42875151	ENSG00000267405.1	ENST00000591137.1	lincRNA	CTC-296K1.4	0.998366	0.00249398	0.00361197	0.0128999	0.0649295	0.025	1
chr19	HAVANA	transcript	6210700	6211487	ENSG00000267427.1	ENST00000587473.1	lincRNA	CTC-503J8.6	0.998366	0.00249398	0.00713794	0.109649	0.890351	0.025	1
chr19	HAVANA	exon	6210700	6211076	ENSG00000267427.1	ENST00000587473.1	lincRNA	CTC-503J8.6	0.998366	0.00249398	0.00713794	0.109649	0.890351	0.025	1
chr19	HAVANA	exon	35414203	35414743	ENSG00000270876.1	ENST00000604333.1	lincRNA	CTC-523E23.8	0.998366	0.00249398	0.00713794	0.27967	0.992862	0.025	1
chr19	HAVANA	gene	39916575	39919055	ENSG00000269410.1	ENSG00000269410.1	lincRNA	CTB-60E11.4	0.998366	0.00249398	0.00361197	0.0169419	0.27967	0.025	1
chr19	HAVANA	transcript	39916575	39919055	ENSG00000269410.1	ENST00000601124.1	lincRNA	CTB-60E11.4	0.998366	0.00249398	0.00361197	0.0169419	0.27967	0.025	1
chr19	HAVANA	exon	39916575	39919055	ENSG00000269410.1	ENST00000601124.1	lincRNA	CTB-60E11.4	0.998366	0.00249398	0.00361197	0.0169419	0.27967	0.025	1
chr19	HAVANA	exon	52188616	52191754	ENSG00000269959.1	ENST00000602324.1	lincRNA	hsa-mir-125a	0.998366	0.00249398	0.00249398	0.0128999	0.0435157	0.025	1
chr16	HAVANA	transcript	79755209	79804429	ENSG00000261390.1	ENST00000567993.1	lincRNA	RP11-345M22.2	0.999986	3.51139e-05	0.000194667	0.0068126	0.292749	0.000343447	1
chr15	HAVANA	exon	89921794	89922500	ENSG00000255571.2	ENST00000558754.1	lincRNA	LINC00925	1	6.08934e-07	3.83983e-05	0.00876622	0.107832	5.86322e-06	1
chr6	HAVANA	gene	26686469	26688192	ENSG00000261584.1	ENSG00000261584.1	lincRNA	RP11-457M11.5	0.999844	0.000298858	0.00648273	0.5	0.9999	0.0027873	1
chr6	HAVANA	transcript	26686469	26688192	ENSG00000261584.1	ENST00000562904.1	lincRNA	RP11-457M11.5	0.999844	0.000298858	0.00648273	0.5	0.9999	0.0027873	1
chr6	HAVANA	exon	26686469	26688192	ENSG00000261584.1	ENST00000562904.1	lincRNA	RP11-457M11.5	0.999844	0.000298858	0.00648273	0.5	0.9999	0.0027873	1
chr17	HAVANA	exon	46723967	46724385	ENSG00000272763.1	ENST00000433510.2	lincRNA	RP11-357H14.17	0.999844	0.000298858	0.0210532	0.846149	0.998041	0.0027873	1
chr14	HAVANA	exon	77227529	77227731	ENSG00000258569.1	ENST00000556271.1	lincRNA	RP11-99E15.2	0.999998	5.01283e-06	0.000192894	0.147856	0.915165	4.42877e-05	1
chr8	HAVANA	exon	9760971	9761263	ENSG00000253230.2	ENST00000521242.1	lincRNA	LINC00599	0.999828	0.000322785	0.00933077	0.648241	0.961271	0.0027873	1
chr3	HAVANA	exon	57679543	57682323	ENSG00000241933.1	ENST00000465933.1	lincRNA	RP11-755B10.3	0.999816	0.000337394	0.00169973	0.039939	0.739236	0.0027873	1
chr1	HAVANA	exon	112533190	112533745	ENSG00000231437.3	ENST00000442751.1	lincRNA	RP11-88H9.2	1	0.000345474	0.0024287	0.0702865	0.472936	0.0027873	1
chr5	HAVANA	exon	72747323	72747930	ENSG00000251604.1	ENST00000512310.1	lincRNA	RP11-79P5.7	1	0.000345474	0.000551698	0.00296609	0.0418978	0.0027873	1
chr15	HAVANA	exon	21941147	21943053	ENSG00000247765.1	ENST00000500487.1	lincRNA	RP11-32B5.7	0.999809	0.000349509	0.000791903	0.00261189	0.00909843	0.0027873	1
chr10	HAVANA	gene	134774844	134775741	ENSG00000224758.1	ENSG00000224758.1	lincRNA	RP13-137A17.5	0.999805	0.000355711	0.00933077	0.649686	0.974943	0.0027873	1
chr10	HAVANA	transcript	134774844	134775741	ENSG00000224758.1	ENST00000423232.1	lincRNA	RP13-137A17.5	0.999805	0.000355711	0.00933077	0.649686	0.974943	0.0027873	1
chr10	HAVANA	exon	134775263	134775741	ENSG00000224758.1	ENST00000423232.1	lincRNA	RP13-137A17.5	0.999805	0.000355711	0.00933077	0.649686	0.974943	0.0027873	1
chr19	HAVANA	gene	14365001	14404017	ENSG00000267723.1	ENSG00000267723.1	lincRNA	CTD-2189E23.1	1	1.98549e-09	5.24475e-08	2.34981e-05	0.0121429	1.48145e-08	1
chr19	HAVANA	transcript	14365001	14404017	ENSG00000267723.1	ENST00000592263.1	lincRNA	CTD-2189E23.1	1	1.98549e-09	5.24475e-08	2.34981e-05	0.0121429	1.48145e-08	1
chr2	HAVANA	gene	132394598	132407188	ENSG00000224559.2	ENSG00000224559.2	lincRNA	LINC01087	1	1.06354e-07	1.8768e-06	0.00448164	0.659362	7.89725e-07	1
chr2	HAVANA	transcript	132394598	132407188	ENSG00000224559.2	ENST00000431979.1	lincRNA	LINC01087	1	1.06354e-07	1.8768e-06	0.00448164	0.659362	7.89725e-07	1
chr1	HAVANA	exon	206288156	206288349	ENSG00000240754.1	ENST00000436158.1	lincRNA	RP11-38J22.6	0.00361197	0.997506	0.999656	0.999914	1	0.025	1
chr1	HAVANA	exon	209605549	209605882	ENSG00000230937.5	ENST00000429156.1	lincRNA	MIR205HG	0.997506	0.00361197	0.00971792	0.249914	0.946594	0.025	1
chr1	HAVANA	exon	209605549	209605890	ENSG00000230937.5	ENST00000433108.1	lincRNA	MIR205HG	0.997506	0.00361197	0.00971792	0.249914	0.946594	0.025	1
chr1	ENSEMBL	exon	209605549	209605890	ENSG00000230937.5	ENST00000366437.3	lincRNA	MIR205HG	0.997506	0.00361197	0.00971792	0.249914	0.946594	0.025	1
chr1	HAVANA	exon	209605549	209605894	ENSG00000230937.5	ENST00000431096.1	lincRNA	MIR205HG	0.997506	0.00361197	0.00971792	0.249914	0.946594	0.025	1
chr1	HAVANA	exon	209605549	209605752	ENSG00000230937.5	ENST00000451937.1	lincRNA	MIR205HG	0.997506	0.00361197	0.00971792	0.249914	0.946594	0.025	1
chr1	HAVANA	exon	209605549	209605894	ENSG00000230937.5	ENST00000440276.1	lincRNA	MIR205HG	0.997506	0.00361197	0.00971792	0.249914	0.946594	0.025	1
chr1	HAVANA	gene	244232122	244256328	ENSG00000229960.1	ENSG00000229960.1	lincRNA	RP11-278H7.4	0.00361197	0.997506	0.999828	0.999828	1	0.025	1
chr1	HAVANA	transcript	244232122	244256328	ENSG00000229960.1	ENST00000441338.1	lincRNA	RP11-278H7.4	0.00361197	0.997506	0.999828	0.999828	1	0.025	1
chr2	HAVANA	exon	8062556	8064479	ENSG00000235665.1	ENST00000426969.1	lincRNA	AC007464.1	0.997506	0.00361197	0.00515996	0.0278638	0.27967	0.025	1
chr2	HAVANA	exon	12223575	12223744	ENSG00000224184.1	ENST00000450916.1	lincRNA	AC096559.1	0.997506	0.00361197	0.0169419	0.310802	0.990282	0.025	1
chr2	HAVANA	exon	12480344	12480427	ENSG00000224184.1	ENST00000412606.1	lincRNA	AC096559.1	0.997506	0.00361197	0.00971792	0.0649295	0.656605	0.025	1
chr2	HAVANA	exon	25598458	25598714	ENSG00000235072.1	ENST00000431557.1	lincRNA	AC012074.2	0.00361197	0.997506	0.998968	0.999914	1	0.025	1
chr2	HAVANA	exon	61389150	61389231	ENSG00000271889.1	ENST00000605902.1	lincRNA	RP11-493E12.1	0.997506	0.00361197	0.00971792	0.310802	0.997506	0.025	1
chr2	HAVANA	transcript	61378951	61389168	ENSG00000271889.1	ENST00000607743.1	lincRNA	RP11-493E12.1	0.997506	0.00361197	0.00515996	0.656605	0.964998	0.025	1
chr2	HAVANA	transcript	61388833	61389240	ENSG00000271889.1	ENST00000606876.1	lincRNA	RP11-493E12.1	0.997506	0.00361197	0.00971792	0.310802	0.997506	0.025	1
chr2	HAVANA	exon	61389150	61389240	ENSG00000271889.1	ENST00000606876.1	lincRNA	RP11-493E12.1	0.997506	0.00361197	0.00971792	0.310802	0.997506	0.025	1
chr2	HAVANA	exon	65090548	65090760	ENSG00000234572.1	ENST00000445865.1	lincRNA	AC007880.1	0.00361197	0.997506	0.997506	0.998968	0.999656	0.025	1
chr4	HAVANA	exon	12244676	12244802	ENSG00000251210.1	ENST00000505386.1	lincRNA	RP11-168E17.1	0.997506	0.00361197	0.0169419	0.411507	0.964998	0.025	1
chr4	HAVANA	gene	41885077	41896596	ENSG00000249771.1	ENSG00000249771.1	lincRNA	RP11-457P14.5	0.997506	0.00361197	0.00713794	0.0780014	0.376935	0.025	1
chr4	HAVANA	transcript	41885077	41896596	ENSG00000249771.1	ENST00000510772.1	lincRNA	RP11-457P14.5	0.997506	0.00361197	0.00713794	0.0780014	0.376935	0.025	1
chr4	HAVANA	gene	55702327	55711568	ENSG00000249727.1	ENSG00000249727.1	lincRNA	RP11-273B19.2	0.997506	0.00361197	0.00971792	0.0350017	0.411507	0.025	1
chr4	HAVANA	transcript	55702327	55711568	ENSG00000249727.1	ENST00000512898.1	lincRNA	RP11-273B19.2	0.997506	0.00361197	0.00971792	0.0350017	0.411507	0.025	1
chr4	HAVANA	gene	138466885	138524584	ENSG00000251632.1	ENSG00000251632.1	lincRNA	RP11-714L20.1	0.997506	0.00361197	0.00713794	0.0218438	0.171311	0.025	1
chr4	HAVANA	transcript	138466885	138524584	ENSG00000251632.1	ENST00000507365.1	lincRNA	RP11-714L20.1	0.997506	0.00361197	0.00713794	0.0218438	0.171311	0.025	1
chr4	HAVANA	gene	153021906	153025872	ENSG00000245954.2	ENSG00000245954.2	lincRNA	RP11-18H21.1	0.00361197	0.997506	0.997506	0.998366	0.999828	0.025	1
chr4	HAVANA	transcript	153021906	153025384	ENSG00000245954.2	ENST00000509332.1	lincRNA	RP11-18H21.1	0.00361197	0.997506	0.997506	0.998366	0.999828	0.025	1
chr4	HAVANA	transcript	153021912	153023087	ENSG00000245954.2	ENST00000504144.1	lincRNA	RP11-18H21.1	0.00361197	0.997506	0.997506	0.998366	0.999828	0.025	1
chr4	HAVANA	transcript	153021970	153025872	ENSG00000245954.2	ENST00000499452.2	lincRNA	RP11-18H21.1	0.00361197	0.997506	0.997506	0.998366	0.999828	0.025	1
chr4	HAVANA	exon	153021970	153022370	ENSG00000245954.2	ENST00000499452.2	lincRNA	RP11-18H21.1	0.00361197	0.997506	0.997506	0.998366	0.999828	0.025	1
chr4	HAVANA	gene	172523834	172559914	ENSG00000249297.1	ENSG00000249297.1	lincRNA	RP11-97E7.2	0.997506	0.00361197	0.0128999	0.195648	0.99484	0.025	1
chr4	HAVANA	transcript	172523834	172559914	ENSG00000249297.1	ENST00000508977.1	lincRNA	RP11-97E7.2	0.997506	0.00361197	0.0128999	0.195648	0.99484	0.025	1
chr5	HAVANA	gene	12554002	12574749	ENSG00000248783.1	ENSG00000248783.1	lincRNA	RP11-308B16.2	0.997506	0.00361197	0.0278638	0.482198	0.992862	0.025	1
chr5	HAVANA	transcript	12554002	12574749	ENSG00000248783.1	ENST00000502209.2	lincRNA	RP11-308B16.2	0.997506	0.00361197	0.0278638	0.482198	0.992862	0.025	1
chr5	HAVANA	exon	12574616	12574749	ENSG00000248783.1	ENST00000502209.2	lincRNA	RP11-308B16.2	0.997506	0.00361197	0.0278638	0.482198	0.992862	0.025	1
chr5	HAVANA	exon	50265757	50265801	ENSG00000251573.2	ENST00000513880.2	lincRNA	CTD-2089N3.2	0.997506	0.00361197	0.00971792	0.0534056	0.27967	0.025	1
chr5	HAVANA	exon	50265757	50266001	ENSG00000251573.2	ENST00000506534.2	lincRNA	CTD-2089N3.2	0.997506	0.00361197	0.00971792	0.0534056	0.27967	0.025	1
chr5	HAVANA	exon	53079797	53079960	ENSG00000250447.1	ENST00000504552.1	lincRNA	CTD-2081C10.1	0.997506	0.00361197	0.00971792	0.148779	0.935071	0.025	1
chr5	HAVANA	exon	53079797	53079957	ENSG00000250447.1	ENST00000511953.1	lincRNA	CTD-2081C10.1	0.997506	0.00361197	0.00971792	0.148779	0.935071	0.025	1
chr5	HAVANA	exon	134375286	134375737	ENSG00000249082.1	ENST00000507035.1	lincRNA	CTC-276P9.1	0.997506	0.00361197	0.00971792	0.0435157	0.195648	0.025	1
chr5	ENSEMBL	transcript	159912359	159912457	ENSG00000253522.2	ENST00000385201.1	lincRNA	MIR146A	0.997506	0.00361197	0.00361197	0.0278638	0.221964	0.025	1
chr5	ENSEMBL	exon	159912359	159912457	ENSG00000253522.2	ENST00000385201.1	lincRNA	MIR146A	0.997506	0.00361197	0.00361197	0.0278638	0.221964	0.025	1
chr5	HAVANA	gene	166332227	166353375	ENSG00000254130.1	ENSG00000254130.1	lincRNA	CTB-7E3.1	0.997506	0.00361197	0.00713794	0.0780014	0.482198	0.025	1
chr5	HAVANA	transcript	166332227	166353375	ENSG00000254130.1	ENST00000523742.1	lincRNA	CTB-7E3.1	0.997506	0.00361197	0.00713794	0.0780014	0.482198	0.025	1
chr5	HAVANA	exon	166352968	166353375	ENSG00000254130.1	ENST00000523742.1	lincRNA	CTB-7E3.1	0.997506	0.00361197	0.00713794	0.0780014	0.482198	0.025	1
chr6	HAVANA	exon	33892111	33895408	ENSG00000233183.2	ENST00000451317.2	lincRNA	RP3-468B3.2	0.997506	0.00361197	0.00713794	0.0534056	0.482198	0.025	1
chr6	HAVANA	gene	105721095	105721635	ENSG00000272102.1	ENSG00000272102.1	lincRNA	RP3-355L5.5	0.997506	0.00361197	0.00515996	0.148779	0.964998	0.025	1
chr6	HAVANA	transcript	105721095	105721635	ENSG00000272102.1	ENST00000606817.1	lincRNA	RP3-355L5.5	0.997506	0.00361197	0.00515996	0.148779	0.964998	0.025	1
chr6	HAVANA	exon	105721095	105721635	ENSG00000272102.1	ENST00000606817.1	lincRNA	RP3-355L5.5	0.997506	0.00361197	0.00515996	0.148779	0.964998	0.025	1
chr7	HAVANA	gene	41004266	41019537	ENSG00000232458.1	ENSG00000232458.1	lincRNA	AC005029.1	0.997506	0.00361197	0.00515996	0.00971792	0.0350017	0.025	1
chr7	HAVANA	transcript	41004266	41019537	ENSG00000232458.1	ENST00000443406.1	lincRNA	AC005029.1	0.997506	0.00361197	0.00515996	0.00971792	0.0350017	0.025	1
chr7	HAVANA	transcript	106415522	106421388	ENSG00000228742.5	ENST00000470135.1	lincRNA	RP5-884M6.1	0.997506	0.00361197	0.00971792	0.109649	0.778036	0.025	1
chr7	HAVANA	transcript	106417988	106423298	ENSG00000228742.5	ENST00000602761.1	lincRNA	RP5-884M6.1	0.997506	0.00361197	0.00971792	0.109649	0.778036	0.025	1
chr7	HAVANA	exon	149741839	149742181	ENSG00000241449.1	ENST00000493400.1	lincRNA	RP11-545G3.1	0.00361197	0.997506	0.998366	0.998366	0.998968	0.025	1
chr8	HAVANA	exon	1245293	1245488	ENSG00000253640.1	ENST00000521186.1	lincRNA	CTD-2281E23.1	0.997506	0.00361197	0.00713794	0.0780014	0.828689	0.025	1
chr9	HAVANA	transcript	109378339	109442079	ENSG00000234229.3	ENST00000444985.2	lincRNA	RP11-308N19.4	0.997506	0.00361197	0.0128999	0.171311	0.72033	0.025	1
chr10	HAVANA	exon	134779038	134779411	ENSG00000240707.2	ENST00000461291.2	lincRNA	RP13-137A17.6	0.997506	0.00361197	0.00713794	0.0218438	0.0929653	0.025	1
chr11	HAVANA	gene	25756317	25803305	ENSG00000254456.1	ENSG00000254456.1	lincRNA	RP11-405K6.1	0.00361197	0.997506	0.997506	0.997506	0.997506	0.025	1
chr11	HAVANA	transcript	25756317	25803213	ENSG00000254456.1	ENST00000526327.1	lincRNA	RP11-405K6.1	0.00361197	0.997506	0.997506	0.997506	0.997506	0.025	1
chr11	HAVANA	transcript	25756317	25803305	ENSG00000254456.1	ENST00000533049.1	lincRNA	RP11-405K6.1	0.00361197	0.997506	0.997506	0.997506	0.997506	0.025	1
chr11	HAVANA	transcript	25756356	25795970	ENSG00000254456.1	ENST00000533942.1	lincRNA	RP11-405K6.1	0.00361197	0.997506	0.997506	0.997506	0.997506	0.025	1
chr11	HAVANA	exon	45377051	45377153	ENSG00000254427.1	ENST00000524488.1	lincRNA	RP11-430H10.1	0.997506	0.00361197	0.0278638	0.376935	0.851221	0.025	1
chr11	HAVANA	exon	45377052	45377153	ENSG00000254427.1	ENST00000524565.1	lincRNA	RP11-430H10.1	0.997506	0.00361197	0.0278638	0.376935	0.851221	0.025	1
chr12	HAVANA	gene	65996649	66006777	ENSG00000256268.1	ENSG00000256268.1	lincRNA	RP11-221N13.3	0.997506	0.00361197	0.00713794	0.0435157	0.482198	0.025	1
chr12	HAVANA	transcript	65996649	66000283	ENSG00000256268.1	ENST00000539116.1	lincRNA	RP11-221N13.3	0.997506	0.00361197	0.00713794	0.0435157	0.482198	0.025	1
chr12	HAVANA	transcript	65996658	66006777	ENSG00000256268.1	ENST00000541391.1	lincRNA	RP11-221N13.3	0.997506	0.00361197	0.00713794	0.0435157	0.482198	0.025	1
chr12	HAVANA	exon	92875794	92885867	ENSG00000205056.8	ENST00000504409.3	lincRNA	RP11-693J15.5	0.997506	0.00361197	0.0169419	0.148779	0.778036	0.025	1
chr12	HAVANA	gene	123565931	123569291	ENSG00000251497.2	ENSG00000251497.2	lincRNA	RP11-197N18.7	0.997506	0.00361197	0.0278638	0.27967	0.956484	0.025	1
chr12	HAVANA	transcript	123565931	123569291	ENSG00000251497.2	ENST00000506255.1	lincRNA	RP11-197N18.7	0.997506	0.00361197	0.0278638	0.27967	0.956484	0.025	1
chr12	HAVANA	exon	123567782	123569291	ENSG00000251497.2	ENST00000506255.1	lincRNA	RP11-197N18.7	0.997506	0.00361197	0.0278638	0.27967	0.956484	0.025	1
chr12	HAVANA	gene	126468248	126470780	ENSG00000256276.1	ENSG00000256276.1	lincRNA	RP5-916L7.2	0.997506	0.00361197	0.0128999	0.411507	0.828689	0.025	1
chr12	HAVANA	transcript	126468248	126470780	ENSG00000256276.1	ENST00000534849.1	lincRNA	RP5-916L7.2	0.997506	0.00361197	0.0128999	0.411507	0.828689	0.025	1
chr13	HAVANA	exon	24001106	24002818	ENSG00000229558.1	ENST00000443092.1	lincRNA	SACS-AS1	0.997506	0.00361197	0.0128999	0.109649	0.623065	0.025	1
chr14	HAVANA	gene	87819414	88039366	ENSG00000258859.1	ENSG00000258859.1	lincRNA	RP11-594C13.1	0.997506	0.00361197	0.00971792	0.0929653	0.828689	0.025	1
chr14	HAVANA	transcript	87819414	88039366	ENSG00000258859.1	ENST00000557070.1	lincRNA	RP11-594C13.1	0.997506	0.00361197	0.00971792	0.0929653	0.828689	0.025	1
chr16	HAVANA	exon	29228802	29229181	ENSG00000260517.1	ENST00000562902.1	lincRNA	RP11-426C22.5	0.997506	0.00361197	0.00971792	0.195648	0.956484	0.025	1
chr17	HAVANA	exon	38168479	38169057	ENSG00000265799.1	ENST00000583462.1	lincRNA	RP11-387H17.6	0.00361197	0.997506	0.998366	0.999398	0.999914	0.025	1
chr19	HAVANA	gene	36279778	36288787	ENSG00000225872.2	ENSG00000225872.2	lincRNA	AC002398.5	0.997506	0.00361197	0.0128999	0.446594	0.553406	0.025	1
chr19	HAVANA	transcript	36279778	36288787	ENSG00000225872.2	ENST00000433059.1	lincRNA	AC002398.5	0.997506	0.00361197	0.0128999	0.446594	0.553406	0.025	1
chr19	HAVANA	exon	36288702	36288787	ENSG00000225872.2	ENST00000433059.1	lincRNA	AC002398.5	0.997506	0.00361197	0.0128999	0.446594	0.553406	0.025	1
chr19	HAVANA	transcript	36282005	36288740	ENSG00000225872.2	ENST00000564335.1	lincRNA	AC002398.5	0.997506	0.00361197	0.0128999	0.446594	0.553406	0.025	1
chr19	HAVANA	exon	36288702	36288740	ENSG00000225872.2	ENST00000564335.1	lincRNA	AC002398.5	0.997506	0.00361197	0.0128999	0.446594	0.553406	0.025	1
chr19	HAVANA	transcript	36282869	36288777	ENSG00000225872.2	ENST00000567313.1	lincRNA	AC002398.5	0.997506	0.00361197	0.0128999	0.446594	0.553406	0.025	1
chr19	HAVANA	exon	36288702	36288777	ENSG00000225872.2	ENST00000567313.1	lincRNA	AC002398.5	0.997506	0.00361197	0.0128999	0.446594	0.553406	0.025	1
chr19	HAVANA	transcript	37756843	37758095	ENSG00000267605.1	ENST00000586324.1	lincRNA	CTD-3220F14.1	0.997506	0.00361197	0.00971792	0.0218438	0.0649295	0.025	1
chr19	HAVANA	exon	37757716	37758095	ENSG00000267605.1	ENST00000586324.1	lincRNA	CTD-3220F14.1	0.997506	0.00361197	0.00971792	0.0218438	0.0649295	0.025	1
chr19	HAVANA	transcript	37756849	37759886	ENSG00000267605.1	ENST00000590889.1	lincRNA	CTD-3220F14.1	0.997506	0.00361197	0.00971792	0.0218438	0.0649295	0.025	1
chr19	HAVANA	exon	38345744	38345836	ENSG00000225868.2	ENST00000592640.1	lincRNA	AC016582.2	0.997506	0.00361197	0.0128999	0.0218438	0.0649295	0.025	1
chr19	HAVANA	exon	38345744	38345855	ENSG00000225868.2	ENST00000433142.2	lincRNA	AC016582.2	0.997506	0.00361197	0.0128999	0.0218438	0.0649295	0.025	1
chr22	HAVANA	exon	16199666	16199953	ENSG00000225255.2	ENST00000438574.1	lincRNA	LA16c-83F12.6	0.997506	0.00361197	0.00515996	0.0278638	0.148779	0.025	1
chr22	HAVANA	exon	16199666	16199953	ENSG00000225255.2	ENST00000453395.1	lincRNA	LA16c-83F12.6	0.997506	0.00361197	0.00515996	0.0278638	0.148779	0.025	1
chr10	HAVANA	exon	42970991	42971328	ENSG00000185904.7	ENST00000429940.2	lincRNA	LINC00839	0.999979	5.04837e-05	9.69073e-05	0.000264782	0.00499144	0.000343447	1
chr19	HAVANA	gene	29456038	29461781	ENSG00000267339.1	ENSG00000267339.1	lincRNA	LINC00906	0.999745	0.000460241	0.0100735	0.180657	0.96617	0.0027873	1
chr19	HAVANA	transcript	29456038	29460055	ENSG00000267339.1	ENST00000589921.1	lincRNA	LINC00906	0.999745	0.000460241	0.0100735	0.180657	0.96617	0.0027873	1
chr7	HAVANA	gene	104581510	104602781	ENSG00000237513.1	ENSG00000237513.1	lincRNA	RP11-325F22.2	7.44235e-06	0.999998	1	1	1	4.42877e-05	1
chr7	HAVANA	transcript	104581510	104602507	ENSG00000237513.1	ENST00000415513.1	lincRNA	RP11-325F22.2	7.44235e-06	0.999998	1	1	1	4.42877e-05	1
chr14	HAVANA	gene	57284288	57360428	ENSG00000258776.1	ENSG00000258776.1	lincRNA	RP11-1085N6.5	1	9.97048e-07	4.96355e-06	0.0259149	0.785389	5.86322e-06	1
chr14	HAVANA	transcript	57284288	57360066	ENSG00000258776.1	ENST00000554149.1	lincRNA	RP11-1085N6.5	1	9.97048e-07	4.96355e-06	0.0259149	0.785389	5.86322e-06	1
chr3	HAVANA	exon	188665068	188665428	ENSG00000234076.1	ENST00000444488.1	lincRNA	TPRG1-AS1	0.999735	0.000474699	0.0021661	0.0133287	0.0612364	0.0027873	1
chr17	HAVANA	exon	3705459	3705775	ENSG00000262194.1	ENST00000572988.1	lincRNA	CTD-3195I5.5	0.000496156	0.999741	0.999965	1	1	0.0027873	1
chr3	HAVANA	transcript	10048102	10052779	ENSG00000206567.5	ENST00000383808.2	lincRNA	AC022007.5	1	1.47383e-07	0.000194476	1	1	7.89725e-07	1
chr1	HAVANA	transcript	119870875	119898805	ENSG00000232650.1	ENST00000457683.1	lincRNA	RP5-834N19.1	0.999736	0.000540112	0.029347	0.91609	1	0.0027873	1
chr4	HAVANA	exon	185925654	185926340	ENSG00000248517.1	ENST00000505053.1	lincRNA	RP11-386B13.4	0.999997	8.59702e-06	2.12518e-05	0.000111068	0.00122039	4.42877e-05	1
chr2	HAVANA	gene	114737146	114764879	ENSG00000234199.2	ENSG00000234199.2	lincRNA	AC010982.1	0.999997	8.64657e-06	2.53988e-05	0.000901435	0.20818	4.42877e-05	1
chr2	HAVANA	transcript	114737146	114764879	ENSG00000234199.2	ENST00000412690.1	lincRNA	AC010982.1	0.999997	8.64657e-06	2.53988e-05	0.000901435	0.20818	4.42877e-05	1
chr2	HAVANA	exon	226264426	226264971	ENSG00000232784.1	ENST00000431435.1	lincRNA	AC067961.1	0.999701	0.000544198	0.000734527	0.00162716	0.0336297	0.0027873	1
chr1	HAVANA	transcript	44514049	44542084	ENSG00000230615.2	ENST00000431800.1	lincRNA	RP5-1198O20.4	1	0.000551698	0.00163219	0.00885929	0.0961587	0.0027873	1
chr1	HAVANA	transcript	44514064	44541950	ENSG00000230615.2	ENST00000437643.1	lincRNA	RP5-1198O20.4	1	0.000551698	0.00163219	0.00885929	0.0961587	0.0027873	1
chr1	HAVANA	transcript	44516786	44541864	ENSG00000230615.2	ENST00000453688.1	lincRNA	RP5-1198O20.4	1	0.000551698	0.00163219	0.00885929	0.0961587	0.0027873	1
chr1	HAVANA	transcript	44516787	44542142	ENSG00000230615.2	ENST00000447959.1	lincRNA	RP5-1198O20.4	1	0.000551698	0.00163219	0.00885929	0.0961587	0.0027873	1
chr1	HAVANA	transcript	44516865	44542494	ENSG00000230615.2	ENST00000609027.1	lincRNA	RP5-1198O20.4	1	0.000551698	0.00163219	0.00885929	0.0961587	0.0027873	1
chr6	HAVANA	exon	116576003	116577906	ENSG00000237021.2	ENST00000448740.2	lincRNA	RP3-486I3.7	1	0.000551698	0.00132539	0.0029532	0.00741955	0.0027873	1
chr10	HAVANA	exon	134596683	134596953	ENSG00000234531.2	ENST00000441365.2	lincRNA	RP11-288G11.3	0.999677	0.000572299	0.00506853	0.424216	0.998928	0.0027873	1
chr1	HAVANA	transcript	22354832	22357105	ENSG00000218510.3	ENST00000452322.1	lincRNA	LINC00339	0.996388	0.00515996	0.0350017	0.411507	0.907035	0.025	1
chr1	HAVANA	gene	27986839	27989233	ENSG00000233975.1	ENSG00000233975.1	lincRNA	RP11-288L9.1	0.996388	0.00515996	0.00713794	0.0780014	0.588493	0.025	1
chr1	HAVANA	transcript	27986839	27989233	ENSG00000233975.1	ENST00000440492.1	lincRNA	RP11-288L9.1	0.996388	0.00515996	0.00713794	0.0780014	0.588493	0.025	1
chr2	HAVANA	gene	43228495	43233200	ENSG00000224739.2	ENSG00000224739.2	lincRNA	AC016735.1	0.996388	0.00515996	0.517802	0.997506	0.999914	0.025	1
chr2	HAVANA	transcript	43228495	43233200	ENSG00000224739.2	ENST00000457457.2	lincRNA	AC016735.1	0.996388	0.00515996	0.517802	0.997506	0.999914	0.025	1
chr2	HAVANA	exon	172974518	172974710	ENSG00000236651.1	ENST00000448117.1	lincRNA	AC104801.1	0.996388	0.00515996	0.00713794	0.0278638	0.128311	0.025	1
chr2	ENSEMBL	exon	207507142	207507306	ENSG00000235118.3	ENST00000543490.1	lincRNA	AC010731.4	0.996388	0.00515996	0.00971792	0.0534056	0.249914	0.025	1
chr3	HAVANA	gene	55394471	55395857	ENSG00000242775.1	ENSG00000242775.1	lincRNA	RP11-875H7.2	0.00515996	0.996388	0.998968	0.998968	0.999398	0.025	1
chr3	HAVANA	transcript	55394471	55395857	ENSG00000242775.1	ENST00000465946.1	lincRNA	RP11-875H7.2	0.00515996	0.996388	0.998968	0.998968	0.999398	0.025	1
chr3	HAVANA	transcript	118227258	118276514	ENSG00000243276.1	ENST00000476460.1	lincRNA	RP11-384F7.1	0.00515996	0.996388	0.996388	0.996388	0.998366	0.025	1
chr3	HAVANA	exon	127254029	127255655	ENSG00000239921.2	ENST00000461398.2	lincRNA	RP11-59J16.1	0.00515996	0.996388	0.996388	0.998968	0.998968	0.025	1
chr4	HAVANA	exon	129224117	129224190	ENSG00000251432.2	ENST00000505133.1	lincRNA	RP11-420A23.1	0.996388	0.00515996	0.0278638	0.27967	0.990282	0.025	1
chr4	HAVANA	exon	129224117	129224190	ENSG00000251432.2	ENST00000509834.2	lincRNA	RP11-420A23.1	0.996388	0.00515996	0.0278638	0.27967	0.990282	0.025	1
chr4	HAVANA	gene	170838912	170897053	ENSG00000248319.1	ENSG00000248319.1	lincRNA	RP11-205M3.3	0.996388	0.00515996	0.0128999	0.0534056	0.171311	0.025	1
chr4	HAVANA	transcript	170838912	170897053	ENSG00000248319.1	ENST00000508313.1	lincRNA	RP11-205M3.3	0.996388	0.00515996	0.0128999	0.0534056	0.171311	0.025	1
chr5	HAVANA	transcript	5034576	5059794	ENSG00000215231.3	ENST00000509382.1	lincRNA	LINC01020	0.996388	0.00515996	0.0278638	0.446594	0.997506	0.025	1
chr5	HAVANA	transcript	5038799	5057986	ENSG00000215231.3	ENST00000507599.1	lincRNA	LINC01020	0.996388	0.00515996	0.0278638	0.446594	0.997506	0.025	1
chr6	HAVANA	gene	16764577	16767114	ENSG00000272341.1	ENSG00000272341.1	lincRNA	RP1-151F17.2	0.996388	0.00515996	0.00515996	0.0278638	0.195648	0.025	1
chr6	HAVANA	transcript	16764577	16767114	ENSG00000272341.1	ENST00000606924.1	lincRNA	RP1-151F17.2	0.996388	0.00515996	0.00515996	0.0278638	0.195648	0.025	1
chr6	HAVANA	exon	16764577	16767114	ENSG00000272341.1	ENST00000606924.1	lincRNA	RP1-151F17.2	0.996388	0.00515996	0.00515996	0.0278638	0.195648	0.025	1
chr7	HAVANA	gene	77045990	77054760	ENSG00000273341.1	ENSG00000273341.1	lincRNA	RP5-899E9.1	0.996388	0.00515996	0.00515996	0.00515996	0.00713794	0.025	1
chr7	HAVANA	transcript	77045990	77054760	ENSG00000273341.1	ENST00000608884.1	lincRNA	RP5-899E9.1	0.996388	0.00515996	0.00515996	0.00515996	0.00713794	0.025	1
chr7	HAVANA	exon	77045990	77046193	ENSG00000273341.1	ENST00000608884.1	lincRNA	RP5-899E9.1	0.996388	0.00515996	0.00515996	0.00515996	0.00713794	0.025	1
chr7	HAVANA	gene	127116937	127125858	ENSG00000226770.1	ENSG00000226770.1	lincRNA	AC000124.1	0.996388	0.00515996	0.00515996	0.0128999	0.148779	0.025	1
chr7	HAVANA	transcript	127116937	127125858	ENSG00000226770.1	ENST00000448311.1	lincRNA	AC000124.1	0.996388	0.00515996	0.00515996	0.0128999	0.148779	0.025	1
chr8	HAVANA	exon	65285885	65286108	ENSG00000254377.1	ENST00000520799.1	lincRNA	LINC00966	0.996388	0.00515996	0.00713794	0.00971792	0.0218438	0.025	1
chr8	HAVANA	exon	65285885	65286108	ENSG00000254377.1	ENST00000521441.1	lincRNA	LINC00966	0.996388	0.00515996	0.00713794	0.00971792	0.0218438	0.025	1
chr8	HAVANA	gene	125823860	125827924	ENSG00000255491.1	ENSG00000255491.1	lincRNA	RP11-1082L8.4	0.00515996	0.996388	0.997506	0.998968	0.999398	0.025	1
chr8	HAVANA	transcript	125823860	125827924	ENSG00000255491.1	ENST00000533516.1	lincRNA	RP11-1082L8.4	0.00515996	0.996388	0.997506	0.998968	0.999398	0.025	1
chr9	HAVANA	exon	72435566	72435655	ENSG00000225626.2	ENST00000439418.1	lincRNA	C9orf135-AS1	0.996388	0.00515996	0.0435157	0.128311	0.195648	0.025	1
chr10	HAVANA	gene	103070775	103071262	ENSG00000225208.1	ENSG00000225208.1	lincRNA	RP11-107I14.2	0.996388	0.00515996	0.00971792	0.0350017	0.148779	0.025	1
chr10	HAVANA	transcript	103070775	103071262	ENSG00000225208.1	ENST00000442188.1	lincRNA	RP11-107I14.2	0.996388	0.00515996	0.00971792	0.0350017	0.148779	0.025	1
chr10	HAVANA	exon	103070775	103070997	ENSG00000225208.1	ENST00000442188.1	lincRNA	RP11-107I14.2	0.996388	0.00515996	0.00971792	0.0350017	0.148779	0.025	1
chr11	HAVANA	exon	76152382	76152683	ENSG00000255135.3	ENST00000530759.1	lincRNA	RP11-111M22.3	0.996388	0.00515996	0.0128999	0.171311	0.946594	0.025	1
chr11	HAVANA	exon	76152398	76152683	ENSG00000255135.3	ENST00000572035.1	lincRNA	RP11-111M22.3	0.996388	0.00515996	0.0128999	0.171311	0.946594	0.025	1
chr11	HAVANA	exon	76414016	76414239	ENSG00000254975.1	ENST00000533588.1	lincRNA	RP11-672A2.3	0.996388	0.00515996	0.0435157	0.343395	0.778036	0.025	1
chr12	HAVANA	transcript	48401764	48405010	ENSG00000258203.1	ENST00000546804.1	lincRNA	RP1-228P16.3	0.996388	0.00515996	0.00515996	0.0128999	0.148779	0.025	1
chr12	HAVANA	exon	52603533	52603824	ENSG00000257137.1	ENST00000553017.1	lincRNA	C12orf80	0.00515996	0.996388	0.997506	0.999398	0.999398	0.025	1
chr12	HAVANA	transcript	76083275	76086138	ENSG00000258077.2	ENST00000552466.2	lincRNA	RP11-114H23.1	0.00515996	0.996388	0.996388	0.998968	0.999828	0.025	1
chr12	HAVANA	exon	76084295	76084639	ENSG00000258077.2	ENST00000552466.2	lincRNA	RP11-114H23.1	0.00515996	0.996388	0.996388	0.998968	0.999828	0.025	1
chr13	HAVANA	exon	24607652	24607908	ENSG00000228741.2	ENST00000439928.2	lincRNA	RP11-309I15.1	0.996388	0.00515996	0.0128999	0.148779	0.851221	0.025	1
chr14	HAVANA	exon	101538696	101539274	ENSG00000223403.3	ENST00000554016.1	lincRNA	MEG9	0.996388	0.00515996	0.0128999	0.27967	0.983058	0.025	1
chr14	HAVANA	exon	103654929	103655365	ENSG00000251533.2	ENST00000514902.2	lincRNA	LINC00605	0.996388	0.00515996	0.0218438	0.249914	0.804352	0.025	1
chr14	HAVANA	transcript	105561528	105565341	ENSG00000257556.1	ENST00000546968.1	lincRNA	RP11-44N21.1	0.996388	0.00515996	0.00971792	0.310802	0.964998	0.025	1
chr15	HAVANA	gene	42062954	42064930	ENSG00000260814.2	ENSG00000260814.2	lincRNA	RP11-107F6.3	0.996388	0.00515996	0.00971792	0.0435157	0.27967	0.025	1
chr15	HAVANA	transcript	42062954	42064820	ENSG00000260814.2	ENST00000607504.1	lincRNA	RP11-107F6.3	0.996388	0.00515996	0.00971792	0.0435157	0.27967	0.025	1
chr15	HAVANA	transcript	42063130	42064930	ENSG00000260814.2	ENST00000562063.1	lincRNA	RP11-107F6.3	0.996388	0.00515996	0.00971792	0.0435157	0.27967	0.025	1
chr15	HAVANA	exon	98836295	98836406	ENSG00000259199.1	ENST00000560360.1	lincRNA	CTD-2544M6.1	0.996388	0.00515996	0.109649	0.890351	0.956484	0.025	1
chr15	HAVANA	exon	98631735	98632038	ENSG00000259611.1	ENST00000561215.1	lincRNA	CTD-2544M6.2	0.996388	0.00515996	0.00971792	0.0218438	0.0649295	0.025	1
chr16	HAVANA	exon	1047662	1047907	ENSG00000260496.2	ENST00000565401.1	lincRNA	RP11-161M6.3	0.00515996	0.996388	0.999914	1	1	0.025	1
chr16	HAVANA	gene	23683453	23686820	ENSG00000259806.2	ENSG00000259806.2	lincRNA	CTD-2196E14.4	0.996388	0.00515996	0.0534056	0.517802	0.689198	0.025	1
chr16	HAVANA	transcript	23683453	23686820	ENSG00000259806.2	ENST00000565266.1	lincRNA	CTD-2196E14.4	0.996388	0.00515996	0.0534056	0.517802	0.689198	0.025	1
chr16	HAVANA	gene	32660514	32675277	ENSG00000261569.1	ENSG00000261569.1	lincRNA	RP11-586K12.11	0.996388	0.00515996	0.00515996	0.0128999	0.27967	0.025	1
chr16	HAVANA	transcript	32661463	32675277	ENSG00000261569.1	ENST00000565347.1	lincRNA	RP11-586K12.11	0.996388	0.00515996	0.00515996	0.0128999	0.27967	0.025	1
chr16	HAVANA	gene	88120993	88121538	ENSG00000260166.1	ENSG00000260166.1	lincRNA	RP11-863P13.6	0.996388	0.00515996	0.0350017	0.921999	0.999914	0.025	1
chr16	HAVANA	transcript	88120993	88121538	ENSG00000260166.1	ENST00000566155.1	lincRNA	RP11-863P13.6	0.996388	0.00515996	0.0350017	0.921999	0.999914	0.025	1
chr17	HAVANA	gene	33867058	33867816	ENSG00000267035.1	ENSG00000267035.1	lincRNA	RP11-1094M14.10	0.00515996	0.996388	0.996388	0.998366	0.998968	0.025	1
chr17	HAVANA	transcript	33867058	33867816	ENSG00000267035.1	ENST00000585536.1	lincRNA	RP11-1094M14.10	0.00515996	0.996388	0.996388	0.998366	0.998968	0.025	1
chr17	HAVANA	exon	33867725	33867816	ENSG00000267035.1	ENST00000585536.1	lincRNA	RP11-1094M14.10	0.00515996	0.996388	0.996388	0.998366	0.998968	0.025	1
chr17	HAVANA	gene	53531407	53535811	ENSG00000262395.1	ENSG00000262395.1	lincRNA	RP11-515E23.2	0.00515996	0.996388	0.996388	0.998366	0.998968	0.025	1
chr17	HAVANA	transcript	53531407	53535811	ENSG00000262395.1	ENST00000572159.1	lincRNA	RP11-515E23.2	0.00515996	0.996388	0.996388	0.998366	0.998968	0.025	1
chr17	HAVANA	exon	53531407	53531443	ENSG00000262395.1	ENST00000572159.1	lincRNA	RP11-515E23.2	0.00515996	0.996388	0.996388	0.998366	0.998968	0.025	1
chr18	HAVANA	exon	31157728	31158151	ENSG00000267642.1	ENST00000591558.1	lincRNA	RP11-258B16.1	0.996388	0.00515996	0.221964	0.851221	0.972136	0.025	1
chr19	HAVANA	exon	23456878	23457034	ENSG00000269107.1	ENST00000594653.1	lincRNA	RP11-15H20.7	0.996388	0.00515996	0.482198	0.999656	1	0.025	1
chr19	HAVANA	exon	29456038	29456262	ENSG00000267339.1	ENST00000589921.1	lincRNA	LINC00906	0.996388	0.00515996	0.00971792	0.0649295	0.411507	0.025	1
chr19	HAVANA	gene	58911588	58912046	ENSG00000268307.1	ENSG00000268307.1	lincRNA	CTD-2619J13.13	0.996388	0.00515996	0.00515996	0.588493	0.999656	0.025	1
chr19	HAVANA	transcript	58911588	58912046	ENSG00000268307.1	ENST00000596379.1	lincRNA	CTD-2619J13.13	0.996388	0.00515996	0.00515996	0.588493	0.999656	0.025	1
chr19	HAVANA	exon	58911588	58912046	ENSG00000268307.1	ENST00000596379.1	lincRNA	CTD-2619J13.13	0.996388	0.00515996	0.00515996	0.588493	0.999656	0.025	1
chr22	HAVANA	exon	21823563	21823635	ENSG00000206140.5	ENST00000456303.1	lincRNA	TMEM191C	0.996388	0.00515996	0.00971792	0.0435157	0.128311	0.025	1
chr22	HAVANA	exon	21823563	21823635	ENSG00000206140.5	ENST00000449424.1	lincRNA	TMEM191C	0.996388	0.00515996	0.00971792	0.0435157	0.128311	0.025	1
chr22	HAVANA	exon	21823563	21823635	ENSG00000206140.5	ENST00000456153.1	lincRNA	TMEM191C	0.996388	0.00515996	0.00971792	0.0435157	0.128311	0.025	1
chr22	HAVANA	exon	21823563	21823635	ENSG00000206140.5	ENST00000453397.1	lincRNA	TMEM191C	0.996388	0.00515996	0.00971792	0.0435157	0.128311	0.025	1
chr22	HAVANA	exon	21823563	21823635	ENSG00000206140.5	ENST00000417708.1	lincRNA	TMEM191C	0.996388	0.00515996	0.00971792	0.0435157	0.128311	0.025	1
chr22	HAVANA	exon	21823563	21823823	ENSG00000206140.5	ENST00000427147.1	lincRNA	TMEM191C	0.996388	0.00515996	0.00971792	0.0435157	0.128311	0.025	1
chr22	HAVANA	exon	21823563	21823823	ENSG00000206140.5	ENST00000425458.1	lincRNA	TMEM191C	0.996388	0.00515996	0.00971792	0.0435157	0.128311	0.025	1
chr22	HAVANA	exon	21823563	21823635	ENSG00000206140.5	ENST00000446867.1	lincRNA	TMEM191C	0.996388	0.00515996	0.00971792	0.0435157	0.128311	0.025	1
chr22	ENSEMBL	exon	21823563	21823635	ENSG00000206140.5	ENST00000536718.1	lincRNA	TMEM191C	0.996388	0.00515996	0.00971792	0.0435157	0.128311	0.025	1
chr22	HAVANA	exon	27053248	27053318	ENSG00000225783.2	ENST00000452429.1	lincRNA	MIAT	0.996388	0.00515996	0.0649295	0.828689	0.964998	0.025	1
chr4	HAVANA	transcript	130692819	130712815	ENSG00000249618.1	ENST00000508724.1	lincRNA	RP11-422J15.1	0.999967	7.11804e-05	0.000362954	0.0124985	0.408102	0.000343447	1
chr1	HAVANA	exon	234667274	234667525	ENSG00000231768.1	ENST00000435574.1	lincRNA	RP5-855F14.1	0.999967	7.20858e-05	0.00839992	0.546143	0.999577	0.000343447	1
chr1	HAVANA	exon	234667274	234667511	ENSG00000231768.1	ENST00000421207.1	lincRNA	RP5-855F14.1	0.999967	7.20858e-05	0.00839992	0.546143	0.999577	0.000343447	1
chr11	HAVANA	exon	45376922	45377153	ENSG00000254427.1	ENST00000524410.1	lincRNA	RP11-430H10.1	1	7.30652e-05	0.00140097	0.143877	0.838908	0.000343447	1
chr2	HAVANA	exon	214148757	214148929	ENSG00000196096.3	ENST00000360083.3	lincRNA	AC079610.2	0.999968	7.30837e-05	0.273781	1	1	0.000343447	1
chr16	HAVANA	transcript	21314568	21329912	ENSG00000189149.7	ENST00000444326.1	lincRNA	CRYM-AS1	0.999663	0.00059773	0.0033627	0.125449	0.908462	0.0027873	1
chr6	HAVANA	exon	33868132	33868250	ENSG00000233183.2	ENST00000451317.2	lincRNA	RP3-468B3.2	0.99965	0.000613177	0.00266533	0.124832	0.98241	0.0027873	1
chr8	HAVANA	exon	9762669	9762876	ENSG00000253230.2	ENST00000521242.1	lincRNA	LINC00599	0.999644	0.000621456	0.00767882	0.203867	0.525474	0.0027873	1
chr14	HAVANA	exon	96343109	96343514	ENSG00000250366.2	ENST00000503525.2	lincRNA	LINC00617	0.999644	0.000621456	0.0698855	0.601113	0.953686	0.0027873	1
chr15	HAVANA	exon	20564127	20564412	ENSG00000258654.1	ENST00000556397.1	lincRNA	RP11-509A17.3	0.999667	0.000630162	0.00079381	0.0267358	0.9814	0.0027873	1
chr15	HAVANA	exon	20564127	20564419	ENSG00000258654.1	ENST00000554815.1	lincRNA	RP11-509A17.3	0.999667	0.000630162	0.00079381	0.0267358	0.9814	0.0027873	1
chr7	HAVANA	transcript	99195902	99208385	ENSG00000244219.2	ENST00000453227.1	lincRNA	GS1-259H13.2	1	7.87079e-05	0.000289936	0.0256155	0.852465	0.000343447	1
chr7	HAVANA	transcript	99195908	99203182	ENSG00000244219.2	ENST00000429679.1	lincRNA	GS1-259H13.2	1	7.87079e-05	0.000289936	0.0256155	0.852465	0.000343447	1
chr2	HAVANA	exon	71116606	71116718	ENSG00000237751.2	ENST00000449073.2	lincRNA	AC007040.5	0.999649	0.000640536	0.00405667	0.0995161	0.578758	0.0027873	1
chr17	HAVANA	exon	58213123	58213588	ENSG00000267095.1	ENST00000592317.1	lincRNA	CTD-2319I12.5	0.999649	0.000640536	0.01596	0.923763	0.999999	0.0027873	1
chr12	HAVANA	transcript	133606975	133613497	ENSG00000246394.3	ENST00000592296.1	lincRNA	RP11-386I8.6	0.999996	1.03124e-05	2.59044e-05	0.00111438	0.0837987	4.42877e-05	1
chr9	HAVANA	gene	70921444	70945542	ENSG00000234394.4	ENSG00000234394.4	lincRNA	RP11-561O23.5	0.999964	8.1054e-05	0.000160896	0.00268397	0.154488	0.000343447	1
chr9	HAVANA	transcript	70921444	70945352	ENSG00000234394.4	ENST00000603050.1	lincRNA	RP11-561O23.5	0.999964	8.1054e-05	0.000160896	0.00268397	0.154488	0.000343447	1
chr6	HAVANA	transcript	29945244	29945494	ENSG00000204625.6	ENST00000463275.1	lincRNA	HCG9	0.999663	0.000681684	0.00326561	0.0738827	0.937196	0.0027873	1
chr10	HAVANA	gene	29078117	29085042	ENSG00000235824.3	ENSG00000235824.3	lincRNA	LINC00837	0.999663	0.000681684	0.00757332	0.394013	0.993704	0.0027873	1
chr10	HAVANA	transcript	29078117	29084935	ENSG00000235824.3	ENST00000443246.2	lincRNA	LINC00837	0.999663	0.000681684	0.00757332	0.394013	0.993704	0.0027873	1
chr10	HAVANA	exon	29084702	29084935	ENSG00000235824.3	ENST00000443246.2	lincRNA	LINC00837	0.999663	0.000681684	0.00757332	0.394013	0.993704	0.0027873	1
chr10	HAVANA	transcript	29081498	29085042	ENSG00000235824.3	ENST00000446012.1	lincRNA	LINC00837	0.999663	0.000681684	0.00757332	0.394013	0.993704	0.0027873	1
chr10	HAVANA	transcript	29081621	29084901	ENSG00000235824.3	ENST00000608061.1	lincRNA	LINC00837	0.999663	0.000681684	0.00757332	0.394013	0.993704	0.0027873	1
chr10	HAVANA	exon	29084702	29084901	ENSG00000235824.3	ENST00000608061.1	lincRNA	LINC00837	0.999663	0.000681684	0.00757332	0.394013	0.993704	0.0027873	1
chr16	HAVANA	gene	86015356	86018329	ENSG00000269667.1	ENSG00000269667.1	lincRNA	RP11-542M13.2	0.000681684	0.999663	0.999999	1	1	0.0027873	1
chr16	HAVANA	transcript	86015356	86018329	ENSG00000269667.1	ENST00000599411.1	lincRNA	RP11-542M13.2	0.000681684	0.999663	0.999999	1	1	0.0027873	1
chr18	HAVANA	gene	54803553	54814229	ENSG00000267789.1	ENSG00000267789.1	lincRNA	CTD-2526M8.3	0.999961	8.48248e-05	0.00167017	0.274227	0.99816	0.000343447	1
chr18	HAVANA	transcript	54803553	54814229	ENSG00000267789.1	ENST00000590942.1	lincRNA	CTD-2526M8.3	0.999961	8.48248e-05	0.00167017	0.274227	0.99816	0.000343447	1
chr3	HAVANA	exon	27862979	27863215	ENSG00000225548.1	ENST00000414382.1	lincRNA	AC098973.2	0.999612	0.000698011	0.00513455	0.306017	0.995223	0.0027873	1
chr3	HAVANA	exon	27863089	27863215	ENSG00000225548.1	ENST00000455984.1	lincRNA	AC098973.2	0.999612	0.000698011	0.00513455	0.306017	0.995223	0.0027873	1
chr15	HAVANA	transcript	89925731	89938271	ENSG00000255571.2	ENST00000561037.1	lincRNA	LINC00925	0.999612	0.000698011	0.0025267	0.011176	0.0681963	0.0027873	1
chr7	HAVANA	gene	143651937	143694405	ENSG00000243583.1	ENSG00000243583.1	lincRNA	RP4-669B10.3	0.999958	9.03034e-05	0.000829288	0.151647	0.945758	0.000343447	1
chr7	HAVANA	transcript	143651937	143656202	ENSG00000243583.1	ENST00000466281.1	lincRNA	RP4-669B10.3	0.999958	9.03034e-05	0.000829288	0.151647	0.945758	0.000343447	1
chr18	HAVANA	transcript	5238549	5243910	ENSG00000263753.2	ENST00000580684.1	lincRNA	LINC00667	0.999996	1.16559e-05	0.00430306	0.725584	0.997737	4.42877e-05	1
chr6	HAVANA	exon	166354077	166354254	ENSG00000223414.2	ENST00000581850.1	lincRNA	LINC00473	0.999559	0.000771475	0.00340888	0.180657	0.859194	0.0027873	1
chr12	HAVANA	exon	119212291	119212323	ENSG00000255618.1	ENST00000545276.1	lincRNA	RP11-357K6.1	0.99954	0.000791903	0.00756149	0.0988297	0.375451	0.0027873	1
chr7	HAVANA	transcript	63348578	63359219	ENSG00000236299.3	ENST00000433918.1	lincRNA	RP11-340I6.7	0.999996	1.26122e-05	8.00924e-05	0.00182842	0.0979753	4.42877e-05	1
chr7	HAVANA	transcript	63348603	63359287	ENSG00000236299.3	ENST00000594855.1	lincRNA	RP11-340I6.7	0.999996	1.26122e-05	8.00924e-05	0.00182842	0.0979753	4.42877e-05	1
chr1	HAVANA	exon	46947882	46948147	ENSG00000225667.1	ENST00000455247.1	lincRNA	LINC00505	0.99484	0.00713794	0.0435157	0.0435157	0.109649	0.025	1
chr1	HAVANA	exon	65468012	65468159	ENSG00000226891.2	ENST00000415842.1	lincRNA	RP11-182I10.3	0.99484	0.00713794	0.00713794	0.0128999	0.0534056	0.025	1
chr1	HAVANA	exon	145382056	145382397	ENSG00000233396.3	ENST00000433081.2	lincRNA	RP11-458D21.1	0.99484	0.00713794	0.0169419	0.109649	0.376935	0.025	1
chr1	HAVANA	exon	145382056	145382378	ENSG00000233396.3	ENST00000421937.3	lincRNA	RP11-458D21.1	0.99484	0.00713794	0.0169419	0.109649	0.376935	0.025	1
chr1	HAVANA	exon	145382056	145382434	ENSG00000233396.3	ENST00000610154.1	lincRNA	RP11-458D21.1	0.99484	0.00713794	0.0169419	0.109649	0.376935	0.025	1
chr1	HAVANA	exon	145382056	145382362	ENSG00000233396.3	ENST00000419817.1	lincRNA	RP11-458D21.1	0.99484	0.00713794	0.0169419	0.109649	0.376935	0.025	1
chr2	HAVANA	gene	6868309	6910442	ENSG00000205837.3	ENSG00000205837.3	lincRNA	LINC00487	0.99484	0.00713794	0.0218438	0.588493	0.99484	0.025	1
chr2	HAVANA	transcript	6869300	6910442	ENSG00000205837.3	ENST00000382045.3	lincRNA	LINC00487	0.99484	0.00713794	0.0218438	0.588493	0.99484	0.025	1
chr2	HAVANA	gene	7811735	7812377	ENSG00000230515.1	ENSG00000230515.1	lincRNA	AC092580.3	0.00713794	0.99484	0.997506	0.998968	0.998968	0.025	1
chr2	HAVANA	transcript	7811735	7812377	ENSG00000230515.1	ENST00000414654.1	lincRNA	AC092580.3	0.00713794	0.99484	0.997506	0.998968	0.998968	0.025	1
chr2	HAVANA	exon	7811735	7812038	ENSG00000230515.1	ENST00000414654.1	lincRNA	AC092580.3	0.00713794	0.99484	0.997506	0.998968	0.998968	0.025	1
chr2	HAVANA	gene	67551759	67552436	ENSG00000236605.1	ENSG00000236605.1	lincRNA	AC023115.4	0.99484	0.00713794	0.00971792	0.0218438	0.0278638	0.025	1
chr2	HAVANA	transcript	67551759	67552436	ENSG00000236605.1	ENST00000450944.1	lincRNA	AC023115.4	0.99484	0.00713794	0.00971792	0.0218438	0.0278638	0.025	1
chr2	HAVANA	exon	67551759	67552107	ENSG00000236605.1	ENST00000450944.1	lincRNA	AC023115.4	0.99484	0.00713794	0.00971792	0.0218438	0.0278638	0.025	1
chr2	HAVANA	transcript	111994581	111996624	ENSG00000172965.10	ENST00000371162.4	lincRNA	MIR4435-1HG	0.99484	0.00713794	0.0780014	0.890351	1	0.025	1
chr2	HAVANA	exon	111994581	111996624	ENSG00000172965.10	ENST00000371162.4	lincRNA	MIR4435-1HG	0.99484	0.00713794	0.0780014	0.890351	1	0.025	1
chr2	HAVANA	gene	133103189	133104870	ENSG00000272769.1	ENSG00000272769.1	lincRNA	RP11-725P16.2	0.99484	0.00713794	0.0128999	0.0278638	0.0534056	0.025	1
chr2	HAVANA	transcript	133103189	133104870	ENSG00000272769.1	ENST00000608279.1	lincRNA	RP11-725P16.2	0.99484	0.00713794	0.0128999	0.0278638	0.0534056	0.025	1
chr2	HAVANA	exon	133103189	133104870	ENSG00000272769.1	ENST00000608279.1	lincRNA	RP11-725P16.2	0.99484	0.00713794	0.0128999	0.0278638	0.0534056	0.025	1
chr3	HAVANA	exon	84851600	84851903	ENSG00000242641.1	ENST00000482721.1	lincRNA	LINC00971	0.00713794	0.99484	0.99484	0.998366	0.998968	0.025	1
chr4	HAVANA	exon	134070184	134070268	ENSG00000250241.1	ENST00000505289.1	lincRNA	RP11-9G1.3	0.99484	0.00713794	0.0128999	0.109649	0.411507	0.025	1
chr4	HAVANA	exon	134070184	134070271	ENSG00000250241.1	ENST00000509715.1	lincRNA	RP11-9G1.3	0.99484	0.00713794	0.0128999	0.109649	0.411507	0.025	1
chr4	HAVANA	exon	137202213	137202449	ENSG00000251567.1	ENST00000513332.1	lincRNA	RP11-775H9.2	0.99484	0.00713794	0.0278638	0.221964	0.804352	0.025	1
chr5	HAVANA	gene	4135795	4143761	ENSG00000250921.1	ENSG00000250921.1	lincRNA	CTD-2008N3.1	0.99484	0.00713794	0.0128999	0.0534056	0.221964	0.025	1
chr5	HAVANA	transcript	4135795	4143761	ENSG00000250921.1	ENST00000503415.1	lincRNA	CTD-2008N3.1	0.99484	0.00713794	0.0128999	0.0534056	0.221964	0.025	1
chr5	HAVANA	gene	173213793	173236042	ENSG00000254211.1	ENSG00000254211.1	lincRNA	CTB-43E15.4	0.00713794	0.99484	0.997506	0.998366	0.998968	0.025	1
chr5	HAVANA	transcript	173213931	173217928	ENSG00000254211.1	ENST00000523617.1	lincRNA	CTB-43E15.4	0.00713794	0.99484	0.997506	0.998366	0.998968	0.025	1
chr6	HAVANA	exon	19802395	19804141	ENSG00000228412.2	ENST00000607810.1	lincRNA	RP4-625H18.2	0.00713794	0.99484	0.997506	0.998968	0.999398	0.025	1
chr6	HAVANA	gene	93780105	93813102	ENSG00000235099.1	ENSG00000235099.1	lincRNA	RP1-23E21.2	0.99484	0.00713794	0.00713794	0.588493	0.964998	0.025	1
chr6	HAVANA	transcript	93780105	93813102	ENSG00000235099.1	ENST00000452624.1	lincRNA	RP1-23E21.2	0.99484	0.00713794	0.00713794	0.588493	0.964998	0.025	1
chr6	HAVANA	transcript	109080364	109090321	ENSG00000203801.4	ENST00000417773.1	lincRNA	LINC00222	0.00713794	0.99484	0.99484	0.997506	0.999398	0.025	1
chr6	HAVANA	transcript	109080368	109090321	ENSG00000203801.4	ENST00000368974.3	lincRNA	LINC00222	0.00713794	0.99484	0.99484	0.997506	0.999398	0.025	1
chr6	HAVANA	transcript	109080664	109090208	ENSG00000203801.4	ENST00000430898.1	lincRNA	LINC00222	0.00713794	0.99484	0.99484	0.997506	0.999398	0.025	1
chr8	HAVANA	exon	29607146	29609813	ENSG00000253490.1	ENST00000522158.1	lincRNA	AC145110.1	0.99484	0.00713794	0.0169419	0.109649	0.689198	0.025	1
chr8	HAVANA	gene	82797612	82835428	ENSG00000254689.1	ENSG00000254689.1	lincRNA	RP11-354A14.1	0.99484	0.00713794	0.00971792	0.0534056	0.128311	0.025	1
chr8	HAVANA	transcript	82797612	82835428	ENSG00000254689.1	ENST00000534675.1	lincRNA	RP11-354A14.1	0.99484	0.00713794	0.00971792	0.0534056	0.128311	0.025	1
chr9	HAVANA	exon	115774430	115774507	ENSG00000228623.2	ENST00000427548.1	lincRNA	ZNF883	0.99484	0.00713794	0.00713794	0.0218438	0.0350017	0.025	1
chr12	HAVANA	gene	15933002	15935054	ENSG00000255565.1	ENSG00000255565.1	lincRNA	RP11-6B19.1	0.99484	0.00713794	0.00971792	0.0534056	0.376935	0.025	1
chr12	HAVANA	transcript	15933002	15935054	ENSG00000255565.1	ENST00000544015.1	lincRNA	RP11-6B19.1	0.99484	0.00713794	0.00971792	0.0534056	0.376935	0.025	1
chr12	HAVANA	transcript	52599569	52602186	ENSG00000257137.1	ENST00000551332.1	lincRNA	C12orf80	0.99484	0.00713794	0.00971792	0.109649	0.804352	0.025	1
chr12	HAVANA	gene	54413694	54416373	ENSG00000260597.1	ENSG00000260597.1	lincRNA	AC012531.25	0.99484	0.00713794	0.00713794	0.00713794	0.0218438	0.025	1
chr12	HAVANA	transcript	54413694	54416373	ENSG00000260597.1	ENST00000562848.1	lincRNA	AC012531.25	0.99484	0.00713794	0.00713794	0.00713794	0.0218438	0.025	1
chr12	HAVANA	exon	54413694	54416373	ENSG00000260597.1	ENST00000562848.1	lincRNA	AC012531.25	0.99484	0.00713794	0.00713794	0.00713794	0.0218438	0.025	1
chr12	HAVANA	exon	65950538	65950777	ENSG00000250748.2	ENST00000540652.1	lincRNA	RP11-230G5.2	0.00713794	0.99484	0.996388	1	1	0.025	1
chr12	HAVANA	exon	65950538	65950777	ENSG00000250748.2	ENST00000511935.2	lincRNA	RP11-230G5.2	0.00713794	0.99484	0.996388	1	1	0.025	1
chr12	HAVANA	transcript	74679478	74686314	ENSG00000251138.2	ENST00000551210.1	lincRNA	RP11-81H3.2	0.00713794	0.99484	0.998366	0.999914	1	0.025	1
chr12	HAVANA	exon	74686095	74686314	ENSG00000251138.2	ENST00000551210.1	lincRNA	RP11-81H3.2	0.00713794	0.99484	0.998366	0.999914	1	0.025	1
chr12	HAVANA	gene	116193067	116237741	ENSG00000257781.1	ENSG00000257781.1	lincRNA	RP11-110L15.1	0.99484	0.00713794	0.0169419	0.376935	0.964998	0.025	1
chr12	HAVANA	transcript	116193067	116237741	ENSG00000257781.1	ENST00000549163.1	lincRNA	RP11-110L15.1	0.99484	0.00713794	0.0169419	0.376935	0.964998	0.025	1
chr13	HAVANA	gene	25767245	25784433	ENSG00000225105.2	ENSG00000225105.2	lincRNA	LINC01076	0.99484	0.00713794	0.0218438	0.0278638	0.0278638	0.025	1
chr13	HAVANA	transcript	25767245	25784433	ENSG00000225105.2	ENST00000435725.2	lincRNA	LINC01076	0.99484	0.00713794	0.0218438	0.0278638	0.0278638	0.025	1
chr13	HAVANA	gene	32559822	32565134	ENSG00000235822.1	ENSG00000235822.1	lincRNA	LINC01073	0.99484	0.00713794	0.0128999	0.148779	0.804352	0.025	1
chr13	HAVANA	transcript	32559822	32565134	ENSG00000235822.1	ENST00000441659.1	lincRNA	LINC01073	0.99484	0.00713794	0.0128999	0.148779	0.804352	0.025	1
chr14	HAVANA	gene	36605314	36645674	ENSG00000259104.2	ENSG00000259104.2	lincRNA	PTCSC3	0.99484	0.00713794	0.0350017	0.343395	0.99484	0.025	1
chr14	HAVANA	transcript	36605314	36645674	ENSG00000259104.2	ENST00000556013.2	lincRNA	PTCSC3	0.99484	0.00713794	0.0350017	0.343395	0.99484	0.025	1
chr14	HAVANA	gene	53259593	53286752	ENSG00000258698.1	ENSG00000258698.1	lincRNA	RP11-589M4.3	0.99484	0.00713794	0.0128999	0.148779	0.956484	0.025	1
chr14	HAVANA	transcript	53259593	53286752	ENSG00000258698.1	ENST00000554548.1	lincRNA	RP11-589M4.3	0.99484	0.00713794	0.0128999	0.148779	0.956484	0.025	1
chr14	HAVANA	transcript	56777598	56792926	ENSG00000259719.1	ENST00000558120.1	lincRNA	RP11-930O11.1	0.00713794	0.99484	0.998366	0.999398	0.999914	0.025	1
chr14	HAVANA	gene	85669193	85705818	ENSG00000259044.1	ENSG00000259044.1	lincRNA	RP11-789A21.1	0.99484	0.00713794	0.00713794	0.0350017	0.27967	0.025	1
chr14	HAVANA	transcript	85669193	85705818	ENSG00000259044.1	ENST00000556016.1	lincRNA	RP11-789A21.1	0.99484	0.00713794	0.00713794	0.0350017	0.27967	0.025	1
chr14	HAVANA	exon	101432982	101433377	ENSG00000232018.4	ENST00000442197.1	lincRNA	AL132709.8	0.99484	0.00713794	0.0218438	0.0929653	0.310802	0.025	1
chr15	HAVANA	exon	69384032	69384582	ENSG00000212766.5	ENST00000415504.1	lincRNA	LINC00277	0.99484	0.00713794	0.0534056	0.482198	0.956484	0.025	1
chr15	HAVANA	exon	69384032	69384707	ENSG00000212766.5	ENST00000440444.1	lincRNA	LINC00277	0.99484	0.00713794	0.0534056	0.482198	0.956484	0.025	1
chr15	HAVANA	exon	82163269	82163466	ENSG00000259692.1	ENST00000560097.1	lincRNA	RP11-499F3.2	0.99484	0.00713794	0.0278638	0.689198	0.998366	0.025	1
chr15	HAVANA	exon	89147578	89147834	ENSG00000249487.2	ENST00000506090.1	lincRNA	RP11-97O12.2	0.99484	0.00713794	0.0780014	0.517802	0.778036	0.025	1
chr15	HAVANA	gene	93960079	93965805	ENSG00000258909.1	ENSG00000258909.1	lincRNA	RP11-164C12.2	0.99484	0.00713794	0.0350017	0.249914	0.778036	0.025	1
chr15	HAVANA	transcript	93960079	93965805	ENSG00000258909.1	ENST00000556708.1	lincRNA	RP11-164C12.2	0.99484	0.00713794	0.0350017	0.249914	0.778036	0.025	1
chr16	HAVANA	exon	86542261	86542466	ENSG00000268388.1	ENST00000595886.1	lincRNA	FENDRR	0.99484	0.00713794	0.0278638	0.249914	0.482198	0.025	1
chr16	HAVANA	exon	86542261	86542482	ENSG00000268388.1	ENST00000597578.1	lincRNA	FENDRR	0.99484	0.00713794	0.0278638	0.249914	0.482198	0.025	1
chr16	HAVANA	exon	86542261	86542483	ENSG00000268388.1	ENST00000593604.1	lincRNA	FENDRR	0.99484	0.00713794	0.0278638	0.249914	0.482198	0.025	1
chr17	HAVANA	gene	37408897	37410550	ENSG00000266753.2	ENSG00000266753.2	lincRNA	RP11-690G19.3	0.99484	0.00713794	0.0128999	0.376935	0.990282	0.025	1
chr17	HAVANA	transcript	37408897	37410550	ENSG00000266753.2	ENST00000585086.2	lincRNA	RP11-690G19.3	0.99484	0.00713794	0.0128999	0.376935	0.990282	0.025	1
chr17	HAVANA	exon	37408897	37410550	ENSG00000266753.2	ENST00000585086.2	lincRNA	RP11-690G19.3	0.99484	0.00713794	0.0128999	0.376935	0.990282	0.025	1
chr17	HAVANA	exon	40912898	40913029	ENSG00000197291.4	ENST00000592195.1	lincRNA	RAMP2-AS1	0.99484	0.00713794	0.221964	0.996388	0.998968	0.025	1
chr17	HAVANA	gene	47911601	47913816	ENSG00000262837.1	ENSG00000262837.1	lincRNA	RP11-304F15.7	0.99484	0.00713794	0.0128999	0.0278638	0.0534056	0.025	1
chr17	HAVANA	transcript	47911601	47913816	ENSG00000262837.1	ENST00000574365.1	lincRNA	RP11-304F15.7	0.99484	0.00713794	0.0128999	0.0278638	0.0534056	0.025	1
chr17	HAVANA	exon	49012350	49013086	ENSG00000247011.2	ENST00000501718.2	lincRNA	RP11-700H6.1	0.00713794	0.99484	0.996388	0.999398	0.999828	0.025	1
chr17	HAVANA	gene	67473280	67497896	ENSG00000267653.1	ENSG00000267653.1	lincRNA	RP1-193H18.3	0.99484	0.00713794	0.00971792	0.0435157	0.148779	0.025	1
chr17	HAVANA	transcript	67473280	67497896	ENSG00000267653.1	ENST00000585537.1	lincRNA	RP1-193H18.3	0.99484	0.00713794	0.00971792	0.0435157	0.148779	0.025	1
chr17	HAVANA	exon	67497840	67497896	ENSG00000267653.1	ENST00000585537.1	lincRNA	RP1-193H18.3	0.99484	0.00713794	0.00971792	0.0435157	0.148779	0.025	1
chr17	HAVANA	transcript	75253819	75254471	ENSG00000263718.2	ENST00000582422.1	lincRNA	RP11-285E9.6	0.99484	0.00713794	0.0435157	0.411507	0.921999	0.025	1
chr17	HAVANA	exon	75253819	75254430	ENSG00000263718.2	ENST00000581657.1	lincRNA	RP11-285E9.6	0.99484	0.00713794	0.0435157	0.411507	0.921999	0.025	1
chr18	HAVANA	exon	54814107	54814229	ENSG00000267789.1	ENST00000590942.1	lincRNA	CTD-2526M8.3	0.99484	0.00713794	0.0128999	0.171311	0.623065	0.025	1
chr18	HAVANA	exon	72259010	72261075	ENSG00000264247.1	ENST00000580048.1	lincRNA	LINC00909	0.99484	0.00713794	0.0169419	0.128311	0.851221	0.025	1
chr18	HAVANA	exon	72260385	72261075	ENSG00000264247.1	ENST00000585279.1	lincRNA	LINC00909	0.99484	0.00713794	0.0169419	0.128311	0.851221	0.025	1
chr18	HAVANA	exon	72260437	72261075	ENSG00000264247.1	ENST00000577806.1	lincRNA	LINC00909	0.99484	0.00713794	0.0169419	0.128311	0.851221	0.025	1
chr19	HAVANA	gene	17563020	17563778	ENSG00000269736.1	ENSG00000269736.1	lincRNA	CTD-2521M24.11	0.99484	0.00713794	0.0278638	0.310802	0.935071	0.025	1
chr19	HAVANA	transcript	17563020	17563778	ENSG00000269736.1	ENST00000598950.1	lincRNA	CTD-2521M24.11	0.99484	0.00713794	0.0278638	0.310802	0.935071	0.025	1
chr19	HAVANA	exon	17563020	17563778	ENSG00000269736.1	ENST00000598950.1	lincRNA	CTD-2521M24.11	0.99484	0.00713794	0.0278638	0.310802	0.935071	0.025	1
chr19	HAVANA	gene	29374337	29444152	ENSG00000267528.1	ENSG00000267528.1	lincRNA	AC011524.1	0.99484	0.00713794	0.0218438	0.689198	0.998366	0.025	1
chr19	HAVANA	transcript	29374337	29444152	ENSG00000267528.1	ENST00000591285.1	lincRNA	AC011524.1	0.99484	0.00713794	0.0218438	0.689198	0.998366	0.025	1
chr19	HAVANA	exon	35329566	35329692	ENSG00000269086.2	ENST00000600348.2	lincRNA	CTC-523E23.5	0.99484	0.00713794	0.00713794	0.00713794	0.00971792	0.025	1
chr20	HAVANA	exon	25989427	25989691	ENSG00000231081.1	ENST00000448580.1	lincRNA	RP4-760C5.3	0.99484	0.00713794	0.00971792	0.0929653	0.482198	0.025	1
chr5	HAVANA	gene	61028601	61031496	ENSG00000251575.2	ENSG00000251575.2	lincRNA	CTD-2170G1.2	0.999956	9.96295e-05	0.000273457	0.00449928	0.105622	0.000343447	1
chr5	HAVANA	transcript	61028601	61031495	ENSG00000251575.2	ENST00000506550.1	lincRNA	CTD-2170G1.2	0.999956	9.96295e-05	0.000273457	0.00449928	0.105622	0.000343447	1
chr5	HAVANA	exon	61028601	61029573	ENSG00000251575.2	ENST00000506550.1	lincRNA	CTD-2170G1.2	0.999956	9.96295e-05	0.000273457	0.00449928	0.105622	0.000343447	1
chr10	HAVANA	exon	130757036	130757255	ENSG00000232985.1	ENST00000453367.1	lincRNA	RP11-442O18.1	0.999532	0.000808985	0.0033627	0.777043	0.9983	0.0027873	1
chr19	HAVANA	exon	23258003	23258189	ENSG00000267886.1	ENST00000594318.1	lincRNA	CTD-2291D10.4	0.999532	0.000808985	0.00519071	0.776922	0.999402	0.0027873	1
chr19	HAVANA	exon	23258013	23258189	ENSG00000267886.1	ENST00000600223.1	lincRNA	CTD-2291D10.4	0.999532	0.000808985	0.00519071	0.776922	0.999402	0.0027873	1
chr2	HAVANA	exon	119592571	119592686	ENSG00000258910.2	ENST00000557729.1	lincRNA	RP11-19E11.1	0.999525	0.000809167	0.0160373	0.813363	0.998285	0.0027873	1
chr4	HAVANA	gene	47842139	47846356	ENSG00000259959.1	ENSG00000259959.1	lincRNA	RP11-121C2.2	0.999525	0.000809167	0.00421919	0.0888091	0.474365	0.0027873	1
chr4	HAVANA	transcript	47842139	47846356	ENSG00000259959.1	ENST00000563286.1	lincRNA	RP11-121C2.2	0.999525	0.000809167	0.00421919	0.0888091	0.474365	0.0027873	1
chr4	HAVANA	exon	47842139	47846356	ENSG00000259959.1	ENST00000563286.1	lincRNA	RP11-121C2.2	0.999525	0.000809167	0.00421919	0.0888091	0.474365	0.0027873	1
chr12	HAVANA	gene	132147141	132149249	ENSG00000249926.2	ENSG00000249926.2	lincRNA	RP11-495K9.6	0.999525	0.000809167	0.0186097	0.628266	0.993991	0.0027873	1
chr12	HAVANA	transcript	132147141	132149249	ENSG00000249926.2	ENST00000508145.2	lincRNA	RP11-495K9.6	0.999525	0.000809167	0.0186097	0.628266	0.993991	0.0027873	1
chr12	HAVANA	exon	132148323	132149249	ENSG00000249926.2	ENST00000508145.2	lincRNA	RP11-495K9.6	0.999525	0.000809167	0.0186097	0.628266	0.993991	0.0027873	1
chr4	HAVANA	gene	152328703	152329987	ENSG00000251611.1	ENSG00000251611.1	lincRNA	RP11-610P16.1	0.000813937	0.999548	0.999954	1	1	0.0027873	1
chr4	HAVANA	transcript	152328703	152329987	ENSG00000251611.1	ENST00000508847.1	lincRNA	RP11-610P16.1	0.000813937	0.999548	0.999954	1	1	0.0027873	1
chr17	HAVANA	exon	61043818	61044171	ENSG00000263931.1	ENST00000582505.1	lincRNA	RP11-180P8.1	0.999548	0.000813937	0.649686	1	1	0.0027873	1
chr22	HAVANA	exon	45559458	45559662	ENSG00000226328.2	ENST00000426282.2	lincRNA	CTA-217C2.1	0.999548	0.000813937	0.813363	1	1	0.0027873	1
chr15	HAVANA	gene	60365867	60410519	ENSG00000259223.1	ENSG00000259223.1	lincRNA	RP11-82L7.4	0.999954	0.000102143	0.00259614	0.435435	1	0.000343447	1
chr15	HAVANA	transcript	60365867	60410519	ENSG00000259223.1	ENST00000560503.1	lincRNA	RP11-82L7.4	0.999954	0.000102143	0.00259614	0.435435	1	0.000343447	1
chr12	HAVANA	transcript	108233068	108257744	ENSG00000257398.2	ENST00000547452.1	lincRNA	RP11-554D14.6	1	6.22217e-10	1.40603e-06	0.138322	0.988258	2.05267e-09	1
chr2	HAVANA	gene	213775727	213784533	ENSG00000223373.1	ENSG00000223373.1	lincRNA	AC108066.1	0.999571	0.00085422	0.0457845	0.424763	0.977901	0.0027873	1
chr2	HAVANA	transcript	213775727	213784533	ENSG00000223373.1	ENST00000437261.1	lincRNA	AC108066.1	0.999571	0.00085422	0.0457845	0.424763	0.977901	0.0027873	1
chr7	HAVANA	exon	45025061	45025696	ENSG00000232956.4	ENST00000580528.1	lincRNA	SNHG15	0.000863114	1	1	1	1	0.0027873	1
chr7	HAVANA	gene	22928990	22980809	ENSG00000235664.1	ENSG00000235664.1	lincRNA	AC005682.8	0.999499	0.000886707	0.00261189	0.0350403	0.760429	0.0027873	1
chr7	HAVANA	transcript	22928990	22980809	ENSG00000235664.1	ENST00000421730.1	lincRNA	AC005682.8	0.999499	0.000886707	0.00261189	0.0350403	0.760429	0.0027873	1
chr12	HAVANA	gene	27258084	27314326	ENSG00000256226.1	ENSG00000256226.1	lincRNA	RP11-582E3.2	0.999499	0.000886707	0.00118338	0.0157853	0.351951	0.0027873	1
chr12	HAVANA	transcript	27258084	27314326	ENSG00000256226.1	ENST00000538920.1	lincRNA	RP11-582E3.2	0.999499	0.000886707	0.00118338	0.0157853	0.351951	0.0027873	1
chr16	HAVANA	gene	85968887	85969829	ENSG00000268804.1	ENSG00000268804.1	lincRNA	RP11-542M13.3	0.000113053	1	1	1	1	0.000343447	1
chr16	HAVANA	transcript	85968887	85969829	ENSG00000268804.1	ENST00000598933.1	lincRNA	RP11-542M13.3	0.000113053	1	1	1	1	0.000343447	1
chr16	HAVANA	exon	85968887	85969521	ENSG00000268804.1	ENST00000598933.1	lincRNA	RP11-542M13.3	0.000113053	1	1	1	1	0.000343447	1
chr17	HAVANA	gene	74846258	74857918	ENSG00000267535.1	ENSG00000267535.1	lincRNA	LINC00868	0.999504	0.000923466	0.00873516	0.168843	0.795511	0.0027873	1
chr17	HAVANA	transcript	74846258	74857912	ENSG00000267535.1	ENST00000592919.1	lincRNA	LINC00868	0.999504	0.000923466	0.00873516	0.168843	0.795511	0.0027873	1
chr17	HAVANA	exon	74846258	74846755	ENSG00000267535.1	ENST00000592919.1	lincRNA	LINC00868	0.999504	0.000923466	0.00873516	0.168843	0.795511	0.0027873	1
chr20	HAVANA	gene	22380989	22401281	ENSG00000204684.2	ENSG00000204684.2	lincRNA	RP5-1004I9.1	0.999504	0.000923466	0.0175903	0.8459	0.99999	0.0027873	1
chr20	HAVANA	transcript	22380989	22401281	ENSG00000204684.2	ENST00000377121.1	lincRNA	RP5-1004I9.1	0.999504	0.000923466	0.0175903	0.8459	0.99999	0.0027873	1
chr20	HAVANA	exon	22400598	22401281	ENSG00000204684.2	ENST00000377121.1	lincRNA	RP5-1004I9.1	0.999504	0.000923466	0.0175903	0.8459	0.99999	0.0027873	1
chr1	HAVANA	transcript	112532392	112533745	ENSG00000231437.3	ENST00000442751.1	lincRNA	RP11-88H9.2	1	3.58341e-08	0.000208786	0.469498	0.995145	1.07673e-07	1
chr19	HAVANA	gene	15937855	15946663	ENSG00000267308.1	ENSG00000267308.1	lincRNA	AC004510.3	0.999949	0.000115162	0.000314208	0.0389416	0.387332	0.000343447	1
chr19	HAVANA	transcript	15937855	15946597	ENSG00000267308.1	ENST00000589310.1	lincRNA	AC004510.3	0.999949	0.000115162	0.000314208	0.0389416	0.387332	0.000343447	1
chr17	HAVANA	exon	1614805	1617308	ENSG00000186594.8	ENST00000574306.1	lincRNA	MIR22HG	0.999947	0.000119399	0.000161021	0.000443294	0.0014245	0.000343447	1
chr16	HAVANA	gene	33054930	33106752	ENSG00000260141.1	ENSG00000260141.1	lincRNA	RP11-19N8.4	0.999945	0.000120426	0.000397353	0.0100263	0.129975	0.000343447	1
chr16	HAVANA	transcript	33054930	33102910	ENSG00000260141.1	ENST00000561541.1	lincRNA	RP11-19N8.4	0.999945	0.000120426	0.000397353	0.0100263	0.129975	0.000343447	1
chr16	HAVANA	transcript	33057850	33106752	ENSG00000260141.1	ENST00000564165.1	lincRNA	RP11-19N8.4	0.999945	0.000120426	0.000397353	0.0100263	0.129975	0.000343447	1
chr3	HAVANA	gene	577914	887698	ENSG00000224957.1	ENSG00000224957.1	lincRNA	AC090044.1	0.999428	0.00098449	0.00213503	0.0159624	0.322116	0.0027873	1
chr3	HAVANA	transcript	577914	887698	ENSG00000224957.1	ENST00000420823.1	lincRNA	AC090044.1	0.999428	0.00098449	0.00213503	0.0159624	0.322116	0.0027873	1
chr3	HAVANA	transcript	577936	884327	ENSG00000224957.1	ENST00000442809.1	lincRNA	AC090044.1	0.999428	0.00098449	0.00213503	0.0159624	0.322116	0.0027873	1
chr8	HAVANA	exon	107284034	107285127	ENSG00000254615.2	ENST00000521369.2	lincRNA	RP11-395G23.3	0.999428	0.00098449	0.125583	0.987346	1	0.0027873	1
chr8	HAVANA	exon	107283933	107284434	ENSG00000254615.2	ENST00000577661.1	lincRNA	RP11-395G23.3	0.999428	0.00098449	0.125583	0.987346	1	0.0027873	1
chr13	HAVANA	gene	44680514	44711372	ENSG00000226519.1	ENSG00000226519.1	lincRNA	LINC00390	0.00098449	0.999428	0.999578	0.999982	1	0.0027873	1
chr13	HAVANA	transcript	44680514	44711372	ENSG00000226519.1	ENST00000432331.1	lincRNA	LINC00390	0.00098449	0.999428	0.999578	0.999982	1	0.0027873	1
chr11	HAVANA	exon	74022870	74022991	ENSG00000246211.2	ENST00000502071.2	lincRNA	RP11-632K5.3	0.999994	1.57555e-05	4.74245e-05	0.000132195	0.00256035	4.42877e-05	1
chr2	HAVANA	gene	119591276	119592686	ENSG00000258910.2	ENSG00000258910.2	lincRNA	RP11-19E11.1	0.999994	1.62592e-05	0.00527329	0.872881	0.999723	4.42877e-05	1
chr2	HAVANA	transcript	119591401	119592686	ENSG00000258910.2	ENST00000557729.1	lincRNA	RP11-19E11.1	0.999994	1.62592e-05	0.00527329	0.872881	0.999723	4.42877e-05	1
chr11	HAVANA	gene	24257023	24283764	ENSG00000254594.1	ENSG00000254594.1	lincRNA	RP11-2F20.1	0.999422	0.00102472	0.00174611	0.0355152	0.743483	0.0027873	1
chr11	HAVANA	transcript	24257023	24283751	ENSG00000254594.1	ENST00000527283.1	lincRNA	RP11-2F20.1	0.999422	0.00102472	0.00174611	0.0355152	0.743483	0.0027873	1
chr3	HAVANA	gene	27844253	27932792	ENSG00000225548.1	ENSG00000225548.1	lincRNA	AC098973.2	0.999941	0.000128498	0.00212277	0.511129	0.999839	0.000343447	1
chr3	HAVANA	transcript	27844253	27901816	ENSG00000225548.1	ENST00000425195.1	lincRNA	AC098973.2	0.999941	0.000128498	0.00212277	0.511129	0.999839	0.000343447	1
chr3	HAVANA	transcript	27862979	27932792	ENSG00000225548.1	ENST00000414382.1	lincRNA	AC098973.2	0.999941	0.000128498	0.00212277	0.511129	0.999839	0.000343447	1
chr3	HAVANA	transcript	27863089	27901683	ENSG00000225548.1	ENST00000455984.1	lincRNA	AC098973.2	0.999941	0.000128498	0.00212277	0.511129	0.999839	0.000343447	1
chr10	HAVANA	gene	81967466	81979413	ENSG00000237523.1	ENSG00000237523.1	lincRNA	LINC00857	0.999994	1.68202e-05	3.30065e-05	0.000293425	0.00717098	4.42877e-05	1
chr10	HAVANA	transcript	81967466	81979413	ENSG00000237523.1	ENST00000422847.1	lincRNA	LINC00857	0.999994	1.68202e-05	3.30065e-05	0.000293425	0.00717098	4.42877e-05	1
chr11	HAVANA	gene	131532025	131533477	ENSG00000224795.1	ENSG00000224795.1	lincRNA	AP003039.3	0.999448	0.00106112	0.0105776	0.37692	0.976457	0.0027873	1
chr11	HAVANA	transcript	131532025	131533477	ENSG00000224795.1	ENST00000416725.1	lincRNA	AP003039.3	0.999448	0.00106112	0.0105776	0.37692	0.976457	0.0027873	1
chr13	HAVANA	gene	112554299	112555490	ENSG00000226903.1	ENSG00000226903.1	lincRNA	LINC00354	0.999944	0.000131544	0.000239356	0.00309979	0.125731	0.000343447	1
chr13	HAVANA	transcript	112554299	112555490	ENSG00000226903.1	ENST00000440860.1	lincRNA	LINC00354	0.999944	0.000131544	0.000239356	0.00309979	0.125731	0.000343447	1
chr13	HAVANA	transcript	112554302	112555250	ENSG00000226903.1	ENST00000412119.1	lincRNA	LINC00354	0.999944	0.000131544	0.000239356	0.00309979	0.125731	0.000343447	1
chr9	HAVANA	transcript	98787998	98790247	ENSG00000225194.2	ENST00000580908.1	lincRNA	LINC00092	1	0.00107249	0.00107249	0.0980519	0.818111	0.0027873	1
chr16	HAVANA	gene	19098178	19109432	ENSG00000260430.1	ENSG00000260430.1	lincRNA	RP11-626G11.4	0.999946	0.000133132	0.00142361	0.241086	0.99859	0.000343447	1
chr16	HAVANA	transcript	19098178	19109432	ENSG00000260430.1	ENST00000568032.1	lincRNA	RP11-626G11.4	0.999946	0.000133132	0.00142361	0.241086	0.99859	0.000343447	1
chr1	HAVANA	exon	38942059	38942156	ENSG00000238063.1	ENST00000452971.1	lincRNA	RP11-329N22.1	0.992862	0.00971792	0.0218438	0.128311	0.221964	0.025	1
chr1	HAVANA	exon	143713367	143713485	ENSG00000231734.4	ENST00000457439.1	lincRNA	RP6-206I17.2	0.992862	0.00971792	0.0350017	0.148779	0.482198	0.025	1
chr1	HAVANA	exon	143713389	143713485	ENSG00000231734.4	ENST00000411954.1	lincRNA	RP6-206I17.2	0.992862	0.00971792	0.0350017	0.148779	0.482198	0.025	1
chr1	HAVANA	exon	143713367	143713485	ENSG00000231734.4	ENST00000417260.1	lincRNA	RP6-206I17.2	0.992862	0.00971792	0.0350017	0.148779	0.482198	0.025	1
chr1	HAVANA	gene	175873898	175889649	ENSG00000227740.1	ENSG00000227740.1	lincRNA	RP11-318C24.2	0.992862	0.00971792	0.0278638	0.221964	0.828689	0.025	1
chr1	HAVANA	transcript	175873898	175889649	ENSG00000227740.1	ENST00000426575.1	lincRNA	RP11-318C24.2	0.992862	0.00971792	0.0278638	0.221964	0.828689	0.025	1
chr1	HAVANA	gene	185527504	185597659	ENSG00000228309.2	ENSG00000228309.2	lincRNA	GS1-204I12.1	0.992862	0.00971792	0.0780014	0.623065	0.964998	0.025	1
chr1	HAVANA	transcript	185527504	185534699	ENSG00000228309.2	ENST00000609066.1	lincRNA	GS1-204I12.1	0.992862	0.00971792	0.0780014	0.623065	0.964998	0.025	1
chr1	HAVANA	exon	185534606	185534699	ENSG00000228309.2	ENST00000609066.1	lincRNA	GS1-204I12.1	0.992862	0.00971792	0.0780014	0.623065	0.964998	0.025	1
chr1	HAVANA	transcript	185527504	185534763	ENSG00000228309.2	ENST00000439633.2	lincRNA	GS1-204I12.1	0.992862	0.00971792	0.0780014	0.623065	0.964998	0.025	1
chr1	HAVANA	exon	185534606	185534763	ENSG00000228309.2	ENST00000439633.2	lincRNA	GS1-204I12.1	0.992862	0.00971792	0.0780014	0.623065	0.964998	0.025	1
chr1	HAVANA	transcript	185527514	185597620	ENSG00000228309.2	ENST00000608417.1	lincRNA	GS1-204I12.1	0.992862	0.00971792	0.0780014	0.623065	0.964998	0.025	1
chr1	HAVANA	exon	198906355	198906539	ENSG00000229989.3	ENST00000432296.1	lincRNA	MIR181A1HG	0.00971792	0.992862	0.992862	0.99484	0.996388	0.025	1
chr1	HAVANA	exon	198906355	198906558	ENSG00000229989.3	ENST00000436880.2	lincRNA	MIR181A1HG	0.00971792	0.992862	0.992862	0.99484	0.996388	0.025	1
chr1	HAVANA	exon	206289367	206289515	ENSG00000240754.1	ENST00000436158.1	lincRNA	RP11-38J22.6	0.992862	0.00971792	0.0218438	0.623065	0.978156	0.025	1
chr1	HAVANA	transcript	206288269	206289577	ENSG00000240754.1	ENST00000417522.1	lincRNA	RP11-38J22.6	0.992862	0.00971792	0.0218438	0.623065	0.978156	0.025	1
chr1	HAVANA	exon	206289367	206289577	ENSG00000240754.1	ENST00000417522.1	lincRNA	RP11-38J22.6	0.992862	0.00971792	0.0218438	0.623065	0.978156	0.025	1
chr2	HAVANA	exon	37552483	37552665	ENSG00000232028.1	ENST00000433893.1	lincRNA	AC007391.2	0.992862	0.00971792	0.249914	0.983058	1	0.025	1
chr2	HAVANA	exon	118591513	118592125	ENSG00000236255.1	ENST00000420330.1	lincRNA	AC009404.2	0.992862	0.00971792	0.0128999	0.0929653	0.689198	0.025	1
chr2	HAVANA	gene	205340079	205372395	ENSG00000237843.1	ENSG00000237843.1	lincRNA	AC016903.2	0.992862	0.00971792	0.0128999	0.0534056	0.171311	0.025	1
chr2	HAVANA	transcript	205340079	205372395	ENSG00000237843.1	ENST00000456384.1	lincRNA	AC016903.2	0.992862	0.00971792	0.0128999	0.0534056	0.171311	0.025	1
chr2	HAVANA	gene	216804031	216806442	ENSG00000226276.1	ENSG00000226276.1	lincRNA	AC093382.1	0.992862	0.00971792	0.0218438	0.0929653	0.411507	0.025	1
chr2	HAVANA	transcript	216804031	216806442	ENSG00000226276.1	ENST00000413311.1	lincRNA	AC093382.1	0.992862	0.00971792	0.0218438	0.0929653	0.411507	0.025	1
chr3	HAVANA	gene	34244736	34310303	ENSG00000236452.1	ENSG00000236452.1	lincRNA	AC123023.1	0.992862	0.00971792	0.0780014	0.828689	0.999398	0.025	1
chr3	HAVANA	transcript	34244736	34310303	ENSG00000236452.1	ENST00000455974.1	lincRNA	AC123023.1	0.992862	0.00971792	0.0780014	0.828689	0.999398	0.025	1
chr3	HAVANA	gene	172278678	172313397	ENSG00000223387.2	ENSG00000223387.2	lincRNA	RP11-408H1.3	0.992862	0.00971792	0.0350017	0.148779	0.750086	0.025	1
chr3	HAVANA	transcript	172278678	172313217	ENSG00000223387.2	ENST00000441185.2	lincRNA	RP11-408H1.3	0.992862	0.00971792	0.0350017	0.148779	0.750086	0.025	1
chr3	HAVANA	transcript	172278691	172313397	ENSG00000223387.2	ENST00000424941.2	lincRNA	RP11-408H1.3	0.992862	0.00971792	0.0350017	0.148779	0.750086	0.025	1
chr4	HAVANA	exon	12225075	12225252	ENSG00000251210.1	ENST00000515691.1	lincRNA	RP11-168E17.1	0.00971792	0.992862	0.99484	0.998968	0.999828	0.025	1
chr4	HAVANA	transcript	14630380	14718219	ENSG00000248360.3	ENST00000506292.2	lincRNA	LINC00504	0.992862	0.00971792	0.0169419	0.128311	0.310802	0.025	1
chr4	HAVANA	transcript	139230896	139270987	ENSG00000251372.1	ENST00000515282.1	lincRNA	LINC00499	0.992862	0.00971792	0.0169419	0.0929653	0.828689	0.025	1
chr5	HAVANA	transcript	33023207	33049507	ENSG00000250697.1	ENST00000505339.1	lincRNA	CTD-2066L21.3	0.992862	0.00971792	0.0169419	0.0435157	0.310802	0.025	1
chr5	HAVANA	gene	66563850	66566010	ENSG00000251206.1	ENSG00000251206.1	lincRNA	CTD-2187J20.1	0.992862	0.00971792	0.0278638	0.249914	0.890351	0.025	1
chr5	HAVANA	transcript	66563850	66566010	ENSG00000251206.1	ENST00000515077.1	lincRNA	CTD-2187J20.1	0.992862	0.00971792	0.0278638	0.249914	0.890351	0.025	1
chr6	HAVANA	exon	10426330	10426409	ENSG00000228478.1	ENST00000420389.1	lincRNA	RP1-290I10.3	0.992862	0.00971792	0.0649295	0.221964	0.517802	0.025	1
chr6	HAVANA	gene	46726033	46728895	ENSG00000236164.1	ENSG00000236164.1	lincRNA	RP11-268F1.3	0.992862	0.00971792	0.0128999	0.128311	0.623065	0.025	1
chr6	HAVANA	transcript	46726033	46728895	ENSG00000236164.1	ENST00000438738.1	lincRNA	RP11-268F1.3	0.992862	0.00971792	0.0128999	0.128311	0.623065	0.025	1
chr6	HAVANA	exon	146915652	146917640	ENSG00000237468.2	ENST00000419168.2	lincRNA	RP11-715G15.1	0.992862	0.00971792	0.0169419	0.0278638	0.0929653	0.025	1
chr7	HAVANA	transcript	68824068	68895857	ENSG00000225718.1	ENST00000421513.1	lincRNA	RP11-3P22.2	0.00971792	0.992862	0.996388	0.999398	1	0.025	1
chr7	HAVANA	exon	143656046	143656202	ENSG00000243583.1	ENST00000466281.1	lincRNA	RP4-669B10.3	0.992862	0.00971792	0.0169419	0.0649295	0.588493	0.025	1
chr7	HAVANA	transcript	143656056	143694405	ENSG00000243583.1	ENST00000470988.1	lincRNA	RP4-669B10.3	0.992862	0.00971792	0.0169419	0.0649295	0.588493	0.025	1
chr7	HAVANA	exon	143656056	143656201	ENSG00000243583.1	ENST00000470988.1	lincRNA	RP4-669B10.3	0.992862	0.00971792	0.0169419	0.0649295	0.588493	0.025	1
chr8	HAVANA	exon	8639616	8639989	ENSG00000254367.1	ENST00000522213.1	lincRNA	RP11-211C9.1	0.992862	0.00971792	0.0534056	0.553406	0.956484	0.025	1
chr8	HAVANA	gene	126934552	126963493	ENSG00000245164.2	ENSG00000245164.2	lincRNA	LINC00861	0.992862	0.00971792	0.0128999	0.0649295	0.411507	0.025	1
chr8	HAVANA	transcript	126934552	126963394	ENSG00000245164.2	ENST00000522865.1	lincRNA	LINC00861	0.992862	0.00971792	0.0128999	0.0649295	0.411507	0.025	1
chr8	HAVANA	transcript	126934615	126963493	ENSG00000245164.2	ENST00000518964.1	lincRNA	LINC00861	0.992862	0.00971792	0.0128999	0.0649295	0.411507	0.025	1
chr8	HAVANA	transcript	126934767	126963394	ENSG00000245164.2	ENST00000517869.1	lincRNA	LINC00861	0.992862	0.00971792	0.0128999	0.0649295	0.411507	0.025	1
chr8	HAVANA	transcript	126953373	126963433	ENSG00000245164.2	ENST00000500989.2	lincRNA	LINC00861	0.992862	0.00971792	0.0128999	0.0649295	0.411507	0.025	1
chr9	HAVANA	exon	132201042	132201397	ENSG00000226355.1	ENST00000439014.1	lincRNA	RP11-65J3.2	0.992862	0.00971792	0.0929653	0.517802	0.998968	0.025	1
chr10	HAVANA	exon	4093918	4094349	ENSG00000236990.1	ENST00000455199.1	lincRNA	RP11-433J20.1	0.00971792	0.992862	0.99484	0.998366	0.999914	0.025	1
chr10	HAVANA	exon	18948122	18948167	ENSG00000152487.6	ENST00000414939.1	lincRNA	ARL5B-AS1	0.992862	0.00971792	0.72033	1	1	0.025	1
chr10	HAVANA	transcript	81967965	81978370	ENSG00000237523.1	ENST00000432308.1	lincRNA	LINC00857	0.992862	0.00971792	0.0128999	0.109649	0.517802	0.025	1
chr11	HAVANA	gene	29357425	29615842	ENSG00000254530.1	ENSG00000254530.1	lincRNA	RP11-460B17.3	0.992862	0.00971792	0.0128999	0.0218438	0.72033	0.025	1
chr11	HAVANA	transcript	29357425	29615842	ENSG00000254530.1	ENST00000525097.1	lincRNA	RP11-460B17.3	0.992862	0.00971792	0.0128999	0.0218438	0.72033	0.025	1
chr11	HAVANA	transcript	29357445	29371896	ENSG00000254530.1	ENST00000528553.1	lincRNA	RP11-460B17.3	0.992862	0.00971792	0.0128999	0.0218438	0.72033	0.025	1
chr11	HAVANA	gene	95215570	95230717	ENSG00000250390.2	ENSG00000250390.2	lincRNA	RP11-338H14.1	0.992862	0.00971792	0.00971792	0.0278638	0.871689	0.025	1
chr11	HAVANA	transcript	95215570	95230717	ENSG00000250390.2	ENST00000511947.2	lincRNA	RP11-338H14.1	0.992862	0.00971792	0.00971792	0.0278638	0.871689	0.025	1
chr12	HAVANA	exon	4915708	4916034	ENSG00000256988.1	ENST00000542988.1	lincRNA	RP11-234B24.4	0.992862	0.00971792	0.0218438	0.195648	0.978156	0.025	1
chr12	HAVANA	transcript	127226211	127230798	ENSG00000189238.4	ENST00000535544.1	lincRNA	LINC00943	0.992862	0.00971792	0.00971792	0.0128999	0.0649295	0.025	1
chr14	HAVANA	exon	96343156	96343514	ENSG00000250366.2	ENST00000554321.1	lincRNA	LINC00617	0.992862	0.00971792	0.0929653	0.778036	0.946594	0.025	1
chr16	HAVANA	exon	2048151	2048375	ENSG00000260107.1	ENST00000567515.1	lincRNA	AC005606.15	0.00971792	0.992862	0.999398	1	1	0.025	1
chr16	HAVANA	exon	29227758	29228027	ENSG00000260517.1	ENST00000563477.1	lincRNA	RP11-426C22.5	0.992862	0.00971792	0.00971792	0.0278638	0.0649295	0.025	1
chr16	HAVANA	exon	88228673	88228823	ENSG00000260420.1	ENST00000569362.1	lincRNA	LA16c-444G7.2	0.00971792	0.992862	0.99484	0.998366	0.999398	0.025	1
chr17	HAVANA	gene	68047418	68064236	ENSG00000267603.1	ENSG00000267603.1	lincRNA	LINC01028	0.992862	0.00971792	0.0169419	0.0534056	0.517802	0.025	1
chr17	HAVANA	transcript	68047418	68064236	ENSG00000267603.1	ENST00000586373.1	lincRNA	LINC01028	0.992862	0.00971792	0.0169419	0.0534056	0.517802	0.025	1
chr17	HAVANA	transcript	68047519	68063632	ENSG00000267603.1	ENST00000588782.1	lincRNA	LINC01028	0.992862	0.00971792	0.0169419	0.0534056	0.517802	0.025	1
chr18	HAVANA	exon	19747216	19747269	ENSG00000266010.1	ENST00000579431.1	lincRNA	GATA6-AS1	0.992862	0.00971792	0.0169419	0.221964	0.804352	0.025	1
chr19	HAVANA	gene	9904297	9912977	ENSG00000266950.1	ENSG00000266950.1	lincRNA	CTD-2623N2.5	0.00971792	0.992862	0.998366	0.999828	1	0.025	1
chr19	HAVANA	transcript	9904297	9912977	ENSG00000266950.1	ENST00000590046.1	lincRNA	CTD-2623N2.5	0.00971792	0.992862	0.998366	0.999828	1	0.025	1
chr19	HAVANA	transcript	13945330	13947103	ENSG00000267519.2	ENST00000587762.1	lincRNA	MIR24-2	0.992862	0.00971792	0.376935	0.997506	0.998968	0.025	1
chr19	HAVANA	exon	13945330	13947103	ENSG00000267519.2	ENST00000587762.1	lincRNA	MIR24-2	0.992862	0.00971792	0.376935	0.997506	0.998968	0.025	1
chr19	HAVANA	exon	17516886	17517105	ENSG00000269640.1	ENST00000534306.1	lincRNA	CTD-2521M24.9	0.992862	0.00971792	0.249914	0.983058	1	0.025	1
chr19	HAVANA	exon	17516886	17517105	ENSG00000269640.1	ENST00000500836.2	lincRNA	CTD-2521M24.9	0.992862	0.00971792	0.249914	0.983058	1	0.025	1
chr19	HAVANA	exon	17516886	17517105	ENSG00000269640.1	ENST00000600369.1	lincRNA	CTD-2521M24.9	0.992862	0.00971792	0.249914	0.983058	1	0.025	1
chr19	HAVANA	exon	17516886	17517168	ENSG00000269640.1	ENST00000598356.1	lincRNA	CTD-2521M24.9	0.992862	0.00971792	0.249914	0.983058	1	0.025	1
chr19	HAVANA	exon	17516886	17517105	ENSG00000269640.1	ENST00000594426.1	lincRNA	CTD-2521M24.9	0.992862	0.00971792	0.249914	0.983058	1	0.025	1
chr19	HAVANA	exon	17516886	17517105	ENSG00000269640.1	ENST00000600008.1	lincRNA	CTD-2521M24.9	0.992862	0.00971792	0.249914	0.983058	1	0.025	1
chr19	HAVANA	exon	17516886	17517105	ENSG00000269640.1	ENST00000601885.1	lincRNA	CTD-2521M24.9	0.992862	0.00971792	0.249914	0.983058	1	0.025	1
chr19	HAVANA	exon	17516913	17517105	ENSG00000269640.1	ENST00000601007.1	lincRNA	CTD-2521M24.9	0.992862	0.00971792	0.249914	0.983058	1	0.025	1
chr19	HAVANA	exon	17516924	17517105	ENSG00000269640.1	ENST00000594913.1	lincRNA	CTD-2521M24.9	0.992862	0.00971792	0.249914	0.983058	1	0.025	1
chr19	HAVANA	exon	17516946	17517105	ENSG00000269640.1	ENST00000599975.1	lincRNA	CTD-2521M24.9	0.992862	0.00971792	0.249914	0.983058	1	0.025	1
chr19	HAVANA	transcript	38308566	38316851	ENSG00000267640.1	ENST00000587248.1	lincRNA	CTD-2554C21.2	0.992862	0.00971792	0.0218438	0.0534056	0.343395	0.025	1
chr19	HAVANA	exon	38308566	38308782	ENSG00000267640.1	ENST00000587248.1	lincRNA	CTD-2554C21.2	0.992862	0.00971792	0.0218438	0.0534056	0.343395	0.025	1
chr19	HAVANA	transcript	38308566	38317215	ENSG00000267640.1	ENST00000586819.1	lincRNA	CTD-2554C21.2	0.992862	0.00971792	0.0218438	0.0534056	0.343395	0.025	1
chr19	HAVANA	gene	57183942	57185269	ENSG00000268568.1	ENSG00000268568.1	lincRNA	AC007228.9	0.992862	0.00971792	0.0218438	0.171311	0.921999	0.025	1
chr19	HAVANA	transcript	57183942	57185269	ENSG00000268568.1	ENST00000602145.1	lincRNA	AC007228.9	0.992862	0.00971792	0.0218438	0.171311	0.921999	0.025	1
chr19	HAVANA	exon	57183942	57185269	ENSG00000268568.1	ENST00000602145.1	lincRNA	AC007228.9	0.992862	0.00971792	0.0218438	0.171311	0.921999	0.025	1
chr21	HAVANA	gene	23582258	23793139	ENSG00000226043.1	ENSG00000226043.1	lincRNA	AP000705.7	0.992862	0.00971792	0.00971792	0.00971792	0.00971792	0.025	1
chr21	HAVANA	transcript	23582258	23793139	ENSG00000226043.1	ENST00000444130.1	lincRNA	AP000705.7	0.992862	0.00971792	0.00971792	0.00971792	0.00971792	0.025	1
chr21	HAVANA	gene	33452629	33570125	ENSG00000230323.1	ENSG00000230323.1	lincRNA	LINC00159	0.992862	0.00971792	0.0649295	0.946594	1	0.025	1
chr21	HAVANA	transcript	33452629	33570125	ENSG00000230323.1	ENST00000414877.1	lincRNA	LINC00159	0.992862	0.00971792	0.0649295	0.946594	1	0.025	1
chr11	HAVANA	gene	50257750	50263827	ENSG00000254518.1	ENSG00000254518.1	lincRNA	RP11-347H15.4	1	4.1932e-08	3.14573e-06	0.00440214	0.532599	1.07673e-07	1
chr11	HAVANA	transcript	50257750	50261299	ENSG00000254518.1	ENST00000525654.1	lincRNA	RP11-347H15.4	1	4.1932e-08	3.14573e-06	0.00440214	0.532599	1.07673e-07	1
chr15	HAVANA	exon	48483778	48483888	ENSG00000259235.1	ENST00000560623.1	lincRNA	RP11-605F22.2	0.999359	0.00111989	0.00185003	0.00584841	0.0291024	0.0027873	1
chr14	HAVANA	gene	61107448	61109307	ENSG00000258952.1	ENSG00000258952.1	lincRNA	RP11-1042B17.5	0.999993	1.81666e-05	7.3359e-05	0.00157623	0.0929	4.42877e-05	1
chr14	HAVANA	transcript	61107448	61109307	ENSG00000258952.1	ENST00000555871.1	lincRNA	RP11-1042B17.5	0.999993	1.81666e-05	7.3359e-05	0.00157623	0.0929	4.42877e-05	1
chr19	HAVANA	gene	44395956	44405957	ENSG00000267058.1	ENSG00000267058.1	lincRNA	RP11-15A1.3	0.999934	0.000143694	0.00421922	0.210651	0.913679	0.000343447	1
chr19	HAVANA	transcript	44395956	44405957	ENSG00000267058.1	ENST00000587128.1	lincRNA	RP11-15A1.3	0.999934	0.000143694	0.00421922	0.210651	0.913679	0.000343447	1
chr19	HAVANA	exon	44405189	44405957	ENSG00000267058.1	ENST00000587128.1	lincRNA	RP11-15A1.3	0.999934	0.000143694	0.00421922	0.210651	0.913679	0.000343447	1
chr19	HAVANA	gene	57183636	57196021	ENSG00000268352.1	ENSG00000268352.1	lincRNA	AC007228.5	0.999931	0.000144848	0.000556655	0.180782	0.998823	0.000343447	1
chr19	HAVANA	transcript	57183636	57196021	ENSG00000268352.1	ENST00000599726.1	lincRNA	AC007228.5	0.999931	0.000144848	0.000556655	0.180782	0.998823	0.000343447	1
chr6	HAVANA	exon	10434875	10435107	ENSG00000183674.7	ENST00000487130.1	lincRNA	LINC00518	0.999302	0.00118338	0.00909843	0.168958	0.977901	0.0027873	1
chr6	HAVANA	exon	10434875	10435068	ENSG00000183674.7	ENST00000479822.1	lincRNA	LINC00518	0.999302	0.00118338	0.00909843	0.168958	0.977901	0.0027873	1
chr9	HAVANA	gene	89247062	89311411	ENSG00000232211.1	ENSG00000232211.1	lincRNA	RP11-395D3.1	0.999302	0.00118338	0.00705003	0.10719	0.885817	0.0027873	1
chr9	HAVANA	transcript	89247062	89311411	ENSG00000232211.1	ENST00000443163.1	lincRNA	RP11-395D3.1	0.999302	0.00118338	0.00705003	0.10719	0.885817	0.0027873	1
chr12	HAVANA	exon	132671287	132672246	ENSG00000256576.1	ENST00000538731.1	lincRNA	RP13-977J11.2	0.000147207	0.999929	0.999945	0.999996	1	0.000343447	1
chr17	ENSEMBL	transcript	79003502	79005315	ENSG00000226137.3	ENST00000542745.1	lincRNA	BAIAP2-AS1	1.90196e-05	1	1	1	1	4.42877e-05	1
chr17	ENSEMBL	exon	79003502	79005315	ENSG00000226137.3	ENST00000542745.1	lincRNA	BAIAP2-AS1	1.90196e-05	1	1	1	1	4.42877e-05	1
chr11	HAVANA	gene	133905727	133907002	ENSG00000254648.1	ENSG00000254648.1	lincRNA	RP11-713P17.4	0.999265	0.00124842	0.0149604	0.421693	0.931076	0.0027873	1
chr11	HAVANA	transcript	133905727	133907002	ENSG00000254648.1	ENST00000526377.1	lincRNA	RP11-713P17.4	0.999265	0.00124842	0.0149604	0.421693	0.931076	0.0027873	1
chr2	HAVANA	transcript	12147242	12271711	ENSG00000224184.1	ENST00000451644.1	lincRNA	AC096559.1	1	6.68372e-09	8.52476e-07	0.00142663	0.838978	1.48145e-08	1
chr15	HAVANA	gene	67212149	67224093	ENSG00000259437.1	ENSG00000259437.1	lincRNA	RP11-798K3.4	0.999308	0.00131334	0.00525918	0.0602137	0.53421	0.0027873	1
chr15	HAVANA	transcript	67212149	67224093	ENSG00000259437.1	ENST00000559904.1	lincRNA	RP11-798K3.4	0.999308	0.00131334	0.00525918	0.0602137	0.53421	0.0027873	1
chr16	HAVANA	exon	89118869	89119373	ENSG00000256982.1	ENST00000537498.1	lincRNA	CTD-2555A7.2	0.000161952	0.999926	0.999926	0.999974	0.99998	0.000343447	1
chr14	HAVANA	exon	105559946	105560157	ENSG00000257556.1	ENST00000548104.1	lincRNA	RP11-44N21.1	0.999318	0.00132213	0.345701	1	1	0.0027873	1
chr2	HAVANA	gene	739588	740164	ENSG00000272342.1	ENSG00000272342.1	lincRNA	RP13-539J13.1	0.999208	0.00132632	0.011272	0.139336	0.186385	0.0027873	1
chr2	HAVANA	transcript	739588	740164	ENSG00000272342.1	ENST00000606068.1	lincRNA	RP13-539J13.1	0.999208	0.00132632	0.011272	0.139336	0.186385	0.0027873	1
chr2	HAVANA	exon	739588	740164	ENSG00000272342.1	ENST00000606068.1	lincRNA	RP13-539J13.1	0.999208	0.00132632	0.011272	0.139336	0.186385	0.0027873	1
chr6	HAVANA	gene	34247456	34254545	ENSG00000225339.2	ENSG00000225339.2	lincRNA	RP11-513I15.6	0.00132632	0.999208	0.999965	1	1	0.0027873	1
chr6	HAVANA	transcript	34247456	34254545	ENSG00000225339.2	ENST00000429998.2	lincRNA	RP11-513I15.6	0.00132632	0.999208	0.999965	1	1	0.0027873	1
chr6	HAVANA	exon	34247456	34254545	ENSG00000225339.2	ENST00000429998.2	lincRNA	RP11-513I15.6	0.00132632	0.999208	0.999965	1	1	0.0027873	1
chr1	HAVANA	gene	1344476	1345998	ENSG00000272455.1	ENSG00000272455.1	lincRNA	RP4-758J18.13	0.990282	0.0128999	0.0435157	0.249914	0.890351	0.025	1
chr1	HAVANA	transcript	1344476	1345998	ENSG00000272455.1	ENST00000607307.1	lincRNA	RP4-758J18.13	0.990282	0.0128999	0.0435157	0.249914	0.890351	0.025	1
chr1	HAVANA	exon	1344476	1345998	ENSG00000272455.1	ENST00000607307.1	lincRNA	RP4-758J18.13	0.990282	0.0128999	0.0435157	0.249914	0.890351	0.025	1
chr1	HAVANA	gene	30181698	30182394	ENSG00000228176.1	ENSG00000228176.1	lincRNA	RP4-656G21.1	0.0128999	0.990282	0.997506	0.999828	1	0.025	1
chr1	HAVANA	transcript	30181698	30182394	ENSG00000228176.1	ENST00000422638.1	lincRNA	RP4-656G21.1	0.0128999	0.990282	0.997506	0.999828	1	0.025	1
chr1	HAVANA	exon	30182171	30182394	ENSG00000228176.1	ENST00000422638.1	lincRNA	RP4-656G21.1	0.0128999	0.990282	0.997506	0.999828	1	0.025	1
chr1	HAVANA	exon	38941865	38941927	ENSG00000238063.1	ENST00000452971.1	lincRNA	RP11-329N22.1	0.990282	0.0128999	0.0278638	0.171311	0.376935	0.025	1
chr1	HAVANA	gene	59348540	59362375	ENSG00000232453.1	ENSG00000232453.1	lincRNA	RP4-794H19.1	0.0128999	0.990282	0.996388	0.999398	0.999914	0.025	1
chr1	HAVANA	transcript	59348540	59362337	ENSG00000232453.1	ENST00000423408.1	lincRNA	RP4-794H19.1	0.0128999	0.990282	0.996388	0.999398	0.999914	0.025	1
chr1	HAVANA	exon	59361517	59361681	ENSG00000232453.1	ENST00000423408.1	lincRNA	RP4-794H19.1	0.0128999	0.990282	0.996388	0.999398	0.999914	0.025	1
chr1	HAVANA	transcript	59361517	59362375	ENSG00000232453.1	ENST00000427292.1	lincRNA	RP4-794H19.1	0.0128999	0.990282	0.996388	0.999398	0.999914	0.025	1
chr1	HAVANA	exon	59361517	59361681	ENSG00000232453.1	ENST00000427292.1	lincRNA	RP4-794H19.1	0.0128999	0.990282	0.996388	0.999398	0.999914	0.025	1
chr1	HAVANA	gene	63466168	63478142	ENSG00000229537.1	ENSG00000229537.1	lincRNA	RP11-5P4.1	0.990282	0.0128999	0.0218438	0.0350017	0.0350017	0.025	1
chr1	HAVANA	transcript	63466168	63476596	ENSG00000229537.1	ENST00000420285.1	lincRNA	RP11-5P4.1	0.990282	0.0128999	0.0218438	0.0350017	0.0350017	0.025	1
chr1	HAVANA	transcript	63466168	63476939	ENSG00000229537.1	ENST00000425352.1	lincRNA	RP11-5P4.1	0.990282	0.0128999	0.0218438	0.0350017	0.0350017	0.025	1
chr1	HAVANA	transcript	63466168	63478142	ENSG00000229537.1	ENST00000420659.1	lincRNA	RP11-5P4.1	0.990282	0.0128999	0.0218438	0.0350017	0.0350017	0.025	1
chr1	HAVANA	gene	199117726	199362435	ENSG00000231718.1	ENSG00000231718.1	lincRNA	RP11-382E9.1	0.990282	0.0128999	0.0278638	0.0780014	0.310802	0.025	1
chr1	HAVANA	transcript	199117726	199362435	ENSG00000231718.1	ENST00000452199.1	lincRNA	RP11-382E9.1	0.990282	0.0128999	0.0278638	0.0780014	0.310802	0.025	1
chr2	HAVANA	exon	114737486	114737705	ENSG00000243179.1	ENST00000420161.1	lincRNA	AC110769.3	0.990282	0.0128999	0.0128999	0.0169419	0.148779	0.025	1
chr2	HAVANA	exon	231849083	231850825	ENSG00000238062.1	ENST00000414876.1	lincRNA	AC105344.2	0.990282	0.0128999	0.0435157	0.376935	0.99484	0.025	1
chr3	HAVANA	exon	14852865	14852921	ENSG00000260902.1	ENST00000566553.1	lincRNA	RP11-95M5.1	0.990282	0.0128999	0.411507	0.992862	0.999828	0.025	1
chr3	HAVANA	gene	55369490	55384943	ENSG00000242568.1	ENSG00000242568.1	lincRNA	RP11-875H7.1	0.990282	0.0128999	0.0128999	0.0929653	0.446594	0.025	1
chr3	HAVANA	transcript	55369490	55384943	ENSG00000242568.1	ENST00000469806.1	lincRNA	RP11-875H7.1	0.990282	0.0128999	0.0128999	0.0929653	0.446594	0.025	1
chr3	HAVANA	transcript	72108973	72149263	ENSG00000241163.3	ENST00000470712.1	lincRNA	LINC00877	0.990282	0.0128999	0.0128999	0.0278638	0.0435157	0.025	1
chr3	HAVANA	gene	112115494	112127981	ENSG00000243081.2	ENSG00000243081.2	lincRNA	RP11-231E6.1	0.990282	0.0128999	0.0278638	0.0780014	0.343395	0.025	1
chr3	HAVANA	transcript	112115494	112127981	ENSG00000243081.2	ENST00000486726.2	lincRNA	RP11-231E6.1	0.990282	0.0128999	0.0278638	0.0780014	0.343395	0.025	1
chr3	HAVANA	exon	193713898	193714124	ENSG00000238043.1	ENST00000426616.1	lincRNA	RP11-699L21.2	0.990282	0.0128999	0.0780014	0.482198	0.9871	0.025	1
chr3	HAVANA	exon	195382436	195383406	ENSG00000229178.1	ENST00000423600.1	lincRNA	AC069513.4	0.990282	0.0128999	0.0169419	0.0780014	0.376935	0.025	1
chr3	HAVANA	exon	195886771	195887761	ENSG00000224652.1	ENST00000457079.1	lincRNA	LINC00885	0.0128999	0.990282	0.997506	0.999914	1	0.025	1
chr4	HAVANA	gene	66868999	66882510	ENSG00000272304.1	ENSG00000272304.1	lincRNA	RP11-19C24.1	0.0128999	0.990282	0.99484	0.999398	0.999828	0.025	1
chr4	HAVANA	transcript	66868999	66882510	ENSG00000272304.1	ENST00000513540.1	lincRNA	RP11-19C24.1	0.0128999	0.990282	0.99484	0.999398	0.999828	0.025	1
chr4	HAVANA	gene	160319685	160322398	ENSG00000250180.1	ENSG00000250180.1	lincRNA	RP11-138A23.2	0.0128999	0.990282	0.990282	0.997506	0.999656	0.025	1
chr4	HAVANA	transcript	160319685	160322398	ENSG00000250180.1	ENST00000502846.1	lincRNA	RP11-138A23.2	0.0128999	0.990282	0.990282	0.997506	0.999656	0.025	1
chr4	HAVANA	exon	160321930	160322398	ENSG00000250180.1	ENST00000502846.1	lincRNA	RP11-138A23.2	0.0128999	0.990282	0.990282	0.997506	0.999656	0.025	1
chr4	HAVANA	gene	190580759	190582640	ENSG00000250739.1	ENSG00000250739.1	lincRNA	RP11-462G22.1	0.990282	0.0128999	0.0169419	0.148779	0.978156	0.025	1
chr4	HAVANA	transcript	190580759	190582640	ENSG00000250739.1	ENST00000513681.1	lincRNA	RP11-462G22.1	0.990282	0.0128999	0.0169419	0.148779	0.978156	0.025	1
chr4	HAVANA	exon	190582096	190582640	ENSG00000250739.1	ENST00000513681.1	lincRNA	RP11-462G22.1	0.990282	0.0128999	0.0169419	0.148779	0.978156	0.025	1
chr5	HAVANA	gene	101944860	102007263	ENSG00000250682.1	ENSG00000250682.1	lincRNA	LINC00491	0.990282	0.0128999	0.0169419	0.128311	0.890351	0.025	1
chr5	HAVANA	transcript	101944860	102007263	ENSG00000250682.1	ENST00000510145.1	lincRNA	LINC00491	0.990282	0.0128999	0.0169419	0.128311	0.890351	0.025	1
chr5	HAVANA	exon	102006931	102007263	ENSG00000250682.1	ENST00000510145.1	lincRNA	LINC00491	0.990282	0.0128999	0.0169419	0.128311	0.890351	0.025	1
chr5	HAVANA	transcript	101945261	102007168	ENSG00000250682.1	ENST00000508339.1	lincRNA	LINC00491	0.990282	0.0128999	0.0169419	0.128311	0.890351	0.025	1
chr5	HAVANA	exon	102006931	102007168	ENSG00000250682.1	ENST00000508339.1	lincRNA	LINC00491	0.990282	0.0128999	0.0169419	0.128311	0.890351	0.025	1
chr5	HAVANA	exon	111497848	111499973	ENSG00000224032.2	ENST00000413221.2	lincRNA	EPB41L4A-AS1	0.990282	0.0128999	0.0169419	0.0780014	0.221964	0.025	1
chr5	HAVANA	gene	142869420	142910915	ENSG00000249429.1	ENSG00000249429.1	lincRNA	CTD-2050E21.1	0.990282	0.0128999	0.0350017	0.482198	0.998968	0.025	1
chr5	HAVANA	transcript	142869420	142910915	ENSG00000249429.1	ENST00000340585.6	lincRNA	CTD-2050E21.1	0.990282	0.0128999	0.0350017	0.482198	0.998968	0.025	1
chr5	HAVANA	gene	142938784	142942113	ENSG00000251205.2	ENSG00000251205.2	lincRNA	CTD-2050E21.2	0.990282	0.0128999	0.0780014	0.411507	0.946594	0.025	1
chr5	HAVANA	transcript	142938784	142942113	ENSG00000251205.2	ENST00000514942.2	lincRNA	CTD-2050E21.2	0.990282	0.0128999	0.0780014	0.411507	0.946594	0.025	1
chr6	HAVANA	exon	116691278	116691436	ENSG00000240050.1	ENST00000449314.1	lincRNA	RP1-93H18.1	0.990282	0.0128999	0.0350017	0.310802	0.907035	0.025	1
chr6	HAVANA	exon	116691278	116691436	ENSG00000240050.1	ENST00000453463.1	lincRNA	RP1-93H18.1	0.990282	0.0128999	0.0350017	0.310802	0.907035	0.025	1
chr6	HAVANA	gene	150361683	150363169	ENSG00000235972.1	ENSG00000235972.1	lincRNA	RP11-472G23.10	0.990282	0.0128999	0.0218438	0.0649295	0.128311	0.025	1
chr6	HAVANA	transcript	150361683	150363169	ENSG00000235972.1	ENST00000456346.1	lincRNA	RP11-472G23.10	0.990282	0.0128999	0.0218438	0.0649295	0.128311	0.025	1
chr6	HAVANA	gene	160693649	160697162	ENSG00000230234.1	ENSG00000230234.1	lincRNA	RP1-276N6.2	0.990282	0.0128999	0.0169419	0.0649295	0.588493	0.025	1
chr6	HAVANA	transcript	160693649	160697162	ENSG00000230234.1	ENST00000419196.1	lincRNA	RP1-276N6.2	0.990282	0.0128999	0.0169419	0.0649295	0.588493	0.025	1
chr6	HAVANA	exon	160696793	160697162	ENSG00000230234.1	ENST00000419196.1	lincRNA	RP1-276N6.2	0.990282	0.0128999	0.0169419	0.0649295	0.588493	0.025	1
chr7	HAVANA	gene	33908113	33913843	ENSG00000233219.1	ENSG00000233219.1	lincRNA	RP11-89N17.3	0.990282	0.0128999	0.0169419	0.0350017	0.0780014	0.025	1
chr7	HAVANA	transcript	33908113	33913843	ENSG00000233219.1	ENST00000440074.1	lincRNA	RP11-89N17.3	0.990282	0.0128999	0.0169419	0.0350017	0.0780014	0.025	1
chr8	HAVANA	gene	42409933	42410336	ENSG00000272233.1	ENSG00000272233.1	lincRNA	RP11-503E24.3	0.0128999	0.990282	0.99484	0.997506	0.998366	0.025	1
chr8	HAVANA	transcript	42409933	42410336	ENSG00000272233.1	ENST00000607533.1	lincRNA	RP11-503E24.3	0.0128999	0.990282	0.99484	0.997506	0.998366	0.025	1
chr8	HAVANA	exon	42409933	42410336	ENSG00000272233.1	ENST00000607533.1	lincRNA	RP11-503E24.3	0.0128999	0.990282	0.99484	0.997506	0.998366	0.025	1
chr9	HAVANA	gene	106842305	106855354	ENSG00000270332.1	ENSG00000270332.1	lincRNA	RP11-82L2.1	0.990282	0.0128999	0.0435157	0.376935	0.978156	0.025	1
chr9	HAVANA	transcript	106854683	106855354	ENSG00000270332.1	ENST00000603949.1	lincRNA	RP11-82L2.1	0.990282	0.0128999	0.0435157	0.376935	0.978156	0.025	1
chr9	HAVANA	exon	106854683	106855354	ENSG00000270332.1	ENST00000603949.1	lincRNA	RP11-82L2.1	0.990282	0.0128999	0.0435157	0.376935	0.978156	0.025	1
chr9	HAVANA	exon	132096254	132096477	ENSG00000233901.1	ENST00000427109.1	lincRNA	RP11-65J3.1	0.0128999	0.990282	0.99484	0.996388	0.998968	0.025	1
chr9	HAVANA	exon	132096185	132096477	ENSG00000233901.1	ENST00000436710.1	lincRNA	RP11-65J3.1	0.0128999	0.990282	0.99484	0.996388	0.998968	0.025	1
chr10	HAVANA	gene	5276321	5305371	ENSG00000231039.2	ENSG00000231039.2	lincRNA	RP11-445P17.3	0.990282	0.0128999	0.0649295	0.446594	0.890351	0.025	1
chr10	HAVANA	transcript	5276321	5305371	ENSG00000231039.2	ENST00000428920.2	lincRNA	RP11-445P17.3	0.990282	0.0128999	0.0649295	0.446594	0.890351	0.025	1
chr10	HAVANA	exon	8094363	8094458	ENSG00000197308.4	ENST00000420815.1	lincRNA	GATA3-AS1	0.990282	0.0128999	0.0534056	0.195648	0.446594	0.025	1
chr10	HAVANA	exon	8094363	8094458	ENSG00000197308.4	ENST00000438755.1	lincRNA	GATA3-AS1	0.990282	0.0128999	0.0534056	0.195648	0.446594	0.025	1
chr10	HAVANA	gene	44340754	44346070	ENSG00000204187.5	ENSG00000204187.5	lincRNA	LINC00619	0.0128999	0.990282	0.990282	0.990282	0.99484	0.025	1
chr10	HAVANA	transcript	44340754	44346070	ENSG00000204187.5	ENST00000374432.3	lincRNA	LINC00619	0.0128999	0.990282	0.990282	0.990282	0.99484	0.025	1
chr10	HAVANA	gene	92806923	92821916	ENSG00000224851.1	ENSG00000224851.1	lincRNA	LINC00502	0.990282	0.0128999	0.0169419	0.171311	0.828689	0.025	1
chr10	HAVANA	transcript	92806923	92821916	ENSG00000224851.1	ENST00000423621.1	lincRNA	LINC00502	0.990282	0.0128999	0.0169419	0.171311	0.828689	0.025	1
chr11	HAVANA	gene	28700730	28705016	ENSG00000248990.1	ENSG00000248990.1	lincRNA	RP11-960D24.1	0.990282	0.0128999	0.0218438	0.0649295	0.171311	0.025	1
chr11	HAVANA	transcript	28700730	28705016	ENSG00000248990.1	ENST00000505409.1	lincRNA	RP11-960D24.1	0.990282	0.0128999	0.0218438	0.0649295	0.171311	0.025	1
chr11	HAVANA	transcript	104410659	104480049	ENSG00000256422.1	ENST00000538641.1	lincRNA	RP11-886D15.1	0.990282	0.0128999	0.0435157	0.411507	0.983058	0.025	1
chr12	HAVANA	gene	27857501	27861296	ENSG00000256504.1	ENSG00000256504.1	lincRNA	RP11-1060J15.7	0.990282	0.0128999	0.0169419	0.0435157	0.310802	0.025	1
chr12	HAVANA	transcript	27857501	27861296	ENSG00000256504.1	ENST00000538640.1	lincRNA	RP11-1060J15.7	0.990282	0.0128999	0.0169419	0.0435157	0.310802	0.025	1
chr12	HAVANA	exon	27860993	27861296	ENSG00000256504.1	ENST00000538640.1	lincRNA	RP11-1060J15.7	0.990282	0.0128999	0.0169419	0.0435157	0.310802	0.025	1
chr12	HAVANA	exon	30353916	30354041	ENSG00000257262.1	ENST00000549055.1	lincRNA	RP11-776A13.1	0.990282	0.0128999	0.0218438	0.128311	0.890351	0.025	1
chr12	HAVANA	exon	122241113	122241155	ENSG00000212694.4	ENST00000538335.1	lincRNA	AC084018.1	0.990282	0.0128999	0.249914	0.999398	1	0.025	1
chr14	HAVANA	exon	105371474	105371541	ENSG00000259067.1	ENST00000555713.1	lincRNA	CTD-3051D23.3	0.990282	0.0128999	0.0128999	0.0218438	0.0780014	0.025	1
chr15	HAVANA	gene	88120160	88122917	ENSG00000259527.1	ENSG00000259527.1	lincRNA	LINC00052	0.990282	0.0128999	0.0350017	0.171311	0.871689	0.025	1
chr15	HAVANA	transcript	88120160	88122917	ENSG00000259527.1	ENST00000560153.1	lincRNA	LINC00052	0.990282	0.0128999	0.0350017	0.171311	0.871689	0.025	1
chr15	HAVANA	exon	88120941	88120995	ENSG00000259527.1	ENST00000560153.1	lincRNA	LINC00052	0.990282	0.0128999	0.0350017	0.171311	0.871689	0.025	1
chr16	HAVANA	transcript	2034878	2036854	ENSG00000261790.1	ENST00000564438.1	lincRNA	AC005606.14	0.990282	0.0128999	0.0278638	0.221964	0.946594	0.025	1
chr16	HAVANA	exon	2036348	2036854	ENSG00000261790.1	ENST00000564438.1	lincRNA	AC005606.14	0.990282	0.0128999	0.0278638	0.221964	0.946594	0.025	1
chr16	HAVANA	exon	2036267	2036772	ENSG00000261790.1	ENST00000565041.1	lincRNA	AC005606.14	0.990282	0.0128999	0.0278638	0.221964	0.946594	0.025	1
chr16	HAVANA	exon	3130965	3131087	ENSG00000262370.1	ENST00000571404.1	lincRNA	RP11-473M20.9	0.990282	0.0128999	0.0649295	0.343395	0.99484	0.025	1
chr16	HAVANA	exon	3130965	3131087	ENSG00000262370.1	ENST00000574387.1	lincRNA	RP11-473M20.9	0.990282	0.0128999	0.0649295	0.343395	0.99484	0.025	1
chr16	HAVANA	gene	24621587	24652278	ENSG00000259888.1	ENSG00000259888.1	lincRNA	CTD-2540M10.1	0.990282	0.0128999	0.446594	0.999398	1	0.025	1
chr16	HAVANA	transcript	24621587	24652278	ENSG00000259888.1	ENST00000566108.1	lincRNA	CTD-2540M10.1	0.990282	0.0128999	0.446594	0.999398	1	0.025	1
chr16	HAVANA	transcript	60393746	60399547	ENSG00000261436.1	ENST00000565506.1	lincRNA	RP11-354I13.2	0.990282	0.0128999	0.0534056	0.310802	0.935071	0.025	1
chr17	HAVANA	transcript	19351471	19353730	ENSG00000235979.4	ENST00000601694.1	lincRNA	AC004448.5	0.990282	0.0128999	0.0278638	0.148779	0.990282	0.025	1
chr17	HAVANA	exon	19351492	19351954	ENSG00000235979.4	ENST00000609249.1	lincRNA	AC004448.5	0.990282	0.0128999	0.0278638	0.148779	0.990282	0.025	1
chr17	HAVANA	exon	19351788	19351954	ENSG00000235979.4	ENST00000610229.1	lincRNA	AC004448.5	0.990282	0.0128999	0.0278638	0.148779	0.990282	0.025	1
chr17	HAVANA	exon	70599242	70599647	ENSG00000227036.2	ENST00000580861.1	lincRNA	LINC00511	0.0128999	0.990282	0.990282	0.99484	0.998968	0.025	1
chr17	HAVANA	exon	70599242	70599947	ENSG00000227036.2	ENST00000581549.1	lincRNA	LINC00511	0.0128999	0.990282	0.990282	0.99484	0.998968	0.025	1
chr19	HAVANA	exon	21769665	21770124	ENSG00000268555.1	ENST00000596996.1	lincRNA	RP11-678G14.3	0.990282	0.0128999	0.0218438	0.128311	0.376935	0.025	1
chr19	HAVANA	gene	53700364	53714268	ENSG00000269051.1	ENSG00000269051.1	lincRNA	CTD-2245F17.3	0.990282	0.0128999	0.0780014	0.588493	0.999398	0.025	1
chr19	HAVANA	transcript	53700364	53714268	ENSG00000269051.1	ENST00000597550.1	lincRNA	CTD-2245F17.3	0.990282	0.0128999	0.0780014	0.588493	0.999398	0.025	1
chr19	HAVANA	transcript	53700439	53707308	ENSG00000269051.1	ENST00000601072.1	lincRNA	CTD-2245F17.3	0.990282	0.0128999	0.0780014	0.588493	0.999398	0.025	1
chr19	HAVANA	exon	54291141	54291423	ENSG00000269877.1	ENST00000595160.1	lincRNA	MIR371B	0.990282	0.0128999	0.0435157	0.27967	0.946594	0.025	1
chr20	HAVANA	exon	2187873	2188165	ENSG00000226644.1	ENST00000411839.1	lincRNA	RP11-128M1.1	0.990282	0.0128999	0.72033	1	1	0.025	1
chr21	HAVANA	gene	45626408	45627282	ENSG00000232698.1	ENSG00000232698.1	lincRNA	AP001058.3	0.0128999	0.990282	0.996388	1	1	0.025	1
chr21	HAVANA	transcript	45626408	45627282	ENSG00000232698.1	ENST00000423967.1	lincRNA	AP001058.3	0.0128999	0.990282	0.996388	1	1	0.025	1
chr21	HAVANA	exon	45626408	45626673	ENSG00000232698.1	ENST00000423967.1	lincRNA	AP001058.3	0.0128999	0.990282	0.996388	1	1	0.025	1
chr22	HAVANA	exon	17082777	17083105	ENSG00000100181.17	ENST00000558085.2	lincRNA	TPTEP1	0.990282	0.0128999	0.310802	0.978156	0.99484	0.025	1
chr22	HAVANA	gene	19111822	19115962	ENSG00000272682.1	ENSG00000272682.1	lincRNA	AC004471.10	0.990282	0.0128999	0.0218438	0.128311	0.72033	0.025	1
chr22	HAVANA	transcript	19111822	19115962	ENSG00000272682.1	ENST00000609936.1	lincRNA	AC004471.10	0.990282	0.0128999	0.0218438	0.128311	0.72033	0.025	1
chr22	HAVANA	exon	50117159	50118154	ENSG00000226954.1	ENST00000447372.1	lincRNA	RP5-983L19.2	0.990282	0.0128999	0.0780014	0.778036	0.999828	0.025	1
chr5	HAVANA	exon	75377771	75378221	ENSG00000248127.1	ENST00000503652.1	lincRNA	CTC-235G5.3	0.999999	3.04438e-06	0.0107177	1	1	5.86322e-06	1
chr15	HAVANA	transcript	101390469	101400221	ENSG00000232386.5	ENST00000558427.1	lincRNA	RP11-66B24.2	0.999912	0.0001804	0.00283717	0.191967	0.996876	0.000343447	1
chr7	HAVANA	gene	23245632	23247664	ENSG00000226816.2	ENSG00000226816.2	lincRNA	AC005082.12	0.999991	2.3432e-05	2.89202e-05	0.000296505	0.00392379	4.42877e-05	1
chr7	HAVANA	transcript	23245632	23247664	ENSG00000226816.2	ENST00000413042.2	lincRNA	AC005082.12	0.999991	2.3432e-05	2.89202e-05	0.000296505	0.00392379	4.42877e-05	1
chr7	HAVANA	exon	23245632	23247664	ENSG00000226816.2	ENST00000413042.2	lincRNA	AC005082.12	0.999991	2.3432e-05	2.89202e-05	0.000296505	0.00392379	4.42877e-05	1
chr5	HAVANA	gene	53616774	53710955	ENSG00000249069.3	ENSG00000249069.3	lincRNA	LINC01033	0.999908	0.000188158	0.0105157	0.36269	0.999953	0.000343447	1
chr5	HAVANA	transcript	53616774	53710955	ENSG00000249069.3	ENST00000523194.2	lincRNA	LINC01033	0.999908	0.000188158	0.0105157	0.36269	0.999953	0.000343447	1
chr5	HAVANA	transcript	53618711	53697735	ENSG00000249069.3	ENST00000517934.1	lincRNA	LINC01033	0.999908	0.000188158	0.0105157	0.36269	0.999953	0.000343447	1
chr1	HAVANA	gene	212731175	212733073	ENSG00000260805.1	ENSG00000260805.1	lincRNA	RP11-61J19.4	0.999991	2.42942e-05	0.233876	1	1	4.42877e-05	1
chr1	HAVANA	transcript	212731175	212733073	ENSG00000260805.1	ENST00000564287.1	lincRNA	RP11-61J19.4	0.999991	2.42942e-05	0.233876	1	1	4.42877e-05	1
chr1	HAVANA	exon	212731175	212733073	ENSG00000260805.1	ENST00000564287.1	lincRNA	RP11-61J19.4	0.999991	2.42942e-05	0.233876	1	1	4.42877e-05	1
chr2	HAVANA	gene	207507142	207514173	ENSG00000235118.3	ENSG00000235118.3	lincRNA	AC010731.4	0.999991	2.44686e-05	0.00022659	0.0148217	0.250582	4.42877e-05	1
chr2	ENSEMBL	transcript	207507142	207514173	ENSG00000235118.3	ENST00000543490.1	lincRNA	AC010731.4	0.999991	2.44686e-05	0.00022659	0.0148217	0.250582	4.42877e-05	1
chr1	HAVANA	gene	28573655	28574079	ENSG00000271398.1	ENSG00000271398.1	lincRNA	RP5-1092A3.5	2.46366e-05	0.99999	1	1	1	4.42877e-05	1
chr1	HAVANA	transcript	28573655	28574079	ENSG00000271398.1	ENST00000605846.1	lincRNA	RP5-1092A3.5	2.46366e-05	0.99999	1	1	1	4.42877e-05	1
chr1	HAVANA	exon	28573655	28574079	ENSG00000271398.1	ENST00000605846.1	lincRNA	RP5-1092A3.5	2.46366e-05	0.99999	1	1	1	4.42877e-05	1
chr2	HAVANA	exon	45165962	45166338	ENSG00000259439.1	ENST00000437916.2	lincRNA	RP11-89K21.1	0.999063	0.00156832	0.0307003	0.280808	0.970898	0.0027873	1
chr7	HAVANA	exon	45023421	45026236	ENSG00000232956.4	ENST00000577700.1	lincRNA	SNHG15	0.000195081	1	1	1	1	0.000343447	1
chr2	HAVANA	gene	15941871	15951001	ENSG00000237326.1	ENSG00000237326.1	lincRNA	AC113608.1	0.999992	2.54419e-05	6.74062e-05	0.113556	1	4.42877e-05	1
chr2	HAVANA	transcript	15941871	15951001	ENSG00000237326.1	ENST00000448379.1	lincRNA	AC113608.1	0.999992	2.54419e-05	6.74062e-05	0.113556	1	4.42877e-05	1
chr19	HAVANA	gene	35328793	35346208	ENSG00000269086.2	ENSG00000269086.2	lincRNA	CTC-523E23.5	0.999999	3.44356e-06	1.68368e-05	8.38354e-05	0.00504884	5.86322e-06	1
chr19	HAVANA	transcript	35328793	35332585	ENSG00000269086.2	ENST00000600348.2	lincRNA	CTC-523E23.5	0.999999	3.44356e-06	1.68368e-05	8.38354e-05	0.00504884	5.86322e-06	1
chr4	HAVANA	exon	66535679	66536391	ENSG00000250846.2	ENST00000509473.1	lincRNA	RP11-807H7.1	0.99999	2.62343e-05	0.138111	0.965353	0.999972	4.42877e-05	1
chr2	HAVANA	transcript	12147300	12223744	ENSG00000224184.1	ENST00000450916.1	lincRNA	AC096559.1	0.99999	2.6472e-05	0.00060752	0.116619	0.994177	4.42877e-05	1
chr10	HAVANA	transcript	4693295	4698992	ENSG00000231298.2	ENST00000443994.1	lincRNA	LINC00704	0.998984	0.00167446	0.00633068	0.124832	0.931804	0.0027873	1
chr22	ENSEMBL	transcript	21823437	21825558	ENSG00000206140.5	ENST00000536718.1	lincRNA	TMEM191C	0.999909	0.000206759	0.00190867	0.0795068	0.731718	0.000343447	1
chr9	HAVANA	gene	115759495	115774507	ENSG00000228623.2	ENSG00000228623.2	lincRNA	ZNF883	0.999898	0.000209654	0.00257248	0.215492	0.718583	0.000343447	1
chr9	HAVANA	transcript	115759495	115774507	ENSG00000228623.2	ENST00000427548.1	lincRNA	ZNF883	0.999898	0.000209654	0.00257248	0.215492	0.718583	0.000343447	1
chr14	HAVANA	exon	39304746	39308408	ENSG00000259070.1	ENST00000553932.1	lincRNA	LINC00639	0.998975	0.00174611	0.0322212	0.882239	0.999986	0.0027873	1
chr14	HAVANA	exon	39304746	39308408	ENSG00000259070.1	ENST00000554732.1	lincRNA	LINC00639	0.998975	0.00174611	0.0322212	0.882239	0.999986	0.0027873	1
chr16	HAVANA	exon	86229787	86230018	ENSG00000269186.1	ENST00000601250.1	lincRNA	LINC01082	0.998975	0.00174611	0.00174611	0.00298911	0.00600941	0.0027873	1
chr10	HAVANA	exon	8094398	8094600	ENSG00000232638.1	ENST00000418270.1	lincRNA	RP11-379F12.4	0.999894	0.000215172	0.00225085	0.0491813	0.282405	0.000343447	1
chr19	HAVANA	gene	56865862	56879422	ENSG00000267606.1	ENSG00000267606.1	lincRNA	AC006116.21	1	2.8823e-05	0.000460828	0.429955	0.999956	4.42877e-05	1
chr19	HAVANA	transcript	56877084	56879422	ENSG00000267606.1	ENST00000591036.1	lincRNA	AC006116.21	1	2.8823e-05	0.000460828	0.429955	0.999956	4.42877e-05	1
chr4	HAVANA	transcript	12225106	12252910	ENSG00000251210.1	ENST00000505386.1	lincRNA	RP11-168E17.1	0.99888	0.00185003	0.0074378	0.137096	0.72912	0.0027873	1
chr1	HAVANA	exon	812126	812283	ENSG00000230368.2	ENST00000446136.1	lincRNA	FAM41C	0.9871	0.0169419	0.0435157	0.171311	0.851221	0.025	1
chr1	HAVANA	gene	12587766	12588462	ENSG00000229484.1	ENSG00000229484.1	lincRNA	RP5-888M10.2	0.9871	0.0169419	0.0929653	0.517802	0.750086	0.025	1
chr1	HAVANA	transcript	12587766	12588462	ENSG00000229484.1	ENST00000416696.1	lincRNA	RP5-888M10.2	0.9871	0.0169419	0.0929653	0.517802	0.750086	0.025	1
chr1	HAVANA	gene	53832340	53833917	ENSG00000230138.1	ENSG00000230138.1	lincRNA	RP11-117D22.2	0.0169419	0.9871	0.990282	0.992862	0.992862	0.025	1
chr1	HAVANA	transcript	53832340	53833917	ENSG00000230138.1	ENST00000449958.1	lincRNA	RP11-117D22.2	0.0169419	0.9871	0.990282	0.992862	0.992862	0.025	1
chr1	HAVANA	gene	94784035	94790125	ENSG00000236098.1	ENSG00000236098.1	lincRNA	RP11-148B18.4	0.9871	0.0169419	0.0278638	0.0780014	0.27967	0.025	1
chr1	HAVANA	transcript	94784035	94790125	ENSG00000236098.1	ENST00000414039.1	lincRNA	RP11-148B18.4	0.9871	0.0169419	0.0278638	0.0780014	0.27967	0.025	1
chr1	HAVANA	exon	94789963	94790125	ENSG00000236098.1	ENST00000414039.1	lincRNA	RP11-148B18.4	0.9871	0.0169419	0.0278638	0.0780014	0.27967	0.025	1
chr1	ENSEMBL	transcript	98510798	98510907	ENSG00000225206.4	ENST00000580305.1	lincRNA	MIR137HG	0.9871	0.0169419	0.310802	0.998968	1	0.025	1
chr1	ENSEMBL	exon	98510798	98510907	ENSG00000225206.4	ENST00000580305.1	lincRNA	MIR137HG	0.9871	0.0169419	0.310802	0.998968	1	0.025	1
chr1	HAVANA	gene	179798744	179805259	ENSG00000231966.1	ENSG00000231966.1	lincRNA	RP11-12M5.4	0.9871	0.0169419	0.0218438	0.148779	0.871689	0.025	1
chr1	HAVANA	transcript	179798744	179805259	ENSG00000231966.1	ENST00000442108.1	lincRNA	RP11-12M5.4	0.9871	0.0169419	0.0218438	0.148779	0.871689	0.025	1
chr1	HAVANA	transcript	222054323	222092054	ENSG00000238042.1	ENST00000433576.1	lincRNA	RP11-815M8.1	0.0169419	0.9871	0.9871	0.9871	0.992862	0.025	1
chr2	HAVANA	exon	12147242	12147353	ENSG00000224184.1	ENST00000451644.1	lincRNA	AC096559.1	0.9871	0.0169419	0.0218438	0.0218438	0.343395	0.025	1
chr2	HAVANA	gene	42158739	42160863	ENSG00000234362.1	ENSG00000234362.1	lincRNA	AC104654.2	0.9871	0.0169419	0.0278638	0.0534056	0.411507	0.025	1
chr2	HAVANA	transcript	42158739	42160605	ENSG00000234362.1	ENST00000427054.1	lincRNA	AC104654.2	0.9871	0.0169419	0.0278638	0.0534056	0.411507	0.025	1
chr2	HAVANA	transcript	42158759	42160863	ENSG00000234362.1	ENST00000436551.1	lincRNA	AC104654.2	0.9871	0.0169419	0.0278638	0.0534056	0.411507	0.025	1
chr2	HAVANA	exon	66924257	66924427	ENSG00000237179.1	ENST00000433432.1	lincRNA	AC007392.4	0.9871	0.0169419	0.0435157	0.195648	0.553406	0.025	1
chr2	HAVANA	exon	66924290	66924427	ENSG00000237179.1	ENST00000432410.1	lincRNA	AC007392.4	0.9871	0.0169419	0.0435157	0.195648	0.553406	0.025	1
chr2	HAVANA	exon	66924294	66924427	ENSG00000237179.1	ENST00000451698.1	lincRNA	AC007392.4	0.9871	0.0169419	0.0435157	0.195648	0.553406	0.025	1
chr2	HAVANA	exon	132405827	132407188	ENSG00000224559.2	ENST00000431979.1	lincRNA	LINC01087	0.9871	0.0169419	0.0534056	0.778036	0.998968	0.025	1
chr2	HAVANA	gene	174833079	174834146	ENSG00000271151.1	ENSG00000271151.1	lincRNA	RP11-394I13.2	0.9871	0.0169419	0.0780014	0.195648	0.482198	0.025	1
chr2	HAVANA	transcript	174833079	174834146	ENSG00000271151.1	ENST00000605739.1	lincRNA	RP11-394I13.2	0.9871	0.0169419	0.0780014	0.195648	0.482198	0.025	1
chr2	HAVANA	exon	174833079	174834146	ENSG00000271151.1	ENST00000605739.1	lincRNA	RP11-394I13.2	0.9871	0.0169419	0.0780014	0.195648	0.482198	0.025	1
chr2	HAVANA	exon	181556957	181557181	ENSG00000225258.1	ENST00000429816.1	lincRNA	AC009478.1	0.0169419	0.9871	0.9871	0.99484	0.998968	0.025	1
chr3	HAVANA	transcript	63091651	63099571	ENSG00000244342.1	ENST00000497573.1	lincRNA	LINC00698	0.9871	0.0169419	0.0278638	0.249914	0.935071	0.025	1
chr3	HAVANA	exon	107567753	107567965	ENSG00000241469.3	ENST00000464359.2	lincRNA	LINC00635	0.9871	0.0169419	0.0218438	0.517802	0.778036	0.025	1
chr3	HAVANA	exon	107567753	107567965	ENSG00000241469.3	ENST00000488852.1	lincRNA	LINC00635	0.9871	0.0169419	0.0218438	0.517802	0.778036	0.025	1
chr3	HAVANA	exon	107567753	107567965	ENSG00000241469.3	ENST00000497811.1	lincRNA	LINC00635	0.9871	0.0169419	0.0218438	0.517802	0.778036	0.025	1
chr3	HAVANA	exon	107567753	107567965	ENSG00000241469.3	ENST00000461121.1	lincRNA	LINC00635	0.9871	0.0169419	0.0218438	0.517802	0.778036	0.025	1
chr3	HAVANA	transcript	107567504	107575966	ENSG00000241469.3	ENST00000609366.1	lincRNA	LINC00635	0.9871	0.0169419	0.0218438	0.517802	0.778036	0.025	1
chr3	HAVANA	exon	107567504	107567965	ENSG00000241469.3	ENST00000609366.1	lincRNA	LINC00635	0.9871	0.0169419	0.0218438	0.517802	0.778036	0.025	1
chr3	HAVANA	gene	110246329	110248429	ENSG00000240895.1	ENSG00000240895.1	lincRNA	RP11-119D18.1	0.9871	0.0169419	0.0169419	0.0929653	0.310802	0.025	1
chr3	HAVANA	transcript	110246329	110248429	ENSG00000240895.1	ENST00000474711.1	lincRNA	RP11-119D18.1	0.9871	0.0169419	0.0169419	0.0929653	0.310802	0.025	1
chr4	HAVANA	exon	1581885	1581980	ENSG00000244459.2	ENST00000466692.1	lincRNA	RP11-1398P2.1	0.9871	0.0169419	0.128311	0.851221	0.999828	0.025	1
chr4	HAVANA	gene	6204055	6208376	ENSG00000251408.1	ENSG00000251408.1	lincRNA	RP11-586D19.2	0.9871	0.0169419	0.0350017	0.109649	0.890351	0.025	1
chr4	HAVANA	transcript	6204055	6208376	ENSG00000251408.1	ENST00000507424.1	lincRNA	RP11-586D19.2	0.9871	0.0169419	0.0350017	0.109649	0.890351	0.025	1
chr4	HAVANA	exon	6204522	6208376	ENSG00000251408.1	ENST00000507424.1	lincRNA	RP11-586D19.2	0.9871	0.0169419	0.0350017	0.109649	0.890351	0.025	1
chr4	HAVANA	gene	11470874	11479820	ENSG00000251152.1	ENSG00000251152.1	lincRNA	RP11-281P23.1	0.9871	0.0169419	0.0350017	0.935071	1	0.025	1
chr4	HAVANA	transcript	11470874	11479820	ENSG00000251152.1	ENST00000515343.1	lincRNA	RP11-281P23.1	0.9871	0.0169419	0.0350017	0.935071	1	0.025	1
chr4	HAVANA	gene	14166079	14244437	ENSG00000249988.1	ENSG00000249988.1	lincRNA	RP11-669M16.1	0.9871	0.0169419	0.0218438	0.0649295	0.343395	0.025	1
chr4	HAVANA	transcript	14166079	14244437	ENSG00000249988.1	ENST00000514863.1	lincRNA	RP11-669M16.1	0.9871	0.0169419	0.0218438	0.0649295	0.343395	0.025	1
chr4	HAVANA	gene	83534266	83542590	ENSG00000231782.2	ENSG00000231782.2	lincRNA	LINC00575	0.9871	0.0169419	0.0218438	0.0435157	0.195648	0.025	1
chr4	HAVANA	transcript	83534266	83542590	ENSG00000231782.2	ENST00000426551.1	lincRNA	LINC00575	0.9871	0.0169419	0.0218438	0.0435157	0.195648	0.025	1
chr4	HAVANA	transcript	83534266	83542590	ENSG00000231782.2	ENST00000515811.1	lincRNA	LINC00575	0.9871	0.0169419	0.0218438	0.0435157	0.195648	0.025	1
chr5	HAVANA	gene	7363092	7364644	ENSG00000249638.1	ENSG00000249638.1	lincRNA	CTD-2296D1.3	0.9871	0.0169419	0.0218438	0.0929653	0.27967	0.025	1
chr5	HAVANA	transcript	7363092	7364644	ENSG00000249638.1	ENST00000504765.1	lincRNA	CTD-2296D1.3	0.9871	0.0169419	0.0218438	0.0929653	0.27967	0.025	1
chr5	HAVANA	gene	70668503	70670725	ENSG00000253985.1	ENSG00000253985.1	lincRNA	RP11-136K7.3	0.9871	0.0169419	0.0350017	0.249914	0.804352	0.025	1
chr5	HAVANA	transcript	70668503	70670725	ENSG00000253985.1	ENST00000518473.1	lincRNA	RP11-136K7.3	0.9871	0.0169419	0.0350017	0.249914	0.804352	0.025	1
chr5	HAVANA	gene	79904442	79918343	ENSG00000251221.1	ENSG00000251221.1	lincRNA	CTC-325J23.3	0.9871	0.0169419	0.0780014	0.750086	0.992862	0.025	1
chr5	HAVANA	transcript	79904442	79918343	ENSG00000251221.1	ENST00000515871.1	lincRNA	CTC-325J23.3	0.9871	0.0169419	0.0780014	0.750086	0.992862	0.025	1
chr5	HAVANA	gene	92161962	92179711	ENSG00000248588.1	ENSG00000248588.1	lincRNA	CTC-458G6.4	0.9871	0.0169419	0.0169419	0.0534056	0.0929653	0.025	1
chr5	HAVANA	transcript	92161962	92179711	ENSG00000248588.1	ENST00000502383.1	lincRNA	CTC-458G6.4	0.9871	0.0169419	0.0169419	0.0534056	0.0929653	0.025	1
chr5	HAVANA	exon	92179384	92179711	ENSG00000248588.1	ENST00000502383.1	lincRNA	CTC-458G6.4	0.9871	0.0169419	0.0169419	0.0534056	0.0929653	0.025	1
chr5	HAVANA	gene	117803851	117897812	ENSG00000250891.1	ENSG00000250891.1	lincRNA	CTD-2281M20.1	0.0169419	0.9871	0.990282	0.997506	0.999828	0.025	1
chr5	HAVANA	transcript	117803851	117897812	ENSG00000250891.1	ENST00000506769.1	lincRNA	CTD-2281M20.1	0.0169419	0.9871	0.990282	0.997506	0.999828	0.025	1
chr5	HAVANA	exon	176153026	176153244	ENSG00000248484.1	ENST00000507236.1	lincRNA	RP11-375B1.1	0.9871	0.0169419	0.0169419	0.0169419	0.0169419	0.025	1
chr6	HAVANA	gene	11487459	11515943	ENSG00000242753.1	ENSG00000242753.1	lincRNA	RP11-716O23.2	0.9871	0.0169419	0.0780014	0.750086	0.996388	0.025	1
chr6	HAVANA	transcript	11487459	11515943	ENSG00000242753.1	ENST00000423149.1	lincRNA	RP11-716O23.2	0.9871	0.0169419	0.0780014	0.750086	0.996388	0.025	1
chr6	HAVANA	gene	29719742	29719984	ENSG00000272236.1	ENSG00000272236.1	lincRNA	XXbac-BPG170G13.32	0.9871	0.0169419	0.0649295	0.623065	0.992862	0.025	1
chr6	HAVANA	transcript	29719742	29719984	ENSG00000272236.1	ENST00000606834.1	lincRNA	XXbac-BPG170G13.32	0.9871	0.0169419	0.0649295	0.623065	0.992862	0.025	1
chr6	HAVANA	exon	29719742	29719984	ENSG00000272236.1	ENST00000606834.1	lincRNA	XXbac-BPG170G13.32	0.9871	0.0169419	0.0649295	0.623065	0.992862	0.025	1
chr8	HAVANA	exon	8581203	8581244	ENSG00000254367.1	ENST00000522213.1	lincRNA	RP11-211C9.1	0.9871	0.0169419	0.0169419	0.0218438	0.0435157	0.025	1
chr8	HAVANA	exon	64325669	64325809	ENSG00000253205.1	ENST00000521221.1	lincRNA	CTD-3046C4.1	0.9871	0.0169419	0.0350017	0.0929653	0.310802	0.025	1
chr8	HAVANA	exon	64325669	64325809	ENSG00000253205.1	ENST00000517829.1	lincRNA	CTD-3046C4.1	0.9871	0.0169419	0.0350017	0.0929653	0.310802	0.025	1
chr9	HAVANA	transcript	102128699	102134794	ENSG00000271086.1	ENST00000605707.1	lincRNA	NAMA	0.9871	0.0169419	0.0278638	0.109649	0.656605	0.025	1
chr10	HAVANA	exon	112234862	112234984	ENSG00000273143.1	ENST00000607952.1	lincRNA	RP11-525A16.4	0.9871	0.0169419	0.0169419	0.0780014	0.588493	0.025	1
chr11	HAVANA	gene	92698963	92699769	ENSG00000254874.1	ENSG00000254874.1	lincRNA	RP11-676F20.1	0.9871	0.0169419	0.0169419	0.109649	0.623065	0.025	1
chr11	HAVANA	transcript	92698963	92699769	ENSG00000254874.1	ENST00000532770.1	lincRNA	RP11-676F20.1	0.9871	0.0169419	0.0169419	0.109649	0.623065	0.025	1
chr12	HAVANA	exon	54475902	54475949	ENSG00000249388.1	ENST00000504891.1	lincRNA	RP11-834C11.6	0.9871	0.0169419	0.0169419	0.0534056	0.195648	0.025	1
chr12	HAVANA	gene	90674671	90694117	ENSG00000258183.1	ENSG00000258183.1	lincRNA	RP11-753N8.1	0.9871	0.0169419	0.0350017	0.221964	0.27967	0.025	1
chr12	HAVANA	transcript	90674671	90689452	ENSG00000258183.1	ENST00000549313.1	lincRNA	RP11-753N8.1	0.9871	0.0169419	0.0350017	0.221964	0.27967	0.025	1
chr12	HAVANA	gene	128571530	128602677	ENSG00000256551.1	ENSG00000256551.1	lincRNA	RP13-653N12.1	0.0169419	0.9871	0.9871	0.992862	0.992862	0.025	1
chr12	HAVANA	transcript	128571530	128602677	ENSG00000256551.1	ENST00000540745.1	lincRNA	RP13-653N12.1	0.0169419	0.9871	0.9871	0.992862	0.992862	0.025	1
chr12	HAVANA	transcript	128596774	128602675	ENSG00000256551.1	ENST00000536341.1	lincRNA	RP13-653N12.1	0.0169419	0.9871	0.9871	0.992862	0.992862	0.025	1
chr12	HAVANA	exon	128596774	128596968	ENSG00000256551.1	ENST00000536341.1	lincRNA	RP13-653N12.1	0.0169419	0.9871	0.9871	0.992862	0.992862	0.025	1
chr13	HAVANA	transcript	24043651	24061603	ENSG00000232977.2	ENST00000443778.2	lincRNA	LINC00327	0.9871	0.0169419	0.0350017	0.0649295	0.376935	0.025	1
chr13	HAVANA	exon	24043651	24044330	ENSG00000232977.2	ENST00000443778.2	lincRNA	LINC00327	0.9871	0.0169419	0.0350017	0.0649295	0.376935	0.025	1
chr13	HAVANA	exon	24553949	24554063	ENSG00000228741.2	ENST00000439928.2	lincRNA	RP11-309I15.1	0.9871	0.0169419	0.0929653	0.921999	0.998968	0.025	1
chr13	HAVANA	transcript	51656984	51685078	ENSG00000226792.2	ENST00000563710.1	lincRNA	LINC00371	0.9871	0.0169419	0.0649295	0.778036	0.999398	0.025	1
chr14	HAVANA	gene	19562689	19566731	ENSG00000258252.1	ENSG00000258252.1	lincRNA	CTD-2311B13.5	0.0169419	0.9871	0.990282	0.996388	0.999828	0.025	1
chr14	HAVANA	transcript	19562689	19566731	ENSG00000258252.1	ENST00000548748.1	lincRNA	CTD-2311B13.5	0.0169419	0.9871	0.990282	0.996388	0.999828	0.025	1
chr14	HAVANA	exon	19562689	19564808	ENSG00000258252.1	ENST00000548748.1	lincRNA	CTD-2311B13.5	0.0169419	0.9871	0.990282	0.996388	0.999828	0.025	1
chr14	HAVANA	gene	45232360	45252032	ENSG00000258998.1	ENSG00000258998.1	lincRNA	RP11-398E10.1	0.9871	0.0169419	0.128311	0.828689	0.998366	0.025	1
chr14	HAVANA	transcript	45232360	45252032	ENSG00000258998.1	ENST00000556405.1	lincRNA	RP11-398E10.1	0.9871	0.0169419	0.128311	0.828689	0.998366	0.025	1
chr14	HAVANA	exon	101312213	101316136	ENSG00000214548.10	ENST00000522771.2	lincRNA	MEG3	0.9871	0.0169419	0.0534056	0.656605	0.998366	0.025	1
chr15	HAVANA	gene	25272883	25277194	ENSG00000257647.1	ENSG00000257647.1	lincRNA	RP11-701H24.3	0.9871	0.0169419	0.0435157	0.0649295	0.343395	0.025	1
chr15	HAVANA	transcript	25272883	25277194	ENSG00000257647.1	ENST00000546615.1	lincRNA	RP11-701H24.3	0.9871	0.0169419	0.0435157	0.0649295	0.343395	0.025	1
chr15	HAVANA	transcript	61931548	61945400	ENSG00000259675.1	ENST00000560686.1	lincRNA	RP11-507B12.1	0.9871	0.0169419	0.0218438	0.128311	0.656605	0.025	1
chr16	HAVANA	exon	5148740	5148986	ENSG00000267070.1	ENST00000589323.1	lincRNA	RP11-10K17.6	0.9871	0.0169419	0.517802	0.998968	0.998968	0.025	1
chr16	HAVANA	gene	56143449	56170912	ENSG00000260041.1	ENSG00000260041.1	lincRNA	RP11-355E10.1	0.9871	0.0169419	0.0218438	0.0218438	0.109649	0.025	1
chr16	HAVANA	transcript	56143449	56170655	ENSG00000260041.1	ENST00000562822.1	lincRNA	RP11-355E10.1	0.9871	0.0169419	0.0218438	0.0218438	0.109649	0.025	1
chr16	HAVANA	exon	85316564	85317163	ENSG00000179219.5	ENST00000366314.4	lincRNA	LINC00311	0.0169419	0.9871	0.9871	0.992862	1	0.025	1
chr17	HAVANA	exon	78991769	78992006	ENSG00000262873.1	ENST00000575647.1	lincRNA	CTD-2561B21.11	0.0169419	0.9871	0.9871	0.996388	0.998968	0.025	1
chr17	HAVANA	exon	78991769	78992148	ENSG00000262873.1	ENST00000572036.1	lincRNA	CTD-2561B21.11	0.0169419	0.9871	0.9871	0.996388	0.998968	0.025	1
chr18	HAVANA	gene	61747243	61816264	ENSG00000179676.6	ENSG00000179676.6	lincRNA	LINC00305	0.9871	0.0169419	0.0534056	0.376935	0.890351	0.025	1
chr18	HAVANA	transcript	61747243	61816264	ENSG00000179676.6	ENST00000323355.3	lincRNA	LINC00305	0.9871	0.0169419	0.0534056	0.376935	0.890351	0.025	1
chr18	HAVANA	transcript	61747536	61765844	ENSG00000179676.6	ENST00000454647.1	lincRNA	LINC00305	0.9871	0.0169419	0.0534056	0.376935	0.890351	0.025	1
chr18	HAVANA	exon	76737095	76737429	ENSG00000263146.2	ENST00000583511.1	lincRNA	RP11-849I19.1	0.9871	0.0169419	0.0350017	0.195648	0.411507	0.025	1
chr18	HAVANA	exon	76737288	76737429	ENSG00000263146.2	ENST00000572007.1	lincRNA	RP11-849I19.1	0.9871	0.0169419	0.0350017	0.195648	0.411507	0.025	1
chr19	HAVANA	exon	29456837	29460055	ENSG00000267339.1	ENST00000589921.1	lincRNA	LINC00906	0.9871	0.0169419	0.171311	0.588493	0.997506	0.025	1
chr20	HAVANA	gene	55680797	55682184	ENSG00000231078.1	ENSG00000231078.1	lincRNA	RP11-560A15.4	0.9871	0.0169419	0.0350017	0.221964	0.656605	0.025	1
chr20	HAVANA	transcript	55680797	55682184	ENSG00000231078.1	ENST00000442780.1	lincRNA	RP11-560A15.4	0.9871	0.0169419	0.0350017	0.221964	0.656605	0.025	1
chr20	HAVANA	gene	57392187	57392780	ENSG00000268649.2	ENSG00000268649.2	lincRNA	MIR296	0.9871	0.0169419	0.0534056	0.376935	0.778036	0.025	1
chr20	HAVANA	transcript	57392187	57392780	ENSG00000268649.2	ENST00000596276.1	lincRNA	MIR296	0.9871	0.0169419	0.0534056	0.376935	0.778036	0.025	1
chr20	HAVANA	exon	57392187	57392780	ENSG00000268649.2	ENST00000596276.1	lincRNA	MIR296	0.9871	0.0169419	0.0534056	0.376935	0.778036	0.025	1
chr20	HAVANA	gene	57408864	57411584	ENSG00000268333.1	ENSG00000268333.1	lincRNA	RP4-806M20.3	0.9871	0.0169419	0.0169419	0.0780014	0.656605	0.025	1
chr20	HAVANA	transcript	57408864	57411584	ENSG00000268333.1	ENST00000601795.1	lincRNA	RP4-806M20.3	0.9871	0.0169419	0.0169419	0.0780014	0.656605	0.025	1
chr20	HAVANA	exon	57408864	57409723	ENSG00000268333.1	ENST00000601795.1	lincRNA	RP4-806M20.3	0.9871	0.0169419	0.0169419	0.0780014	0.656605	0.025	1
chr20	HAVANA	exon	62667490	62669555	ENSG00000196421.3	ENST00000444463.1	lincRNA	LINC00176	0.9871	0.0169419	0.0169419	0.0350017	0.0649295	0.025	1
chr20	HAVANA	exon	62667490	62669555	ENSG00000196421.3	ENST00000431158.1	lincRNA	LINC00176	0.9871	0.0169419	0.0169419	0.0350017	0.0649295	0.025	1
chr15	HAVANA	transcript	89921347	89939471	ENSG00000255571.2	ENST00000538734.2	lincRNA	LINC00925	1	5.4827e-13	1	1	1	7.93018e-13	1
chr4	HAVANA	transcript	13547699	13548588	ENSG00000246095.2	ENST00000503938.1	lincRNA	AC006445.8	0.998817	0.00195894	0.0036561	0.0407482	0.242119	0.0027873	1
chr4	HAVANA	exon	13547700	13548742	ENSG00000246095.2	ENST00000501050.1	lincRNA	AC006445.8	0.998817	0.00195894	0.0036561	0.0407482	0.242119	0.0027873	1
chr15	HAVANA	gene	48095581	48138433	ENSG00000259572.1	ENSG00000259572.1	lincRNA	RP11-198M11.2	0.00200564	0.998939	0.999842	0.999997	1	0.0027873	1
chr15	HAVANA	transcript	48095581	48138433	ENSG00000259572.1	ENST00000558792.1	lincRNA	RP11-198M11.2	0.00200564	0.998939	0.999842	0.999997	1	0.0027873	1
chr13	HAVANA	gene	75117975	75139582	ENSG00000236678.3	ENSG00000236678.3	lincRNA	LINC00347	0.998752	0.00203341	0.0299796	0.186746	0.830023	0.0027873	1
chr13	HAVANA	transcript	75117975	75129652	ENSG00000236678.3	ENST00000446691.3	lincRNA	LINC00347	0.998752	0.00203341	0.0299796	0.186746	0.830023	0.0027873	1
chr6	HAVANA	gene	47444979	47445308	ENSG00000270761.1	ENSG00000270761.1	lincRNA	RP11-385F7.1	0.99871	0.00210087	0.1004	0.998514	1	0.0027873	1
chr6	HAVANA	transcript	47444979	47445308	ENSG00000270761.1	ENST00000604014.1	lincRNA	RP11-385F7.1	0.99871	0.00210087	0.1004	0.998514	1	0.0027873	1
chr6	HAVANA	exon	47444979	47445308	ENSG00000270761.1	ENST00000604014.1	lincRNA	RP11-385F7.1	0.99871	0.00210087	0.1004	0.998514	1	0.0027873	1
chr12	HAVANA	gene	5399646	5492819	ENSG00000256417.1	ENSG00000256417.1	lincRNA	RP11-1038A11.3	0.99871	0.00210087	0.00506853	0.0761067	0.85717	0.0027873	1
chr12	HAVANA	transcript	5399646	5487520	ENSG00000256417.1	ENST00000537192.1	lincRNA	RP11-1038A11.3	0.99871	0.00210087	0.00506853	0.0761067	0.85717	0.0027873	1
chr16	HAVANA	gene	1939115	1940435	ENSG00000259947.1	ENSG00000259947.1	lincRNA	XX-DJ76P10__A.2	0.99871	0.00210087	0.00756149	0.079277	0.846538	0.0027873	1
chr16	HAVANA	transcript	1939115	1940435	ENSG00000259947.1	ENST00000570087.1	lincRNA	XX-DJ76P10__A.2	0.99871	0.00210087	0.00756149	0.079277	0.846538	0.0027873	1
chr16	HAVANA	exon	1939115	1939296	ENSG00000259947.1	ENST00000570087.1	lincRNA	XX-DJ76P10__A.2	0.99871	0.00210087	0.00756149	0.079277	0.846538	0.0027873	1
chr16	HAVANA	gene	34213115	34214215	ENSG00000260854.1	ENSG00000260854.1	lincRNA	CTD-2144E22.8	0.998674	0.00213503	0.0103648	0.314122	0.585599	0.0027873	1
chr16	HAVANA	transcript	34213115	34214215	ENSG00000260854.1	ENST00000568121.1	lincRNA	CTD-2144E22.8	0.998674	0.00213503	0.0103648	0.314122	0.585599	0.0027873	1
chr17	HAVANA	gene	20978869	20993928	ENSG00000236819.1	ENSG00000236819.1	lincRNA	AC087393.1	0.998674	0.00213503	0.0133287	0.139212	0.55037	0.0027873	1
chr17	HAVANA	transcript	20978869	20993928	ENSG00000236819.1	ENST00000456235.1	lincRNA	AC087393.1	0.998674	0.00213503	0.0133287	0.139212	0.55037	0.0027873	1
chr15	HAVANA	gene	81702858	81711358	ENSG00000259372.1	ENSG00000259372.1	lincRNA	CTD-2240J17.1	0.999987	3.50463e-05	0.0134884	0.885707	1	4.42877e-05	1
chr15	HAVANA	transcript	81702946	81711358	ENSG00000259372.1	ENST00000559698.1	lincRNA	CTD-2240J17.1	0.999987	3.50463e-05	0.0134884	0.885707	1	4.42877e-05	1
chr1	HAVANA	gene	234663637	234667525	ENSG00000231768.1	ENSG00000231768.1	lincRNA	RP5-855F14.1	0.999998	4.67159e-06	0.00157657	0.659301	0.999992	5.86322e-06	1
chr1	HAVANA	transcript	234663637	234667525	ENSG00000231768.1	ENST00000435574.1	lincRNA	RP5-855F14.1	0.999998	4.67159e-06	0.00157657	0.659301	0.999992	5.86322e-06	1
chr1	HAVANA	transcript	234665688	234667511	ENSG00000231768.1	ENST00000421207.1	lincRNA	RP5-855F14.1	0.999998	4.67159e-06	0.00157657	0.659301	0.999992	5.86322e-06	1
chr7	HAVANA	gene	106415457	106436010	ENSG00000228742.5	ENSG00000228742.5	lincRNA	RP5-884M6.1	0.998598	0.00229251	0.00584841	0.137787	0.795728	0.0027873	1
chr7	HAVANA	transcript	106415457	106436010	ENSG00000228742.5	ENST00000490162.2	lincRNA	RP5-884M6.1	0.998598	0.00229251	0.00584841	0.137787	0.795728	0.0027873	1
chr10	HAVANA	exon	81967466	81967987	ENSG00000237523.1	ENST00000422847.1	lincRNA	LINC00857	0.999853	0.00029129	0.000449331	0.000556655	0.0021644	0.000343447	1
chrX	HAVANA	transcript	73500296	73511910	ENSG00000230590.3	ENST00000455395.1	lincRNA	FTX	0.999853	0.00029129	0.000801751	0.0498106	0.55188	0.000343447	1
chr5	HAVANA	gene	87729709	87794514	ENSG00000271904.1	ENSG00000271904.1	lincRNA	CTC-498M16.4	0.999852	0.000293345	0.000368437	0.0144759	0.22614	0.000343447	1
chr5	HAVANA	transcript	87729709	87794514	ENSG00000271904.1	ENST00000504034.2	lincRNA	CTC-498M16.4	0.999852	0.000293345	0.000368437	0.0144759	0.22614	0.000343447	1
chr14	HAVANA	gene	103653558	103655365	ENSG00000251533.2	ENSG00000251533.2	lincRNA	LINC00605	0.998514	0.00242519	0.00909843	0.139336	0.717225	0.0027873	1
chr14	HAVANA	transcript	103653558	103655365	ENSG00000251533.2	ENST00000514902.2	lincRNA	LINC00605	0.998514	0.00242519	0.00909843	0.139336	0.717225	0.0027873	1
chr1	HAVANA	gene	71172136	71252151	ENSG00000229051.1	ENSG00000229051.1	lincRNA	RP5-952N6.1	0.983058	0.0218438	0.0218438	0.0278638	0.0435157	0.025	1
chr1	HAVANA	transcript	71172136	71252151	ENSG00000229051.1	ENST00000419450.1	lincRNA	RP5-952N6.1	0.983058	0.0218438	0.0218438	0.0278638	0.0435157	0.025	1
chr1	HAVANA	exon	142619387	142619579	ENSG00000230880.2	ENST00000446205.2	lincRNA	RP11-417J8.3	0.983058	0.0218438	0.0278638	0.128311	0.446594	0.025	1
chr1	HAVANA	exon	142619123	142619579	ENSG00000230880.2	ENST00000426408.1	lincRNA	RP11-417J8.3	0.983058	0.0218438	0.0278638	0.128311	0.446594	0.025	1
chr1	HAVANA	exon	142619123	142619579	ENSG00000230880.2	ENST00000411746.1	lincRNA	RP11-417J8.3	0.983058	0.0218438	0.0278638	0.128311	0.446594	0.025	1
chr1	HAVANA	gene	178620841	178621417	ENSG00000273384.1	ENSG00000273384.1	lincRNA	RP5-1098D14.1	0.983058	0.0218438	0.0435157	0.148779	0.72033	0.025	1
chr1	HAVANA	transcript	178620841	178621417	ENSG00000273384.1	ENST00000608190.1	lincRNA	RP5-1098D14.1	0.983058	0.0218438	0.0435157	0.148779	0.72033	0.025	1
chr1	HAVANA	exon	178620841	178621417	ENSG00000273384.1	ENST00000608190.1	lincRNA	RP5-1098D14.1	0.983058	0.0218438	0.0435157	0.148779	0.72033	0.025	1
chr1	HAVANA	exon	200993077	200993204	ENSG00000229191.1	ENST00000446333.1	lincRNA	RP11-168O16.1	0.0218438	0.983058	0.9871	0.992862	0.996388	0.025	1
chr1	HAVANA	exon	200993089	200993213	ENSG00000229191.1	ENST00000458003.1	lincRNA	RP11-168O16.1	0.0218438	0.983058	0.9871	0.992862	0.996388	0.025	1
chr1	HAVANA	exon	244080704	244080828	ENSG00000226828.1	ENST00000440494.1	lincRNA	RP11-278H7.1	0.983058	0.0218438	0.221964	0.907035	0.972136	0.025	1
chr2	HAVANA	gene	52600256	52617150	ENSG00000225444.1	ENSG00000225444.1	lincRNA	AC087073.1	0.983058	0.0218438	0.0278638	0.0780014	0.588493	0.025	1
chr2	HAVANA	transcript	52600256	52617150	ENSG00000225444.1	ENST00000435357.1	lincRNA	AC087073.1	0.983058	0.0218438	0.0278638	0.0780014	0.588493	0.025	1
chr2	HAVANA	transcript	59465851	59476646	ENSG00000233891.3	ENST00000451416.1	lincRNA	AC007131.2	0.983058	0.0218438	0.0218438	0.0929653	0.343395	0.025	1
chr2	HAVANA	transcript	59465851	59476702	ENSG00000233891.3	ENST00000440521.1	lincRNA	AC007131.2	0.983058	0.0218438	0.0218438	0.0929653	0.343395	0.025	1
chr2	HAVANA	transcript	59465851	59476807	ENSG00000233891.3	ENST00000443306.1	lincRNA	AC007131.2	0.983058	0.0218438	0.0218438	0.0929653	0.343395	0.025	1
chr2	HAVANA	exon	105279203	105279354	ENSG00000230690.1	ENST00000456999.1	lincRNA	AC013402.5	0.983058	0.0218438	0.0929653	0.310802	0.890351	0.025	1
chr2	HAVANA	transcript	108442197	108443292	ENSG00000230651.3	ENST00000594764.1	lincRNA	AC096655.2	0.983058	0.0218438	0.0780014	0.588493	0.972136	0.025	1
chr2	HAVANA	exon	108443009	108443292	ENSG00000230651.3	ENST00000594764.1	lincRNA	AC096655.2	0.983058	0.0218438	0.0780014	0.588493	0.972136	0.025	1
chr2	HAVANA	exon	132587374	132587768	ENSG00000229203.1	ENST00000437330.1	lincRNA	AC103564.7	0.983058	0.0218438	0.0218438	0.0534056	0.195648	0.025	1
chr2	HAVANA	gene	151409046	151428735	ENSG00000236049.1	ENSG00000236049.1	lincRNA	AC104777.2	0.983058	0.0218438	0.0350017	0.109649	0.588493	0.025	1
chr2	HAVANA	transcript	151409046	151428735	ENSG00000236049.1	ENST00000441356.1	lincRNA	AC104777.2	0.983058	0.0218438	0.0350017	0.109649	0.588493	0.025	1
chr2	HAVANA	gene	154194219	154213936	ENSG00000227708.1	ENSG00000227708.1	lincRNA	AC079150.3	0.983058	0.0218438	0.0435157	0.195648	0.553406	0.025	1
chr2	HAVANA	transcript	154194219	154213936	ENSG00000227708.1	ENST00000429916.1	lincRNA	AC079150.3	0.983058	0.0218438	0.0435157	0.195648	0.553406	0.025	1
chr3	HAVANA	gene	142842204	142850735	ENSG00000241679.2	ENSG00000241679.2	lincRNA	RP11-80H8.4	0.983058	0.0218438	0.0278638	0.221964	0.828689	0.025	1
chr3	HAVANA	transcript	142842204	142850735	ENSG00000241679.2	ENST00000483262.1	lincRNA	RP11-80H8.4	0.983058	0.0218438	0.0278638	0.221964	0.828689	0.025	1
chr3	HAVANA	exon	193721374	193721448	ENSG00000214146.2	ENST00000397645.2	lincRNA	RP11-699L21.1	0.983058	0.0218438	0.148779	0.956484	0.998366	0.025	1
chr3	HAVANA	exon	193721374	193721425	ENSG00000214146.2	ENST00000414309.1	lincRNA	RP11-699L21.1	0.983058	0.0218438	0.148779	0.956484	0.998366	0.025	1
chr4	HAVANA	exon	41878498	41878997	ENSG00000245870.2	ENST00000504870.1	lincRNA	LINC00682	0.983058	0.0218438	0.0218438	0.0218438	0.0350017	0.025	1
chr4	HAVANA	exon	117218115	117218316	ENSG00000248173.1	ENST00000508414.1	lincRNA	RP11-659O3.1	0.983058	0.0218438	0.0534056	0.72033	0.978156	0.025	1
chr4	HAVANA	transcript	117017447	117218313	ENSG00000248173.1	ENST00000509983.1	lincRNA	RP11-659O3.1	0.983058	0.0218438	0.0534056	0.72033	0.978156	0.025	1
chr4	HAVANA	exon	117218115	117218313	ENSG00000248173.1	ENST00000509983.1	lincRNA	RP11-659O3.1	0.983058	0.0218438	0.0534056	0.72033	0.978156	0.025	1
chr4	HAVANA	gene	139220010	139233812	ENSG00000248397.1	ENSG00000248397.1	lincRNA	LINC00498	0.983058	0.0218438	0.0435157	0.310802	0.946594	0.025	1
chr4	HAVANA	transcript	139220010	139233812	ENSG00000248397.1	ENST00000504369.1	lincRNA	LINC00498	0.983058	0.0218438	0.0435157	0.310802	0.946594	0.025	1
chr4	HAVANA	gene	143487172	143582103	ENSG00000249806.1	ENSG00000249806.1	lincRNA	RP11-223C24.1	0.983058	0.0218438	0.0218438	0.0218438	0.0218438	0.025	1
chr4	HAVANA	transcript	143487172	143582103	ENSG00000249806.1	ENST00000509497.1	lincRNA	RP11-223C24.1	0.983058	0.0218438	0.0218438	0.0218438	0.0218438	0.025	1
chr4	HAVANA	gene	150587209	150632301	ENSG00000250905.1	ENSG00000250905.1	lincRNA	RP11-707F2.1	0.0218438	0.983058	0.983058	0.990282	0.997506	0.025	1
chr4	HAVANA	transcript	150587209	150632301	ENSG00000250905.1	ENST00000505781.1	lincRNA	RP11-707F2.1	0.0218438	0.983058	0.983058	0.990282	0.997506	0.025	1
chr4	HAVANA	transcript	185767432	185776836	ENSG00000251230.1	ENST00000510284.1	lincRNA	RP11-701P16.5	0.983058	0.0218438	0.0649295	0.553406	0.972136	0.025	1
chr4	HAVANA	gene	187900644	187943127	ENSG00000249742.1	ENSG00000249742.1	lincRNA	RP11-217E13.1	0.0218438	0.983058	0.9871	0.992862	0.998968	0.025	1
chr4	HAVANA	transcript	187900644	187943127	ENSG00000249742.1	ENST00000503037.1	lincRNA	RP11-217E13.1	0.0218438	0.983058	0.9871	0.992862	0.998968	0.025	1
chr5	HAVANA	gene	10493639	10502840	ENSG00000249396.1	ENSG00000249396.1	lincRNA	RP11-1C1.4	0.0218438	0.983058	0.9871	0.996388	0.999656	0.025	1
chr5	HAVANA	transcript	10493639	10502840	ENSG00000249396.1	ENST00000515243.1	lincRNA	RP11-1C1.4	0.0218438	0.983058	0.9871	0.996388	0.999656	0.025	1
chr5	HAVANA	exon	10501317	10502840	ENSG00000249396.1	ENST00000515243.1	lincRNA	RP11-1C1.4	0.0218438	0.983058	0.9871	0.996388	0.999656	0.025	1
chr5	HAVANA	gene	21323982	21341484	ENSG00000249359.2	ENSG00000249359.2	lincRNA	RP11-374A4.1	0.983058	0.0218438	0.0435157	0.128311	0.517802	0.025	1
chr5	HAVANA	transcript	21323982	21341484	ENSG00000249359.2	ENST00000503488.2	lincRNA	RP11-374A4.1	0.983058	0.0218438	0.0435157	0.128311	0.517802	0.025	1
chr5	HAVANA	exon	21341294	21341484	ENSG00000249359.2	ENST00000503488.2	lincRNA	RP11-374A4.1	0.983058	0.0218438	0.0435157	0.128311	0.517802	0.025	1
chr5	HAVANA	exon	33297838	33298016	ENSG00000250697.1	ENST00000510327.1	lincRNA	CTD-2066L21.3	0.983058	0.0218438	0.0929653	0.376935	0.956484	0.025	1
chr5	HAVANA	gene	43874469	43886730	ENSG00000249276.1	ENSG00000249276.1	lincRNA	RP11-8L21.1	0.983058	0.0218438	0.0649295	0.343395	0.983058	0.025	1
chr5	HAVANA	transcript	43874469	43886730	ENSG00000249276.1	ENST00000508829.1	lincRNA	RP11-8L21.1	0.983058	0.0218438	0.0649295	0.343395	0.983058	0.025	1
chr5	HAVANA	exon	43874469	43874692	ENSG00000249276.1	ENST00000508829.1	lincRNA	RP11-8L21.1	0.983058	0.0218438	0.0649295	0.343395	0.983058	0.025	1
chr5	HAVANA	gene	172381910	172384165	ENSG00000254295.1	ENSG00000254295.1	lincRNA	CTC-308K20.2	0.0218438	0.983058	0.983058	0.99484	0.998968	0.025	1
chr5	HAVANA	transcript	172381910	172384165	ENSG00000254295.1	ENST00000519755.1	lincRNA	CTC-308K20.2	0.0218438	0.983058	0.983058	0.99484	0.998968	0.025	1
chr5	HAVANA	exon	172382656	172382846	ENSG00000254295.1	ENST00000519755.1	lincRNA	CTC-308K20.2	0.0218438	0.983058	0.983058	0.99484	0.998968	0.025	1
chr5	HAVANA	exon	173947428	173947668	ENSG00000249306.1	ENST00000511707.1	lincRNA	RP11-267A15.1	0.983058	0.0218438	0.0218438	0.0278638	0.0534056	0.025	1
chr6	HAVANA	gene	141167095	141174061	ENSG00000234147.1	ENSG00000234147.1	lincRNA	RP3-460G2.2	0.983058	0.0218438	0.0218438	0.0929653	0.482198	0.025	1
chr6	HAVANA	transcript	141167095	141174061	ENSG00000234147.1	ENST00000455011.1	lincRNA	RP3-460G2.2	0.983058	0.0218438	0.0218438	0.0929653	0.482198	0.025	1
chr6	HAVANA	gene	143271348	143277783	ENSG00000232618.1	ENSG00000232618.1	lincRNA	RP11-439L18.1	0.983058	0.0218438	0.109649	0.446594	0.956484	0.025	1
chr6	HAVANA	transcript	143271348	143277783	ENSG00000232618.1	ENST00000417650.1	lincRNA	RP11-439L18.1	0.983058	0.0218438	0.109649	0.446594	0.956484	0.025	1
chr7	HAVANA	transcript	35754644	35759305	ENSG00000227544.4	ENST00000432866.3	lincRNA	AC018647.3	0.983058	0.0218438	0.0350017	0.0435157	0.27967	0.025	1
chr7	HAVANA	gene	65956083	65958553	ENSG00000223473.1	ENSG00000223473.1	lincRNA	GS1-124K5.3	0.983058	0.0218438	0.0929653	0.588493	0.978156	0.025	1
chr7	HAVANA	transcript	65956083	65958525	ENSG00000223473.1	ENST00000450353.1	lincRNA	GS1-124K5.3	0.983058	0.0218438	0.0929653	0.588493	0.978156	0.025	1
chr7	HAVANA	transcript	65956996	65958553	ENSG00000223473.1	ENST00000412091.1	lincRNA	GS1-124K5.3	0.983058	0.0218438	0.0929653	0.588493	0.978156	0.025	1
chr8	HAVANA	gene	62671653	62678528	ENSG00000251127.2	ENSG00000251127.2	lincRNA	RP11-280G9.1	0.0218438	0.983058	0.992862	0.997506	0.999828	0.025	1
chr8	HAVANA	transcript	62671653	62678528	ENSG00000251127.2	ENST00000505627.2	lincRNA	RP11-280G9.1	0.0218438	0.983058	0.992862	0.997506	0.999828	0.025	1
chr8	HAVANA	exon	62671653	62674323	ENSG00000251127.2	ENST00000505627.2	lincRNA	RP11-280G9.1	0.0218438	0.983058	0.992862	0.997506	0.999828	0.025	1
chr8	HAVANA	gene	81970758	81979979	ENSG00000254177.1	ENSG00000254177.1	lincRNA	RP11-1149M10.1	0.983058	0.0218438	0.0278638	0.0534056	0.195648	0.025	1
chr8	HAVANA	transcript	81970758	81979979	ENSG00000254177.1	ENST00000519107.1	lincRNA	RP11-1149M10.1	0.983058	0.0218438	0.0278638	0.0534056	0.195648	0.025	1
chr8	HAVANA	gene	133572745	133573726	ENSG00000253521.1	ENSG00000253521.1	lincRNA	HPYR1	0.983058	0.0218438	0.0350017	0.148779	0.482198	0.025	1
chr8	HAVANA	transcript	133572745	133573726	ENSG00000253521.1	ENST00000520457.1	lincRNA	HPYR1	0.983058	0.0218438	0.0350017	0.148779	0.482198	0.025	1
chr8	HAVANA	exon	133572745	133573726	ENSG00000253521.1	ENST00000520457.1	lincRNA	HPYR1	0.983058	0.0218438	0.0350017	0.148779	0.482198	0.025	1
chr8	HAVANA	gene	134898739	134914650	ENSG00000253593.2	ENSG00000253593.2	lincRNA	RP11-157E21.1	0.983058	0.0218438	0.0534056	0.249914	0.890351	0.025	1
chr8	HAVANA	transcript	134898739	134914650	ENSG00000253593.2	ENST00000520149.2	lincRNA	RP11-157E21.1	0.983058	0.0218438	0.0534056	0.249914	0.890351	0.025	1
chr9	HAVANA	gene	120545726	120630349	ENSG00000228512.2	ENSG00000228512.2	lincRNA	RP11-281A20.2	0.983058	0.0218438	0.128311	0.72033	0.964998	0.025	1
chr9	HAVANA	transcript	120545726	120630349	ENSG00000228512.2	ENST00000421509.2	lincRNA	RP11-281A20.2	0.983058	0.0218438	0.128311	0.72033	0.964998	0.025	1
chr9	HAVANA	gene	120602600	120659534	ENSG00000231901.1	ENSG00000231901.1	lincRNA	RP11-281A20.1	0.983058	0.0218438	0.128311	0.72033	0.964998	0.025	1
chr9	HAVANA	transcript	120602600	120659534	ENSG00000231901.1	ENST00000449730.1	lincRNA	RP11-281A20.1	0.983058	0.0218438	0.128311	0.72033	0.964998	0.025	1
chr10	HAVANA	exon	1206493	1206577	ENSG00000229205.2	ENST00000425630.1	lincRNA	LINC00200	0.983058	0.0218438	0.0350017	0.482198	0.964998	0.025	1
chr10	HAVANA	exon	7139404	7139637	ENSG00000223581.1	ENST00000420049.1	lincRNA	RP11-393K12.2	0.983058	0.0218438	0.0435157	0.343395	0.921999	0.025	1
chr10	HAVANA	gene	45432956	45451173	ENSG00000223462.2	ENSG00000223462.2	lincRNA	RP11-285G1.9	0.983058	0.0218438	0.0278638	0.171311	0.553406	0.025	1
chr10	HAVANA	transcript	45432956	45451173	ENSG00000223462.2	ENST00000425541.2	lincRNA	RP11-285G1.9	0.983058	0.0218438	0.0278638	0.171311	0.553406	0.025	1
chr10	HAVANA	gene	77168731	77169084	ENSG00000273248.1	ENSG00000273248.1	lincRNA	RP11-399K21.13	0.983058	0.0218438	0.828689	0.972136	0.996388	0.025	1
chr10	HAVANA	transcript	77168731	77169084	ENSG00000273248.1	ENST00000609182.1	lincRNA	RP11-399K21.13	0.983058	0.0218438	0.828689	0.972136	0.996388	0.025	1
chr10	HAVANA	exon	77168731	77169084	ENSG00000273248.1	ENST00000609182.1	lincRNA	RP11-399K21.13	0.983058	0.0218438	0.828689	0.972136	0.996388	0.025	1
chr10	HAVANA	transcript	89156780	89167457	ENSG00000228055.2	ENST00000429129.2	lincRNA	LINC00864	0.983058	0.0218438	0.0278638	0.0350017	0.0534056	0.025	1
chr10	HAVANA	exon	89167260	89167457	ENSG00000228055.2	ENST00000429129.2	lincRNA	LINC00864	0.983058	0.0218438	0.0278638	0.0350017	0.0534056	0.025	1
chr11	HAVANA	gene	65265481	65265876	ENSG00000270117.1	ENSG00000270117.1	lincRNA	AP000769.7	0.0218438	0.983058	0.99484	0.998366	0.998968	0.025	1
chr11	HAVANA	transcript	65265481	65265876	ENSG00000270117.1	ENST00000602344.1	lincRNA	AP000769.7	0.0218438	0.983058	0.99484	0.998366	0.998968	0.025	1
chr11	HAVANA	exon	65265481	65265876	ENSG00000270117.1	ENST00000602344.1	lincRNA	AP000769.7	0.0218438	0.983058	0.99484	0.998366	0.998968	0.025	1
chr11	HAVANA	exon	66326337	66326696	ENSG00000250105.1	ENST00000504911.1	lincRNA	CTD-3074O7.2	0.983058	0.0218438	0.0350017	0.0534056	0.109649	0.025	1
chr11	HAVANA	gene	96180296	96239990	ENSG00000255679.1	ENSG00000255679.1	lincRNA	JRKL-AS1	0.983058	0.0218438	0.0534056	0.128311	0.804352	0.025	1
chr11	HAVANA	transcript	96180296	96239990	ENSG00000255679.1	ENST00000511243.2	lincRNA	JRKL-AS1	0.983058	0.0218438	0.0534056	0.128311	0.804352	0.025	1
chr12	HAVANA	gene	57824899	57827718	ENSG00000258001.1	ENSG00000258001.1	lincRNA	RP11-756H6.1	0.983058	0.0218438	0.0780014	0.851221	0.998366	0.025	1
chr12	HAVANA	transcript	57824899	57827718	ENSG00000258001.1	ENST00000547552.1	lincRNA	RP11-756H6.1	0.983058	0.0218438	0.0780014	0.851221	0.998366	0.025	1
chr12	HAVANA	exon	57827486	57827718	ENSG00000258001.1	ENST00000547552.1	lincRNA	RP11-756H6.1	0.983058	0.0218438	0.0780014	0.851221	0.998366	0.025	1
chr13	HAVANA	gene	19184438	19185815	ENSG00000229788.1	ENSG00000229788.1	lincRNA	LINC00388	0.0218438	0.983058	0.990282	0.998968	0.999828	0.025	1
chr13	HAVANA	transcript	19184438	19185815	ENSG00000229788.1	ENST00000412714.1	lincRNA	LINC00388	0.0218438	0.983058	0.990282	0.998968	0.999828	0.025	1
chr13	HAVANA	exon	19184438	19184994	ENSG00000229788.1	ENST00000412714.1	lincRNA	LINC00388	0.0218438	0.983058	0.990282	0.998968	0.999828	0.025	1
chr13	HAVANA	transcript	30915496	30941804	ENSG00000238121.1	ENST00000420210.1	lincRNA	LINC00426	0.983058	0.0218438	0.0435157	0.482198	0.990282	0.025	1
chr13	HAVANA	transcript	30916597	30939898	ENSG00000238121.1	ENST00000417079.1	lincRNA	LINC00426	0.983058	0.0218438	0.0435157	0.482198	0.990282	0.025	1
chr13	HAVANA	exon	74831070	74834113	ENSG00000235532.1	ENST00000419499.1	lincRNA	LINC00402	0.983058	0.0218438	0.0649295	0.249914	0.828689	0.025	1
chr13	HAVANA	transcript	102945037	103019749	ENSG00000243319.3	ENST00000437115.2	lincRNA	FGF14-IT1	0.983058	0.0218438	0.0534056	0.623065	0.999828	0.025	1
chr14	HAVANA	gene	38660188	38672128	ENSG00000258649.1	ENSG00000258649.1	lincRNA	CTD-2142D14.1	0.0218438	0.983058	0.9871	0.999398	1	0.025	1
chr14	HAVANA	transcript	38660188	38672128	ENSG00000258649.1	ENST00000555655.1	lincRNA	CTD-2142D14.1	0.0218438	0.983058	0.9871	0.999398	1	0.025	1
chr14	HAVANA	gene	66578299	66592565	ENSG00000258502.1	ENSG00000258502.1	lincRNA	RP11-783L4.1	0.983058	0.0218438	0.0649295	0.249914	0.553406	0.025	1
chr14	HAVANA	transcript	66578299	66590424	ENSG00000258502.1	ENST00000554187.1	lincRNA	RP11-783L4.1	0.983058	0.0218438	0.0649295	0.249914	0.553406	0.025	1
chr14	HAVANA	transcript	66578349	66589911	ENSG00000258502.1	ENST00000556662.1	lincRNA	RP11-783L4.1	0.983058	0.0218438	0.0649295	0.249914	0.553406	0.025	1
chr14	HAVANA	transcript	66578349	66590477	ENSG00000258502.1	ENST00000556291.1	lincRNA	RP11-783L4.1	0.983058	0.0218438	0.0649295	0.249914	0.553406	0.025	1
chr14	HAVANA	transcript	66578349	66592565	ENSG00000258502.1	ENST00000557723.1	lincRNA	RP11-783L4.1	0.983058	0.0218438	0.0649295	0.249914	0.553406	0.025	1
chr14	HAVANA	transcript	66578353	66589917	ENSG00000258502.1	ENST00000557050.1	lincRNA	RP11-783L4.1	0.983058	0.0218438	0.0649295	0.249914	0.553406	0.025	1
chr14	HAVANA	gene	71685817	71689441	ENSG00000269945.1	ENSG00000269945.1	lincRNA	RP6-91H8.5	0.983058	0.0218438	0.128311	0.72033	0.999398	0.025	1
chr14	HAVANA	transcript	71685817	71689441	ENSG00000269945.1	ENST00000602396.1	lincRNA	RP6-91H8.5	0.983058	0.0218438	0.128311	0.72033	0.999398	0.025	1
chr14	HAVANA	exon	71685817	71689441	ENSG00000269945.1	ENST00000602396.1	lincRNA	RP6-91H8.5	0.983058	0.0218438	0.128311	0.72033	0.999398	0.025	1
chr16	HAVANA	gene	31460856	31464814	ENSG00000261474.1	ENSG00000261474.1	lincRNA	RP11-452L6.1	0.983058	0.0218438	0.0435157	0.376935	0.978156	0.025	1
chr16	HAVANA	transcript	31460856	31464814	ENSG00000261474.1	ENST00000569291.1	lincRNA	RP11-452L6.1	0.983058	0.0218438	0.0435157	0.376935	0.978156	0.025	1
chr16	HAVANA	transcript	65261798	65268807	ENSG00000260834.1	ENST00000565901.1	lincRNA	RP11-256I9.2	0.983058	0.0218438	0.0780014	0.623065	0.998366	0.025	1
chr17	HAVANA	exon	79282985	79283048	ENSG00000185168.5	ENST00000332012.5	lincRNA	LINC00482	0.0218438	0.983058	0.99484	0.999914	1	0.025	1
chr18	HAVANA	exon	11103	11595	ENSG00000262352.1	ENST00000575820.1	lincRNA	AP005530.1	0.983058	0.0218438	0.0350017	0.128311	0.482198	0.025	1
chr18	HAVANA	exon	11191	11595	ENSG00000262352.1	ENST00000572573.1	lincRNA	AP005530.1	0.983058	0.0218438	0.0350017	0.128311	0.482198	0.025	1
chr18	HAVANA	transcript	1254384	1359440	ENSG00000132204.9	ENST00000584090.1	lincRNA	LINC00470	0.0218438	0.983058	0.990282	0.999656	1	0.025	1
chr18	HAVANA	transcript	1269012	1359651	ENSG00000132204.9	ENST00000577867.1	lincRNA	LINC00470	0.0218438	0.983058	0.990282	0.999656	1	0.025	1
chr18	HAVANA	transcript	1269177	1359591	ENSG00000132204.9	ENST00000584492.1	lincRNA	LINC00470	0.0218438	0.983058	0.990282	0.999656	1	0.025	1
chr18	HAVANA	transcript	1269568	1359558	ENSG00000132204.9	ENST00000578835.1	lincRNA	LINC00470	0.0218438	0.983058	0.990282	0.999656	1	0.025	1
chr18	HAVANA	transcript	1269822	1358763	ENSG00000132204.9	ENST00000582862.1	lincRNA	LINC00470	0.0218438	0.983058	0.990282	0.999656	1	0.025	1
chr18	HAVANA	transcript	1269822	1358763	ENSG00000132204.9	ENST00000577403.1	lincRNA	LINC00470	0.0218438	0.983058	0.990282	0.999656	1	0.025	1
chr18	HAVANA	transcript	1269822	1359630	ENSG00000132204.9	ENST00000581212.1	lincRNA	LINC00470	0.0218438	0.983058	0.990282	0.999656	1	0.025	1
chr18	ENSEMBL	transcript	1269822	1359630	ENSG00000132204.9	ENST00000334697.3	lincRNA	LINC00470	0.0218438	0.983058	0.990282	0.999656	1	0.025	1
chr18	ENSEMBL	transcript	1272319	1359440	ENSG00000132204.9	ENST00000269201.6	lincRNA	LINC00470	0.0218438	0.983058	0.990282	0.999656	1	0.025	1
chr18	HAVANA	exon	14477954	14479392	ENSG00000265766.1	ENST00000581457.1	lincRNA	CXADRP3	0.983058	0.0218438	0.0929653	0.553406	0.978156	0.025	1
chr18	HAVANA	exon	15164326	15164466	ENSG00000264880.1	ENST00000581690.1	lincRNA	RP11-805F19.1	0.983058	0.0218438	0.0435157	0.249914	0.778036	0.025	1
chr19	HAVANA	exon	23254123	23254244	ENSG00000269543.1	ENST00000600896.1	lincRNA	CTD-2291D10.3	0.983058	0.0218438	0.195648	0.553406	0.828689	0.025	1
chr19	HAVANA	exon	23254123	23254278	ENSG00000269543.1	ENST00000599269.1	lincRNA	CTD-2291D10.3	0.983058	0.0218438	0.195648	0.553406	0.828689	0.025	1
chr19	HAVANA	exon	56988972	56989294	ENSG00000166770.6	ENST00000586822.1	lincRNA	ZNF667-AS1	0.983058	0.0218438	0.195648	0.656605	0.804352	0.025	1
chr19	HAVANA	gene	57046668	57047132	ENSG00000267224.1	ENSG00000267224.1	lincRNA	AC005498.4	0.983058	0.0218438	0.0649295	0.148779	0.623065	0.025	1
chr19	HAVANA	transcript	57046668	57047132	ENSG00000267224.1	ENST00000592125.1	lincRNA	AC005498.4	0.983058	0.0218438	0.0649295	0.148779	0.623065	0.025	1
chr19	HAVANA	exon	57046668	57047132	ENSG00000267224.1	ENST00000592125.1	lincRNA	AC005498.4	0.983058	0.0218438	0.0649295	0.148779	0.623065	0.025	1
chr22	HAVANA	gene	50980734	50981335	ENSG00000272666.1	ENSG00000272666.1	lincRNA	CTA-384D8.35	0.983058	0.0218438	0.128311	0.851221	1	0.025	1
chr22	HAVANA	transcript	50980734	50981335	ENSG00000272666.1	ENST00000609178.1	lincRNA	CTA-384D8.35	0.983058	0.0218438	0.128311	0.851221	1	0.025	1
chr22	HAVANA	exon	50980734	50981335	ENSG00000272666.1	ENST00000609178.1	lincRNA	CTA-384D8.35	0.983058	0.0218438	0.128311	0.851221	1	0.025	1
chrX	HAVANA	exon	133679982	133680182	ENSG00000223749.3	ENST00000441492.1	lincRNA	MIR503HG	0.983058	0.0218438	0.0649295	0.27967	0.750086	0.025	1
chr12	HAVANA	gene	8700957	8720209	ENSG00000255801.1	ENSG00000255801.1	lincRNA	RP11-561P12.5	1	3.87478e-05	0.000347431	0.0814663	0.967183	4.42877e-05	1
chr12	HAVANA	transcript	8700957	8720209	ENSG00000255801.1	ENST00000542819.1	lincRNA	RP11-561P12.5	1	3.87478e-05	0.000347431	0.0814663	0.967183	4.42877e-05	1
chr1	HAVANA	gene	248855492	248862411	ENSG00000229703.2	ENSG00000229703.2	lincRNA	XX-CR54.1	1	0.000304373	0.00112358	0.0401732	0.536293	0.000343447	1
chr1	HAVANA	transcript	248855492	248862411	ENSG00000229703.2	ENST00000437830.2	lincRNA	XX-CR54.1	1	0.000304373	0.00112358	0.0401732	0.536293	0.000343447	1
chr8	HAVANA	transcript	35719641	35788228	ENSG00000253452.1	ENST00000524167.1	lincRNA	RP11-473J6.1	0.999985	4.01952e-05	0.000299505	0.0087953	0.863178	4.42877e-05	1
chr19	HAVANA	exon	56879224	56879422	ENSG00000267606.1	ENST00000591036.1	lincRNA	AC006116.21	1	0.000313489	0.00271876	0.614532	0.999946	0.000343447	1
chr16	HAVANA	transcript	47758479	47897510	ENSG00000261231.2	ENST00000565451.1	lincRNA	RP11-523L20.2	0.999985	4.06061e-05	0.000134221	0.0149311	0.91431	4.42877e-05	1
chr19	HAVANA	gene	38314362	38345855	ENSG00000225868.2	ENSG00000225868.2	lincRNA	AC016582.2	0.999985	4.10944e-05	0.000898296	0.0633023	0.744246	4.42877e-05	1
chr19	HAVANA	transcript	38314362	38345836	ENSG00000225868.2	ENST00000592640.1	lincRNA	AC016582.2	0.999985	4.10944e-05	0.000898296	0.0633023	0.744246	4.42877e-05	1
chr19	HAVANA	transcript	38324008	38345855	ENSG00000225868.2	ENST00000433142.2	lincRNA	AC016582.2	0.999985	4.10944e-05	0.000898296	0.0633023	0.744246	4.42877e-05	1
chr4	HAVANA	gene	141677682	141679075	ENSG00000273472.1	ENSG00000273472.1	lincRNA	RP11-102N12.3	0.998373	0.00261189	0.135103	0.998465	1	0.0027873	1
chr4	HAVANA	transcript	141677682	141679075	ENSG00000273472.1	ENST00000609937.1	lincRNA	RP11-102N12.3	0.998373	0.00261189	0.135103	0.998465	1	0.0027873	1
chr4	HAVANA	exon	141677682	141679075	ENSG00000273472.1	ENST00000609937.1	lincRNA	RP11-102N12.3	0.998373	0.00261189	0.135103	0.998465	1	0.0027873	1
chr12	HAVANA	gene	116007469	116019544	ENSG00000258108.1	ENSG00000258108.1	lincRNA	RP11-1028N23.3	0.9983	0.00270715	0.00338974	0.00636474	0.0616	0.0027873	1
chr12	HAVANA	transcript	116007469	116019544	ENSG00000258108.1	ENST00000550378.1	lincRNA	RP11-1028N23.3	0.9983	0.00270715	0.00338974	0.00636474	0.0616	0.0027873	1
chr17	ENSEMBL	transcript	27188551	27188636	ENSG00000264066.3	ENST00000384886.1	lincRNA	MIR144	0.9983	0.00270715	0.0305221	0.7788	0.999965	0.0027873	1
chr17	ENSEMBL	exon	27188551	27188636	ENSG00000264066.3	ENST00000384886.1	lincRNA	MIR144	0.9983	0.00270715	0.0305221	0.7788	0.999965	0.0027873	1
chr18	HAVANA	exon	76736555	76737429	ENSG00000263146.2	ENST00000575722.1	lincRNA	RP11-849I19.1	0.9983	0.00270715	0.00519762	0.0701349	0.203495	0.0027873	1
chr4	HAVANA	gene	165928238	165929111	ENSG00000250887.1	ENSG00000250887.1	lincRNA	RP11-366M4.13	0.999833	0.00034463	0.00241455	0.577705	0.999545	0.000343447	0
chr4	HAVANA	transcript	165928238	165929111	ENSG00000250887.1	ENST00000503778.1	lincRNA	RP11-366M4.13	0.999833	0.00034463	0.00241455	0.577705	0.999545	0.000343447	0
chr4	HAVANA	exon	165928495	165929111	ENSG00000250887.1	ENST00000503778.1	lincRNA	RP11-366M4.13	0.999833	0.00034463	0.00241455	0.577705	0.999545	0.000343447	0
chr8	HAVANA	transcript	64326191	64382757	ENSG00000253205.1	ENST00000522265.1	lincRNA	CTD-3046C4.1	0.999828	0.000348888	0.00231734	0.061789	0.899694	0.000343447	0
chr19	HAVANA	gene	23251275	23254278	ENSG00000269543.1	ENSG00000269543.1	lincRNA	CTD-2291D10.3	1	8.044e-07	0.000142413	0.0213464	0.289182	7.89725e-07	0
chr19	HAVANA	transcript	23251275	23254244	ENSG00000269543.1	ENST00000600896.1	lincRNA	CTD-2291D10.3	1	8.044e-07	0.000142413	0.0213464	0.289182	7.89725e-07	0
chr19	HAVANA	transcript	23252051	23254278	ENSG00000269543.1	ENST00000599269.1	lincRNA	CTD-2291D10.3	1	8.044e-07	0.000142413	0.0213464	0.289182	7.89725e-07	0
chr16	HAVANA	transcript	79784589	79804460	ENSG00000261390.1	ENST00000566729.1	lincRNA	RP11-345M22.2	0.999837	0.000350416	0.0365744	1	1	0.000343447	0
chr14	HAVANA	exon	102025925	102026362	ENSG00000258498.2	ENST00000553729.1	lincRNA	DIO3OS	1	8.24385e-07	0.00885846	0.876439	0.999843	7.89725e-07	0
chr2	HAVANA	exon	242990209	242990434	ENSG00000232002.1	ENST00000446593.1	lincRNA	AC093642.6	0.999816	0.000358906	0.000682374	0.0732619	0.985398	0.000343447	0
chr1	HAVANA	gene	51660767	51700768	ENSG00000203356.2	ENSG00000203356.2	lincRNA	RP11-296A18.3	4.67068e-05	0.999985	0.999995	0.999999	1	4.42877e-05	0
chr1	HAVANA	transcript	51660767	51700768	ENSG00000203356.2	ENST00000366181.2	lincRNA	RP11-296A18.3	4.67068e-05	0.999985	0.999995	0.999999	1	4.42877e-05	0
chr7	HAVANA	transcript	104581653	104602781	ENSG00000237513.1	ENST00000417026.1	lincRNA	RP11-325F22.2	0.000363471	0.999831	1	1	1	0.000343447	0
chr11	HAVANA	gene	125742926	125744423	ENSG00000260209.1	ENSG00000260209.1	lincRNA	RP11-680F20.10	0.998368	0.0029532	0.0124811	0.329062	0.998939	0.0027873	0
chr11	HAVANA	transcript	125742926	125744293	ENSG00000260209.1	ENST00000564354.1	lincRNA	RP11-680F20.10	0.998368	0.0029532	0.0124811	0.329062	0.998939	0.0027873	0
chr11	HAVANA	transcript	125743344	125744423	ENSG00000260209.1	ENST00000569238.1	lincRNA	RP11-680F20.10	0.998368	0.0029532	0.0124811	0.329062	0.998939	0.0027873	0
chr11	HAVANA	exon	125743344	125744423	ENSG00000260209.1	ENST00000569238.1	lincRNA	RP11-680F20.10	0.998368	0.0029532	0.0124811	0.329062	0.998939	0.0027873	0
chr2	HAVANA	exon	33150420	33151589	ENSG00000230876.2	ENST00000435075.1	lincRNA	LINC00486	0.99838	0.00298741	0.0961952	0.914377	1	0.0027873	0
chr18	HAVANA	transcript	76737288	76737883	ENSG00000263146.2	ENST00000572007.1	lincRNA	RP11-849I19.1	0.999812	0.000368437	0.00179997	0.0527711	0.404138	0.000343447	0
chr1	HAVANA	exon	3820529	3820600	ENSG00000236423.1	ENST00000413332.1	lincRNA	RP13-15E13.1	0.0278638	0.978156	0.983058	0.99484	0.998366	0.025	0
chr1	HAVANA	exon	3820529	3820600	ENSG00000236423.1	ENST00000439488.1	lincRNA	RP13-15E13.1	0.0278638	0.978156	0.983058	0.99484	0.998366	0.025	0
chr1	HAVANA	exon	16969523	16969640	ENSG00000215908.5	ENST00000362058.2	lincRNA	CROCCP2	0.978156	0.0278638	0.0534056	0.148779	0.871689	0.025	0
chr1	HAVANA	gene	60238467	60254520	ENSG00000231816.1	ENSG00000231816.1	lincRNA	RP4-782L23.1	0.978156	0.0278638	0.0435157	0.411507	0.99484	0.025	0
chr1	HAVANA	transcript	60238467	60254520	ENSG00000231816.1	ENST00000424725.1	lincRNA	RP4-782L23.1	0.978156	0.0278638	0.0435157	0.411507	0.99484	0.025	0
chr1	HAVANA	gene	63604921	63628824	ENSG00000203605.3	ENSG00000203605.3	lincRNA	RP11-335E6.2	0.978156	0.0278638	0.128311	0.446594	0.935071	0.025	0
chr1	HAVANA	transcript	63604921	63628824	ENSG00000203605.3	ENST00000455038.1	lincRNA	RP11-335E6.2	0.978156	0.0278638	0.128311	0.446594	0.935071	0.025	0
chr1	HAVANA	exon	112532392	112532810	ENSG00000231437.3	ENST00000442751.1	lincRNA	RP11-88H9.2	0.978156	0.0278638	0.249914	0.935071	0.972136	0.025	0
chr1	HAVANA	gene	116461997	116468529	ENSG00000228127.1	ENSG00000228127.1	lincRNA	RP11-12L8.1	0.978156	0.0278638	0.148779	0.343395	0.828689	0.025	0
chr1	HAVANA	transcript	116461997	116468529	ENSG00000228127.1	ENST00000438885.1	lincRNA	RP11-12L8.1	0.978156	0.0278638	0.148779	0.343395	0.828689	0.025	0
chr1	HAVANA	exon	147768231	147768289	ENSG00000244252.1	ENST00000445201.1	lincRNA	RP11-495P10.7	0.978156	0.0278638	0.0780014	0.109649	0.553406	0.025	0
chr1	HAVANA	exon	173991647	173991778	ENSG00000224977.1	ENST00000424181.1	lincRNA	RP11-160H22.3	0.0278638	0.978156	0.999914	1	1	0.025	0
chr1	HAVANA	exon	174129055	174129142	ENSG00000227373.1	ENST00000419983.1	lincRNA	RP11-160H22.5	0.978156	0.0278638	0.517802	1	1	0.025	0
chr2	HAVANA	gene	895902	901137	ENSG00000228799.1	ENSG00000228799.1	lincRNA	AC113607.2	0.978156	0.0278638	0.0278638	0.0780014	0.171311	0.025	0
chr2	HAVANA	transcript	895902	901137	ENSG00000228799.1	ENST00000445279.1	lincRNA	AC113607.2	0.978156	0.0278638	0.0278638	0.0780014	0.171311	0.025	0
chr2	HAVANA	transcript	897183	900983	ENSG00000228799.1	ENST00000449405.1	lincRNA	AC113607.2	0.978156	0.0278638	0.0278638	0.0780014	0.171311	0.025	0
chr2	HAVANA	gene	21853420	21859181	ENSG00000235537.1	ENSG00000235537.1	lincRNA	AC009411.2	0.0278638	0.978156	0.983058	0.992862	0.997506	0.025	0
chr2	HAVANA	transcript	21853420	21859181	ENSG00000235537.1	ENST00000458359.1	lincRNA	AC009411.2	0.0278638	0.978156	0.983058	0.992862	0.997506	0.025	0
chr2	HAVANA	gene	81689819	81694070	ENSG00000235519.1	ENSG00000235519.1	lincRNA	AC012075.2	0.978156	0.0278638	0.0435157	0.148779	0.517802	0.025	0
chr2	HAVANA	transcript	81689819	81694070	ENSG00000235519.1	ENST00000446580.1	lincRNA	AC012075.2	0.978156	0.0278638	0.0435157	0.148779	0.517802	0.025	0
chr3	HAVANA	gene	176321931	176353320	ENSG00000223715.1	ENSG00000223715.1	lincRNA	RP11-71G7.1	0.978156	0.0278638	0.0929653	0.553406	0.997506	0.025	0
chr3	HAVANA	transcript	176321931	176353320	ENSG00000223715.1	ENST00000434969.1	lincRNA	RP11-71G7.1	0.978156	0.0278638	0.0929653	0.553406	0.997506	0.025	0
chr3	HAVANA	transcript	176344067	176352245	ENSG00000223715.1	ENST00000421034.1	lincRNA	RP11-71G7.1	0.978156	0.0278638	0.0929653	0.553406	0.997506	0.025	0
chr4	HAVANA	gene	84589663	84652908	ENSG00000249171.1	ENSG00000249171.1	lincRNA	RP11-767N15.1	0.978156	0.0278638	0.0534056	0.128311	0.221964	0.025	0
chr4	HAVANA	transcript	84589663	84652908	ENSG00000249171.1	ENST00000510169.1	lincRNA	RP11-767N15.1	0.978156	0.0278638	0.0534056	0.128311	0.221964	0.025	0
chr4	HAVANA	gene	95664951	95678684	ENSG00000249599.1	ENSG00000249599.1	lincRNA	RP11-168E14.1	0.978156	0.0278638	0.0435157	0.310802	0.890351	0.025	0
chr4	HAVANA	transcript	95664951	95678684	ENSG00000249599.1	ENST00000510795.1	lincRNA	RP11-168E14.1	0.978156	0.0278638	0.0435157	0.310802	0.890351	0.025	0
chr4	HAVANA	gene	118235753	118281795	ENSG00000224932.1	ENSG00000224932.1	lincRNA	AC107399.2	0.0278638	0.978156	0.9871	0.996388	0.998968	0.025	0
chr4	HAVANA	transcript	118235753	118281795	ENSG00000224932.1	ENST00000416680.1	lincRNA	AC107399.2	0.0278638	0.978156	0.9871	0.996388	0.998968	0.025	0
chr4	HAVANA	gene	138566419	138576328	ENSG00000250126.1	ENSG00000250126.1	lincRNA	RP13-884E18.2	0.978156	0.0278638	0.0350017	0.310802	0.828689	0.025	0
chr4	HAVANA	transcript	138566419	138576328	ENSG00000250126.1	ENST00000505454.1	lincRNA	RP13-884E18.2	0.978156	0.0278638	0.0350017	0.310802	0.828689	0.025	0
chr4	HAVANA	gene	146973756	146977914	ENSG00000260303.1	ENSG00000260303.1	lincRNA	RP11-203B7.2	0.978156	0.0278638	0.0649295	0.804352	0.999398	0.025	0
chr4	HAVANA	transcript	146973756	146977914	ENSG00000260303.1	ENST00000570186.1	lincRNA	RP11-203B7.2	0.978156	0.0278638	0.0649295	0.804352	0.999398	0.025	0
chr4	HAVANA	exon	146973756	146977914	ENSG00000260303.1	ENST00000570186.1	lincRNA	RP11-203B7.2	0.978156	0.0278638	0.0649295	0.804352	0.999398	0.025	0
chr4	HAVANA	transcript	150654493	150736966	ENSG00000234828.3	ENST00000502345.1	lincRNA	RP11-526A4.1	0.978156	0.0278638	0.0780014	0.376935	0.978156	0.025	0
chr4	HAVANA	transcript	150658766	150736966	ENSG00000234828.3	ENST00000510975.1	lincRNA	RP11-526A4.1	0.978156	0.0278638	0.0780014	0.376935	0.978156	0.025	0
chr5	HAVANA	transcript	6310554	6337405	ENSG00000250490.1	ENST00000507444.1	lincRNA	CTD-2324F15.2	0.978156	0.0278638	0.0435157	0.109649	0.804352	0.025	0
chr5	HAVANA	gene	66928094	66942617	ENSG00000249736.1	ENSG00000249736.1	lincRNA	RP11-83M16.5	0.0278638	0.978156	0.983058	0.99484	0.998366	0.025	0
chr5	HAVANA	transcript	66928094	66942617	ENSG00000249736.1	ENST00000507298.1	lincRNA	RP11-83M16.5	0.0278638	0.978156	0.983058	0.99484	0.998366	0.025	0
chr5	HAVANA	gene	87704799	87734907	ENSG00000250156.3	ENSG00000250156.3	lincRNA	CTC-498M16.2	0.978156	0.0278638	0.0278638	0.0929653	0.249914	0.025	0
chr5	HAVANA	transcript	87704799	87734907	ENSG00000250156.3	ENST00000506041.2	lincRNA	CTC-498M16.2	0.978156	0.0278638	0.0278638	0.0929653	0.249914	0.025	0
chr5	HAVANA	gene	127174178	127193496	ENSG00000250603.1	ENSG00000250603.1	lincRNA	CTC-228N24.2	0.978156	0.0278638	0.0534056	0.482198	0.998968	0.025	0
chr5	HAVANA	transcript	127174178	127193496	ENSG00000250603.1	ENST00000507509.1	lincRNA	CTC-228N24.2	0.978156	0.0278638	0.0534056	0.482198	0.998968	0.025	0
chr5	HAVANA	transcript	173137443	173146695	ENSG00000253686.1	ENST00000521128.1	lincRNA	CTB-43E15.3	0.0278638	0.978156	0.99484	0.999656	1	0.025	0
chr5	HAVANA	transcript	175603523	175612183	ENSG00000248596.2	ENST00000512260.1	lincRNA	RP11-844P9.2	0.0278638	0.978156	0.992862	0.999656	1	0.025	0
chr5	HAVANA	transcript	175607010	175612159	ENSG00000248596.2	ENST00000510850.1	lincRNA	RP11-844P9.2	0.0278638	0.978156	0.992862	0.999656	1	0.025	0
chr6	HAVANA	gene	958563	962511	ENSG00000229796.1	ENSG00000229796.1	lincRNA	RP5-1077H22.1	0.0278638	0.978156	0.990282	0.997506	1	0.025	0
chr6	HAVANA	transcript	958563	962511	ENSG00000229796.1	ENST00000434292.1	lincRNA	RP5-1077H22.1	0.0278638	0.978156	0.990282	0.997506	1	0.025	0
chr6	HAVANA	exon	28616063	28616428	ENSG00000235570.1	ENST00000456103.1	lincRNA	LINC00533	0.978156	0.0278638	0.148779	0.588493	0.804352	0.025	0
chr6	HAVANA	gene	44184676	44185973	ENSG00000262179.2	ENSG00000262179.2	lincRNA	RP1-302G2.5	0.978156	0.0278638	0.0350017	0.171311	0.778036	0.025	0
chr6	HAVANA	transcript	44184676	44185973	ENSG00000262179.2	ENST00000573382.2	lincRNA	RP1-302G2.5	0.978156	0.0278638	0.0350017	0.171311	0.778036	0.025	0
chr6	HAVANA	exon	44185187	44185973	ENSG00000262179.2	ENST00000573382.2	lincRNA	RP1-302G2.5	0.978156	0.0278638	0.0350017	0.171311	0.778036	0.025	0
chr6	HAVANA	transcript	44184699	44185835	ENSG00000262179.2	ENST00000576476.1	lincRNA	RP1-302G2.5	0.978156	0.0278638	0.0350017	0.171311	0.778036	0.025	0
chr6	HAVANA	exon	44185187	44185835	ENSG00000262179.2	ENST00000576476.1	lincRNA	RP1-302G2.5	0.978156	0.0278638	0.0350017	0.171311	0.778036	0.025	0
chr6	HAVANA	gene	68936864	69039791	ENSG00000226497.1	ENSG00000226497.1	lincRNA	RP11-406O16.1	0.978156	0.0278638	0.0929653	0.171311	0.588493	0.025	0
chr6	HAVANA	transcript	68936864	69039791	ENSG00000226497.1	ENST00000445346.1	lincRNA	RP11-406O16.1	0.978156	0.0278638	0.0929653	0.171311	0.588493	0.025	0
chr6	HAVANA	gene	133409219	133427717	ENSG00000231023.2	ENSG00000231023.2	lincRNA	LINC00326	0.978156	0.0278638	0.0350017	0.0534056	0.148779	0.025	0
chr6	HAVANA	transcript	133409219	133427717	ENSG00000231023.2	ENST00000457339.1	lincRNA	LINC00326	0.978156	0.0278638	0.0350017	0.0534056	0.148779	0.025	0
chr6	HAVANA	transcript	133409267	133427337	ENSG00000231023.2	ENST00000434443.1	lincRNA	LINC00326	0.978156	0.0278638	0.0350017	0.0534056	0.148779	0.025	0
chr6	HAVANA	exon	137311191	137311497	ENSG00000225391.1	ENST00000432330.1	lincRNA	RP11-55K22.5	0.978156	0.0278638	0.249914	0.871689	0.964998	0.025	0
chr6	HAVANA	exon	137311199	137311497	ENSG00000225391.1	ENST00000418699.1	lincRNA	RP11-55K22.5	0.978156	0.0278638	0.249914	0.871689	0.964998	0.025	0
chr6	HAVANA	gene	161347401	161348194	ENSG00000233342.1	ENSG00000233342.1	lincRNA	RP11-235G24.3	0.978156	0.0278638	0.0534056	0.517802	0.99484	0.025	0
chr6	HAVANA	transcript	161347401	161348194	ENSG00000233342.1	ENST00000420601.1	lincRNA	RP11-235G24.3	0.978156	0.0278638	0.0534056	0.517802	0.99484	0.025	0
chr6	HAVANA	exon	161347401	161347610	ENSG00000233342.1	ENST00000420601.1	lincRNA	RP11-235G24.3	0.978156	0.0278638	0.0534056	0.517802	0.99484	0.025	0
chr7	HAVANA	exon	6120734	6120901	ENSG00000231704.1	ENST00000436915.1	lincRNA	AC004895.4	0.978156	0.0278638	0.148779	0.851221	1	0.025	0
chr7	HAVANA	exon	6120734	6120901	ENSG00000231704.1	ENST00000435547.1	lincRNA	AC004895.4	0.978156	0.0278638	0.148779	0.851221	1	0.025	0
chr7	HAVANA	exon	17598376	17598533	ENSG00000226598.1	ENST00000451792.1	lincRNA	AC017060.1	0.978156	0.0278638	0.0929653	0.310802	0.778036	0.025	0
chr7	HAVANA	exon	27226192	27226442	ENSG00000253508.1	ENST00000523331.1	lincRNA	RP1-170O19.14	0.978156	0.0278638	0.0350017	0.0435157	0.109649	0.025	0
chr7	HAVANA	gene	30565347	30573229	ENSG00000264520.1	ENSG00000264520.1	lincRNA	RP4-777O23.2	0.978156	0.0278638	0.0534056	0.553406	0.946594	0.025	0
chr7	HAVANA	transcript	30565347	30573229	ENSG00000264520.1	ENST00000583191.1	lincRNA	RP4-777O23.2	0.978156	0.0278638	0.0534056	0.553406	0.946594	0.025	0
chr7	HAVANA	gene	54398390	54417542	ENSG00000231427.1	ENSG00000231427.1	lincRNA	RP11-436F9.1	0.978156	0.0278638	0.0350017	0.0649295	0.195648	0.025	0
chr7	HAVANA	transcript	54398390	54417542	ENSG00000231427.1	ENST00000458615.1	lincRNA	RP11-436F9.1	0.978156	0.0278638	0.0350017	0.0649295	0.195648	0.025	0
chr7	HAVANA	transcript	54398472	54417290	ENSG00000231427.1	ENST00000426205.1	lincRNA	RP11-436F9.1	0.978156	0.0278638	0.0350017	0.0649295	0.195648	0.025	0
chr7	HAVANA	gene	130121332	130124233	ENSG00000259920.1	ENSG00000259920.1	lincRNA	RP11-2E11.5	0.0278638	0.978156	0.992862	0.999398	0.999914	0.025	0
chr7	HAVANA	transcript	130121332	130124233	ENSG00000259920.1	ENST00000562524.1	lincRNA	RP11-2E11.5	0.0278638	0.978156	0.992862	0.999398	0.999914	0.025	0
chr7	HAVANA	exon	130121332	130124233	ENSG00000259920.1	ENST00000562524.1	lincRNA	RP11-2E11.5	0.0278638	0.978156	0.992862	0.999398	0.999914	0.025	0
chr7	HAVANA	exon	157296046	157296271	ENSG00000223872.1	ENST00000449903.1	lincRNA	AC006372.5	0.0278638	0.978156	0.978156	0.990282	0.990282	0.025	0
chr9	HAVANA	gene	70922309	70923361	ENSG00000225337.1	ENSG00000225337.1	lincRNA	RP11-561O23.7	0.978156	0.0278638	0.0435157	0.195648	0.689198	0.025	0
chr9	HAVANA	transcript	70922309	70923361	ENSG00000225337.1	ENST00000419576.1	lincRNA	RP11-561O23.7	0.978156	0.0278638	0.0435157	0.195648	0.689198	0.025	0
chr9	HAVANA	transcript	84891964	85043395	ENSG00000228430.4	ENST00000585511.1	lincRNA	RP11-15B24.5	0.978156	0.0278638	0.0435157	0.221964	0.689198	0.025	0
chr9	HAVANA	transcript	84891964	85135855	ENSG00000228430.4	ENST00000586399.1	lincRNA	RP11-15B24.5	0.978156	0.0278638	0.0435157	0.221964	0.689198	0.025	0
chr9	HAVANA	transcript	84891964	85139570	ENSG00000228430.4	ENST00000590791.1	lincRNA	RP11-15B24.5	0.978156	0.0278638	0.0435157	0.221964	0.689198	0.025	0
chr9	HAVANA	gene	98857493	98864194	ENSG00000237212.1	ENSG00000237212.1	lincRNA	RP11-569G13.2	0.0278638	0.978156	0.978156	0.978156	0.990282	0.025	0
chr9	HAVANA	transcript	98857493	98864194	ENSG00000237212.1	ENST00000432783.1	lincRNA	RP11-569G13.2	0.0278638	0.978156	0.978156	0.978156	0.990282	0.025	0
chr9	HAVANA	exon	138137542	138138080	ENSG00000233936.1	ENST00000420883.1	lincRNA	RP11-399H11.2	0.978156	0.0278638	0.0780014	0.343395	0.921999	0.025	0
chr11	ENSEMBL	exon	63533279	63533776	ENSG00000188070.8	ENST00000433688.1	lincRNA	C11orf95	0.978156	0.0278638	0.0649295	0.109649	0.411507	0.025	0
chr11	HAVANA	exon	63533279	63533734	ENSG00000188070.8	ENST00000445014.2	lincRNA	C11orf95	0.978156	0.0278638	0.0649295	0.109649	0.411507	0.025	0
chr11	HAVANA	exon	115624966	115628010	ENSG00000246100.3	ENST00000499809.1	lincRNA	LINC00900	0.978156	0.0278638	0.0435157	0.148779	0.921999	0.025	0
chr12	HAVANA	gene	9520060	9550213	ENSG00000260423.1	ENSG00000260423.1	lincRNA	RP13-735L24.1	0.978156	0.0278638	0.0278638	0.148779	0.890351	0.025	0
chr12	HAVANA	transcript	9520060	9550213	ENSG00000260423.1	ENST00000567749.1	lincRNA	RP13-735L24.1	0.978156	0.0278638	0.0278638	0.148779	0.890351	0.025	0
chr12	HAVANA	gene	81664454	81706201	ENSG00000257467.1	ENSG00000257467.1	lincRNA	RP11-121G22.3	0.978156	0.0278638	0.0278638	0.0649295	0.128311	0.025	0
chr12	HAVANA	transcript	81664454	81706090	ENSG00000257467.1	ENST00000549161.1	lincRNA	RP11-121G22.3	0.978156	0.0278638	0.0278638	0.0649295	0.128311	0.025	0
chr12	HAVANA	transcript	81672964	81706152	ENSG00000257467.1	ENST00000552534.1	lincRNA	RP11-121G22.3	0.978156	0.0278638	0.0278638	0.0649295	0.128311	0.025	0
chr12	HAVANA	transcript	81672980	81706068	ENSG00000257467.1	ENST00000553197.1	lincRNA	RP11-121G22.3	0.978156	0.0278638	0.0278638	0.0649295	0.128311	0.025	0
chr12	HAVANA	transcript	81676463	81706188	ENSG00000257467.1	ENST00000551401.1	lincRNA	RP11-121G22.3	0.978156	0.0278638	0.0278638	0.0649295	0.128311	0.025	0
chr12	HAVANA	transcript	81676465	81706201	ENSG00000257467.1	ENST00000550302.1	lincRNA	RP11-121G22.3	0.978156	0.0278638	0.0278638	0.0649295	0.128311	0.025	0
chr12	HAVANA	transcript	81676468	81706061	ENSG00000257467.1	ENST00000547762.1	lincRNA	RP11-121G22.3	0.978156	0.0278638	0.0278638	0.0649295	0.128311	0.025	0
chr12	HAVANA	gene	116955663	116956625	ENSG00000258018.1	ENSG00000258018.1	lincRNA	RP11-148B3.1	0.978156	0.0278638	0.0278638	0.27967	0.907035	0.025	0
chr12	HAVANA	transcript	116955663	116956625	ENSG00000258018.1	ENST00000552992.1	lincRNA	RP11-148B3.1	0.978156	0.0278638	0.0278638	0.27967	0.907035	0.025	0
chr13	HAVANA	exon	48876475	48876628	ENSG00000231473.2	ENST00000433480.2	lincRNA	LINC00441	0.978156	0.0278638	0.109649	0.750086	0.956484	0.025	0
chr13	HAVANA	exon	48876583	48876628	ENSG00000231473.2	ENST00000436963.1	lincRNA	LINC00441	0.978156	0.0278638	0.109649	0.750086	0.956484	0.025	0
chr13	HAVANA	exon	112761433	112761673	ENSG00000224243.1	ENST00000421423.1	lincRNA	LINC00403	0.978156	0.0278638	0.0435157	0.0780014	0.148779	0.025	0
chr15	HAVANA	exon	53096406	53096494	ENSG00000259203.1	ENST00000560818.1	lincRNA	RP11-209K10.2	0.978156	0.0278638	0.0780014	0.27967	0.689198	0.025	0
chr15	HAVANA	gene	63188011	63191742	ENSG00000259727.1	ENSG00000259727.1	lincRNA	RP11-1069G10.2	0.978156	0.0278638	0.0929653	0.411507	0.990282	0.025	0
chr15	HAVANA	transcript	63188011	63191742	ENSG00000259727.1	ENST00000557900.1	lincRNA	RP11-1069G10.2	0.978156	0.0278638	0.0929653	0.411507	0.990282	0.025	0
chr15	HAVANA	gene	84977316	84980581	ENSG00000259774.1	ENSG00000259774.1	lincRNA	RP11-182J1.13	0.978156	0.0278638	0.0534056	0.750086	0.998968	0.025	0
chr15	HAVANA	transcript	84977316	84980581	ENSG00000259774.1	ENST00000559866.1	lincRNA	RP11-182J1.13	0.978156	0.0278638	0.0534056	0.750086	0.998968	0.025	0
chr15	HAVANA	exon	84978433	84979420	ENSG00000259774.1	ENST00000559866.1	lincRNA	RP11-182J1.13	0.978156	0.0278638	0.0534056	0.750086	0.998968	0.025	0
chr15	HAVANA	exon	94443265	94443366	ENSG00000258754.3	ENST00000557777.1	lincRNA	CTD-3049M7.1	0.978156	0.0278638	0.0649295	0.890351	0.99484	0.025	0
chr15	HAVANA	exon	94443265	94443364	ENSG00000258754.3	ENST00000556928.1	lincRNA	CTD-3049M7.1	0.978156	0.0278638	0.0649295	0.890351	0.99484	0.025	0
chr15	HAVANA	exon	94443265	94443366	ENSG00000258754.3	ENST00000557715.1	lincRNA	CTD-3049M7.1	0.978156	0.0278638	0.0649295	0.890351	0.99484	0.025	0
chr16	HAVANA	gene	51388367	51390443	ENSG00000260850.1	ENSG00000260850.1	lincRNA	RP11-437L7.1	0.978156	0.0278638	0.0435157	0.376935	0.946594	0.025	0
chr16	HAVANA	transcript	51388367	51390443	ENSG00000260850.1	ENST00000569751.1	lincRNA	RP11-437L7.1	0.978156	0.0278638	0.0435157	0.376935	0.946594	0.025	0
chr16	HAVANA	exon	51390247	51390443	ENSG00000260850.1	ENST00000569751.1	lincRNA	RP11-437L7.1	0.978156	0.0278638	0.0435157	0.376935	0.946594	0.025	0
chr16	HAVANA	gene	52271994	52303352	ENSG00000260478.1	ENSG00000260478.1	lincRNA	RP11-142G1.1	0.978156	0.0278638	0.0350017	0.0780014	0.482198	0.025	0
chr16	HAVANA	transcript	52271994	52303352	ENSG00000260478.1	ENST00000568286.1	lincRNA	RP11-142G1.1	0.978156	0.0278638	0.0350017	0.0780014	0.482198	0.025	0
chr16	HAVANA	gene	52292476	52314211	ENSG00000260887.1	ENSG00000260887.1	lincRNA	RP11-142G1.2	0.978156	0.0278638	0.0350017	0.0780014	0.482198	0.025	0
chr16	HAVANA	transcript	52292476	52314211	ENSG00000260887.1	ENST00000569713.1	lincRNA	RP11-142G1.2	0.978156	0.0278638	0.0350017	0.0780014	0.482198	0.025	0
chr17	HAVANA	exon	16557218	16557284	ENSG00000264765.1	ENST00000577569.1	lincRNA	RP11-92B11.4	0.978156	0.0278638	0.376935	0.999828	1	0.025	0
chr17	HAVANA	gene	39705858	39710747	ENSG00000226629.1	ENSG00000226629.1	lincRNA	LINC00974	0.0278638	0.978156	0.9871	0.998968	0.999914	0.025	0
chr17	HAVANA	transcript	39705858	39710747	ENSG00000226629.1	ENST00000456403.1	lincRNA	LINC00974	0.0278638	0.978156	0.9871	0.998968	0.999914	0.025	0
chr17	HAVANA	exon	39708125	39708789	ENSG00000226629.1	ENST00000456403.1	lincRNA	LINC00974	0.0278638	0.978156	0.9871	0.998968	0.999914	0.025	0
chr17	HAVANA	transcript	70417121	70424430	ENSG00000227036.2	ENST00000582712.1	lincRNA	LINC00511	0.978156	0.0278638	0.0435157	0.221964	0.689198	0.025	0
chr17	HAVANA	transcript	70417970	70419211	ENSG00000227036.2	ENST00000577773.1	lincRNA	LINC00511	0.978156	0.0278638	0.0435157	0.221964	0.689198	0.025	0
chr17	HAVANA	exon	70417970	70418203	ENSG00000227036.2	ENST00000577773.1	lincRNA	LINC00511	0.978156	0.0278638	0.0435157	0.221964	0.689198	0.025	0
chr19	HAVANA	exon	4770536	4770626	ENSG00000176840.7	ENST00000588758.1	lincRNA	MIR7-3HG	0.978156	0.0278638	0.0350017	0.0350017	0.0350017	0.025	0
chr19	HAVANA	exon	4770558	4770626	ENSG00000176840.7	ENST00000588923.1	lincRNA	MIR7-3HG	0.978156	0.0278638	0.0350017	0.0350017	0.0350017	0.025	0
chr19	HAVANA	exon	4770558	4770626	ENSG00000176840.7	ENST00000589368.1	lincRNA	MIR7-3HG	0.978156	0.0278638	0.0350017	0.0350017	0.0350017	0.025	0
chr22	HAVANA	exon	25678577	25678641	ENSG00000233577.2	ENST00000432495.1	lincRNA	RP3-462D8.2	0.978156	0.0278638	0.376935	0.964998	0.992862	0.025	0
chrX	HAVANA	exon	129658025	129658231	ENSG00000229702.1	ENST00000458525.1	lincRNA	RP1-274L7.1	0.978156	0.0278638	0.0534056	0.310802	0.411507	0.025	0
chr17	HAVANA	exon	62050280	62050590	ENSG00000263489.1	ENST00000577329.1	lincRNA	CTC-264K15.6	0.999981	5.01379e-05	0.00389911	0.723857	0.99998	4.42877e-05	0
chr3	HAVANA	gene	125546081	125607918	ENSG00000241288.3	ENSG00000241288.3	lincRNA	RP11-379B18.5	1	2.34591e-09	3.64058e-05	1	1	2.05267e-09	0
chr3	HAVANA	transcript	125546081	125592691	ENSG00000241288.3	ENST00000601985.1	lincRNA	RP11-379B18.5	1	2.34591e-09	3.64058e-05	1	1	2.05267e-09	0
chr3	HAVANA	transcript	125546081	125604811	ENSG00000241288.3	ENST00000599350.1	lincRNA	RP11-379B18.5	1	2.34591e-09	3.64058e-05	1	1	2.05267e-09	0
chr3	HAVANA	transcript	125546100	125604920	ENSG00000241288.3	ENST00000594843.1	lincRNA	RP11-379B18.5	1	2.34591e-09	3.64058e-05	1	1	2.05267e-09	0
chr16	HAVANA	transcript	52586005	52640847	ENSG00000249231.3	ENST00000510238.3	lincRNA	CASC16	0.997967	0.00322894	0.0108696	0.648241	0.999318	0.0027873	0
chr22	HAVANA	gene	50295876	50298224	ENSG00000273192.1	ENSG00000273192.1	lincRNA	CITF22-1A6.3	0.998024	0.00324436	0.00823688	0.338153	0.991179	0.0027873	0
chr22	HAVANA	transcript	50295876	50298224	ENSG00000273192.1	ENST00000610245.1	lincRNA	CITF22-1A6.3	0.998024	0.00324436	0.00823688	0.338153	0.991179	0.0027873	0
chr22	HAVANA	exon	50295876	50298224	ENSG00000273192.1	ENST00000610245.1	lincRNA	CITF22-1A6.3	0.998024	0.00324436	0.00823688	0.338153	0.991179	0.0027873	0
chr2	HAVANA	exon	33150420	33151760	ENSG00000230876.2	ENST00000414054.1	lincRNA	LINC00486	0.99982	0.000405163	0.0337744	0.911482	1	0.000343447	0
chr12	HAVANA	gene	104564173	104571437	ENSG00000257193.1	ENSG00000257193.1	lincRNA	RP11-818F20.4	0.999803	0.000410482	0.00173098	0.0447071	0.660799	0.000343447	0
chr12	HAVANA	transcript	104564173	104571437	ENSG00000257193.1	ENST00000547554.1	lincRNA	RP11-818F20.4	0.999803	0.000410482	0.00173098	0.0447071	0.660799	0.000343447	0
chr2	ENSEMBL	transcript	65663864	65710280	ENSG00000204929.7	ENST00000536804.1	lincRNA	AC074391.1	0.997865	0.0033627	0.0133287	0.0473848	0.525268	0.0027873	0
chr9	HAVANA	gene	102117619	102139522	ENSG00000271086.1	ENSG00000271086.1	lincRNA	NAMA	0.997865	0.0033627	0.0110656	0.258848	0.968657	0.0027873	0
chr9	HAVANA	transcript	102117692	102137509	ENSG00000271086.1	ENST00000604258.1	lincRNA	NAMA	0.997865	0.0033627	0.0110656	0.258848	0.968657	0.0027873	0
chr5	HAVANA	exon	176170206	176170443	ENSG00000248859.2	ENST00000512115.2	lincRNA	RP11-375B1.3	0.997834	0.00338974	0.374622	0.996734	0.999844	0.0027873	0
chr14	HAVANA	exon	101298849	101298978	ENSG00000214548.10	ENST00000429159.2	lincRNA	MEG3	0.997834	0.00338974	0.021807	0.910326	0.999993	0.0027873	0
chr14	HAVANA	exon	101298849	101298978	ENSG00000214548.10	ENST00000423456.1	lincRNA	MEG3	0.997834	0.00338974	0.021807	0.910326	0.999993	0.0027873	0
chr14	HAVANA	exon	101298849	101298978	ENSG00000214548.10	ENST00000556736.1	lincRNA	MEG3	0.997834	0.00338974	0.021807	0.910326	0.999993	0.0027873	0
chr14	HAVANA	exon	101298849	101298978	ENSG00000214548.10	ENST00000398518.2	lincRNA	MEG3	0.997834	0.00338974	0.021807	0.910326	0.999993	0.0027873	0
chr14	HAVANA	exon	101298849	101298978	ENSG00000214548.10	ENST00000398474.3	lincRNA	MEG3	0.997834	0.00338974	0.021807	0.910326	0.999993	0.0027873	0
chr1	HAVANA	exon	121138614	121139164	ENSG00000227082.1	ENST00000417218.1	lincRNA	AL592494.5	0.997832	0.00340888	0.011272	0.153851	0.875168	0.0027873	0
chr1	HAVANA	exon	147801651	147802209	ENSG00000224481.1	ENST00000452996.1	lincRNA	RP11-495P10.3	0.997832	0.00340888	0.00421919	0.0077581	0.0160947	0.0027873	0
chr3	HAVANA	transcript	67718671	67801093	ENSG00000241316.2	ENST00000496640.2	lincRNA	RP11-81N13.1	1	0.000429637	0.002599	0.375776	1	0.000343447	0
chr19	HAVANA	gene	21753624	21770124	ENSG00000268555.1	ENSG00000268555.1	lincRNA	RP11-678G14.3	1	9.89082e-07	0.000831938	0.50022	0.825643	7.89725e-07	0
chr19	HAVANA	transcript	21753624	21770124	ENSG00000268555.1	ENST00000596996.1	lincRNA	RP11-678G14.3	1	9.89082e-07	0.000831938	0.50022	0.825643	7.89725e-07	0
chr15	HAVANA	gene	93013463	93014776	ENSG00000259170.1	ENSG00000259170.1	lincRNA	RP11-763K15.1	1	0.000441776	0.0172778	0.745867	0.99997	0.000343447	0
chr15	HAVANA	transcript	93013463	93014776	ENSG00000259170.1	ENST00000554440.1	lincRNA	RP11-763K15.1	1	0.000441776	0.0172778	0.745867	0.99997	0.000343447	0
chr19	HAVANA	gene	35395296	35395961	ENSG00000271171.1	ENSG00000271171.1	lincRNA	CTC-523E23.15	0.997707	0.0036561	0.00445063	0.0350926	0.0402755	0.0027873	0
chr19	HAVANA	transcript	35395296	35395961	ENSG00000271171.1	ENST00000605047.1	lincRNA	CTC-523E23.15	0.997707	0.0036561	0.00445063	0.0350926	0.0402755	0.0027873	0
chr1	HAVANA	exon	112533190	112533795	ENSG00000231437.3	ENST00000428461.1	lincRNA	RP11-88H9.2	1	0.000452679	0.00757717	0.460698	0.957583	0.000343447	0
chr1	HAVANA	exon	112533158	112533809	ENSG00000231437.3	ENST00000438293.1	lincRNA	RP11-88H9.2	1	0.000452679	0.00757717	0.460698	0.957583	0.000343447	0
chr2	HAVANA	transcript	3579574	3581372	ENSG00000242282.2	ENST00000439547.1	lincRNA	AC108488.4	0.997575	0.00381652	0.585599	1	1	0.0027873	0
chr2	HAVANA	transcript	3579579	3581733	ENSG00000242282.2	ENST00000416463.1	lincRNA	AC108488.4	0.997575	0.00381652	0.585599	1	1	0.0027873	0
chr2	HAVANA	transcript	3579580	3580960	ENSG00000242282.2	ENST00000423704.1	lincRNA	AC108488.4	0.997575	0.00381652	0.585599	1	1	0.0027873	0
chr22	HAVANA	exon	17001949	17002179	ENSG00000273362.1	ENST00000609641.1	lincRNA	KB-67B5.17	0.997575	0.00381652	0.00811663	0.166806	0.922202	0.0027873	0
chr5	HAVANA	gene	159895275	159914433	ENSG00000253522.2	ENSG00000253522.2	lincRNA	MIR146A	0.999976	6.12779e-05	0.00075995	0.165237	1	4.42877e-05	0
chr5	HAVANA	transcript	159895275	159914433	ENSG00000253522.2	ENST00000517927.1	lincRNA	MIR146A	0.999976	6.12779e-05	0.00075995	0.165237	1	4.42877e-05	0
chr2	HAVANA	exon	108443137	108443347	ENSG00000230651.3	ENST00000457647.2	lincRNA	AC096655.2	0.999974	6.14312e-05	0.00528503	0.943669	1	4.42877e-05	0
chr1	HAVANA	exon	1076205	1076412	ENSG00000223823.1	ENST00000416774.1	lincRNA	RP11-465B22.5	0.972136	0.0350017	0.0649295	0.109649	0.109649	0.025	0
chr1	HAVANA	gene	18392151	18400906	ENSG00000261781.1	ENSG00000261781.1	lincRNA	RP11-174G17.2	0.972136	0.0350017	0.0435157	0.128311	0.195648	0.025	0
chr1	HAVANA	transcript	18392151	18400906	ENSG00000261781.1	ENST00000569711.1	lincRNA	RP11-174G17.2	0.972136	0.0350017	0.0435157	0.128311	0.195648	0.025	0
chr1	HAVANA	exon	63664387	63664691	ENSG00000224209.2	ENST00000455304.2	lincRNA	LINC00466	0.972136	0.0350017	0.0350017	0.0649295	0.310802	0.025	0
chr1	HAVANA	gene	81000663	81050048	ENSG00000224326.1	ENSG00000224326.1	lincRNA	RP11-115A15.1	0.972136	0.0350017	0.0649295	0.148779	0.750086	0.025	0
chr1	HAVANA	transcript	81000663	81050048	ENSG00000224326.1	ENST00000437080.1	lincRNA	RP11-115A15.1	0.972136	0.0350017	0.0649295	0.148779	0.750086	0.025	0
chr1	HAVANA	gene	81001440	81112473	ENSG00000234184.1	ENSG00000234184.1	lincRNA	RP5-887A10.1	0.972136	0.0350017	0.0649295	0.148779	0.750086	0.025	0
chr1	HAVANA	transcript	81001440	81112473	ENSG00000234184.1	ENST00000418041.1	lincRNA	RP5-887A10.1	0.972136	0.0350017	0.0649295	0.148779	0.750086	0.025	0
chr1	HAVANA	exon	81001440	81001627	ENSG00000234184.1	ENST00000418041.1	lincRNA	RP5-887A10.1	0.972136	0.0350017	0.0649295	0.148779	0.750086	0.025	0
chr1	HAVANA	transcript	81001440	81112473	ENSG00000234184.1	ENST00000443104.1	lincRNA	RP5-887A10.1	0.972136	0.0350017	0.0649295	0.148779	0.750086	0.025	0
chr1	HAVANA	exon	81001440	81001627	ENSG00000234184.1	ENST00000443104.1	lincRNA	RP5-887A10.1	0.972136	0.0350017	0.0649295	0.148779	0.750086	0.025	0
chr2	HAVANA	gene	8741022	8763072	ENSG00000231083.1	ENSG00000231083.1	lincRNA	AC011747.6	0.972136	0.0350017	0.109649	0.376935	0.956484	0.025	0
chr2	HAVANA	transcript	8741022	8763072	ENSG00000231083.1	ENST00000425678.1	lincRNA	AC011747.6	0.972136	0.0350017	0.109649	0.376935	0.956484	0.025	0
chr2	HAVANA	exon	9897625	9899428	ENSG00000243491.1	ENST00000474667.1	lincRNA	RP11-521D12.5	0.972136	0.0350017	0.0534056	0.0780014	0.221964	0.025	0
chr2	HAVANA	gene	11528149	11530493	ENSG00000231403.1	ENSG00000231403.1	lincRNA	AC099344.3	0.972136	0.0350017	0.0649295	0.750086	0.992862	0.025	0
chr2	HAVANA	transcript	11528149	11530493	ENSG00000231403.1	ENST00000454489.1	lincRNA	AC099344.3	0.972136	0.0350017	0.0649295	0.750086	0.992862	0.025	0
chr2	HAVANA	exon	11529035	11529440	ENSG00000231403.1	ENST00000454489.1	lincRNA	AC099344.3	0.972136	0.0350017	0.0649295	0.750086	0.992862	0.025	0
chr2	HAVANA	exon	16245817	16245963	ENSG00000236989.1	ENST00000412381.1	lincRNA	AC142119.1	0.972136	0.0350017	0.128311	0.588493	0.999828	0.025	0
chr2	HAVANA	gene	105027659	105032070	ENSG00000227157.1	ENSG00000227157.1	lincRNA	AC068535.2	0.972136	0.0350017	0.0350017	0.0350017	0.0350017	0.025	0
chr2	HAVANA	transcript	105027659	105032070	ENSG00000227157.1	ENST00000416008.1	lincRNA	AC068535.2	0.972136	0.0350017	0.0350017	0.0350017	0.0350017	0.025	0
chr2	HAVANA	exon	105031879	105032070	ENSG00000227157.1	ENST00000416008.1	lincRNA	AC068535.2	0.972136	0.0350017	0.0350017	0.0350017	0.0350017	0.025	0
chr2	HAVANA	gene	106575540	106578462	ENSG00000234162.1	ENSG00000234162.1	lincRNA	AC009505.4	0.972136	0.0350017	0.0780014	0.221964	0.517802	0.025	0
chr2	HAVANA	transcript	106575540	106578462	ENSG00000234162.1	ENST00000413151.1	lincRNA	AC009505.4	0.972136	0.0350017	0.0780014	0.221964	0.517802	0.025	0
chr2	HAVANA	exon	106578263	106578462	ENSG00000234162.1	ENST00000413151.1	lincRNA	AC009505.4	0.972136	0.0350017	0.0780014	0.221964	0.517802	0.025	0
chr2	HAVANA	exon	174876584	174876844	ENSG00000273258.1	ENST00000609273.1	lincRNA	RP11-394I13.3	0.0350017	0.972136	0.996388	1	1	0.025	0
chr3	HAVANA	exon	577914	578010	ENSG00000224957.1	ENST00000420823.1	lincRNA	AC090044.1	0.972136	0.0350017	0.0350017	0.0435157	0.0780014	0.025	0
chr3	HAVANA	exon	577936	578010	ENSG00000224957.1	ENST00000442809.1	lincRNA	AC090044.1	0.972136	0.0350017	0.0350017	0.0435157	0.0780014	0.025	0
chr3	HAVANA	exon	87842363	87842779	ENSG00000239572.1	ENST00000462792.1	lincRNA	RP11-451B8.1	0.972136	0.0350017	0.249914	0.983058	1	0.025	0
chr3	HAVANA	gene	112455294	112468166	ENSG00000240893.1	ENSG00000240893.1	lincRNA	RP11-572C15.5	0.972136	0.0350017	0.0350017	0.148779	0.851221	0.025	0
chr3	HAVANA	transcript	112455294	112468166	ENSG00000240893.1	ENST00000481624.1	lincRNA	RP11-572C15.5	0.972136	0.0350017	0.0350017	0.148779	0.851221	0.025	0
chr3	HAVANA	gene	134066130	134068075	ENSG00000260633.1	ENSG00000260633.1	lincRNA	RP11-375I20.6	0.972136	0.0350017	0.128311	0.588493	0.804352	0.025	0
chr3	HAVANA	transcript	134066130	134068075	ENSG00000260633.1	ENST00000568384.1	lincRNA	RP11-375I20.6	0.972136	0.0350017	0.128311	0.588493	0.804352	0.025	0
chr3	HAVANA	exon	134066130	134068075	ENSG00000260633.1	ENST00000568384.1	lincRNA	RP11-375I20.6	0.972136	0.0350017	0.128311	0.588493	0.804352	0.025	0
chr3	HAVANA	exon	156805648	156805805	ENSG00000241544.1	ENST00000469196.1	lincRNA	RP11-6F2.5	0.972136	0.0350017	0.0649295	0.195648	0.310802	0.025	0
chr3	HAVANA	exon	170130941	170131027	ENSG00000242578.1	ENST00000468232.1	lincRNA	RP11-469J4.3	0.972136	0.0350017	0.310802	0.956484	0.999398	0.025	0
chr5	HAVANA	gene	18965970	19142455	ENSG00000249174.1	ENSG00000249174.1	lincRNA	RP11-124N3.3	0.972136	0.0350017	0.0435157	0.128311	0.482198	0.025	0
chr5	HAVANA	transcript	18965970	19142455	ENSG00000249174.1	ENST00000504827.1	lincRNA	RP11-124N3.3	0.972136	0.0350017	0.0435157	0.128311	0.482198	0.025	0
chr5	HAVANA	gene	55609732	55617224	ENSG00000249697.1	ENSG00000249697.1	lincRNA	RP11-155L15.1	0.972136	0.0350017	0.195648	0.804352	0.964998	0.025	0
chr5	HAVANA	transcript	55609732	55617224	ENSG00000249697.1	ENST00000504349.1	lincRNA	RP11-155L15.1	0.972136	0.0350017	0.195648	0.804352	0.964998	0.025	0
chr5	HAVANA	exon	75379772	75380011	ENSG00000248127.1	ENST00000503652.1	lincRNA	CTC-235G5.3	0.972136	0.0350017	0.0350017	0.128311	0.310802	0.025	0
chr5	HAVANA	exon	87969100	87969157	ENSG00000245526.4	ENST00000500197.2	lincRNA	LINC00461	0.972136	0.0350017	0.0350017	0.0435157	0.0435157	0.025	0
chr5	HAVANA	gene	134984273	134989624	ENSG00000251045.1	ENSG00000251045.1	lincRNA	CTC-321K16.4	0.972136	0.0350017	0.148779	0.946594	0.999914	0.025	0
chr5	HAVANA	transcript	134984273	134989624	ENSG00000251045.1	ENST00000508452.1	lincRNA	CTC-321K16.4	0.972136	0.0350017	0.148779	0.946594	0.999914	0.025	0
chr5	HAVANA	gene	135416160	135416286	ENSG00000270123.2	ENSG00000270123.2	lincRNA	VTRNA2-1	0.972136	0.0350017	0.0780014	0.310802	0.343395	0.025	0
chr5	HAVANA	transcript	135416160	135416286	ENSG00000270123.2	ENST00000602301.1	lincRNA	VTRNA2-1	0.972136	0.0350017	0.0780014	0.310802	0.343395	0.025	0
chr5	HAVANA	exon	135416160	135416286	ENSG00000270123.2	ENST00000602301.1	lincRNA	VTRNA2-1	0.972136	0.0350017	0.0780014	0.310802	0.343395	0.025	0
chr5	ENSEMBL	transcript	135416186	135416286	ENSG00000270123.2	ENST00000365160.1	lincRNA	VTRNA2-1	0.972136	0.0350017	0.0780014	0.310802	0.343395	0.025	0
chr5	ENSEMBL	exon	135416186	135416286	ENSG00000270123.2	ENST00000365160.1	lincRNA	VTRNA2-1	0.972136	0.0350017	0.0780014	0.310802	0.343395	0.025	0
chr5	HAVANA	gene	164647583	164668758	ENSG00000254066.1	ENSG00000254066.1	lincRNA	CTB-181F24.1	0.972136	0.0350017	0.0350017	0.109649	0.482198	0.025	0
chr5	HAVANA	transcript	164647583	164668758	ENSG00000254066.1	ENST00000521341.1	lincRNA	CTB-181F24.1	0.972136	0.0350017	0.0350017	0.109649	0.482198	0.025	0
chr6	HAVANA	gene	11607785	11608214	ENSG00000271897.1	ENSG00000271897.1	lincRNA	RP11-679B17.2	0.972136	0.0350017	0.0649295	0.851221	0.999398	0.025	0
chr6	HAVANA	transcript	11607785	11608214	ENSG00000271897.1	ENST00000607169.1	lincRNA	RP11-679B17.2	0.972136	0.0350017	0.0649295	0.851221	0.999398	0.025	0
chr6	HAVANA	exon	11607785	11608214	ENSG00000271897.1	ENST00000607169.1	lincRNA	RP11-679B17.2	0.972136	0.0350017	0.0649295	0.851221	0.999398	0.025	0
chr7	HAVANA	gene	81157719	81191099	ENSG00000234113.2	ENSG00000234113.2	lincRNA	AC008163.4	0.972136	0.0350017	0.148779	0.656605	0.964998	0.025	0
chr7	HAVANA	transcript	81157719	81191099	ENSG00000234113.2	ENST00000412900.2	lincRNA	AC008163.4	0.972136	0.0350017	0.148779	0.656605	0.964998	0.025	0
chr7	HAVANA	gene	100107340	100117549	ENSG00000225807.1	ENSG00000225807.1	lincRNA	RP11-44M6.1	0.972136	0.0350017	0.0780014	0.623065	0.890351	0.025	0
chr7	HAVANA	transcript	100107340	100117549	ENSG00000225807.1	ENST00000392471.2	lincRNA	RP11-44M6.1	0.972136	0.0350017	0.0780014	0.623065	0.890351	0.025	0
chr7	HAVANA	gene	123977434	123989914	ENSG00000241324.1	ENSG00000241324.1	lincRNA	RP5-921G16.2	0.0350017	0.972136	0.978156	0.996388	0.999828	0.025	0
chr7	HAVANA	transcript	123977434	123989914	ENSG00000241324.1	ENST00000470677.1	lincRNA	RP5-921G16.2	0.0350017	0.972136	0.978156	0.996388	0.999828	0.025	0
chr8	HAVANA	transcript	58130835	58132126	ENSG00000253301.1	ENST00000520929.1	lincRNA	RP11-513O17.2	0.972136	0.0350017	0.0350017	0.0780014	0.27967	0.025	0
chr8	HAVANA	exon	58174093	58175676	ENSG00000253614.1	ENST00000522622.1	lincRNA	RP11-513O17.3	0.972136	0.0350017	0.0649295	0.27967	0.72033	0.025	0
chr8	HAVANA	exon	74332239	74332474	ENSG00000253302.1	ENST00000522703.1	lincRNA	STAU2-AS1	0.972136	0.0350017	0.0534056	0.310802	0.978156	0.025	0
chr8	HAVANA	exon	74332309	74332474	ENSG00000253302.1	ENST00000517604.1	lincRNA	STAU2-AS1	0.972136	0.0350017	0.0534056	0.310802	0.978156	0.025	0
chr8	HAVANA	gene	95109992	95116550	ENSG00000253585.1	ENSG00000253585.1	lincRNA	KB-1184D12.1	0.972136	0.0350017	0.109649	0.249914	0.964998	0.025	0
chr8	HAVANA	transcript	95109992	95116550	ENSG00000253585.1	ENST00000522743.1	lincRNA	KB-1184D12.1	0.972136	0.0350017	0.109649	0.249914	0.964998	0.025	0
chr8	HAVANA	exon	103821162	103821794	ENSG00000253669.3	ENST00000522715.1	lincRNA	KB-1732A1.1	0.972136	0.0350017	0.0534056	0.109649	0.221964	0.025	0
chr8	HAVANA	transcript	125860979	125862459	ENSG00000249816.2	ENST00000525292.1	lincRNA	LINC00964	0.972136	0.0350017	0.0534056	0.0929653	0.310802	0.025	0
chr8	HAVANA	exon	125860979	125861063	ENSG00000249816.2	ENST00000525292.1	lincRNA	LINC00964	0.972136	0.0350017	0.0534056	0.0929653	0.310802	0.025	0
chr8	HAVANA	exon	125861008	125861063	ENSG00000249816.2	ENST00000528090.1	lincRNA	LINC00964	0.972136	0.0350017	0.0534056	0.0929653	0.310802	0.025	0
chr8	HAVANA	exon	128742440	128743168	ENSG00000249375.3	ENST00000518376.1	lincRNA	CASC11	0.972136	0.0350017	0.0649295	0.376935	0.72033	0.025	0
chr9	HAVANA	exon	141111232	141111778	ENSG00000233013.4	ENST00000446912.2	lincRNA	FAM157B	0.972136	0.0350017	0.0435157	0.0649295	0.376935	0.025	0
chr10	HAVANA	transcript	67375394	67526299	ENSG00000228065.6	ENST00000595269.1	lincRNA	RP11-222A11.1	0.972136	0.0350017	0.0350017	0.109649	0.553406	0.025	0
chr10	HAVANA	transcript	67375445	67432296	ENSG00000228065.6	ENST00000598092.1	lincRNA	RP11-222A11.1	0.972136	0.0350017	0.0350017	0.109649	0.553406	0.025	0
chr10	HAVANA	transcript	67375491	67388661	ENSG00000228065.6	ENST00000601389.1	lincRNA	RP11-222A11.1	0.972136	0.0350017	0.0350017	0.109649	0.553406	0.025	0
chr10	HAVANA	exon	67387771	67388661	ENSG00000228065.6	ENST00000601389.1	lincRNA	RP11-222A11.1	0.972136	0.0350017	0.0350017	0.109649	0.553406	0.025	0
chr10	HAVANA	transcript	67375491	67392586	ENSG00000228065.6	ENST00000598902.1	lincRNA	RP11-222A11.1	0.972136	0.0350017	0.0350017	0.109649	0.553406	0.025	0
chr10	HAVANA	transcript	67375491	67398171	ENSG00000228065.6	ENST00000595737.1	lincRNA	RP11-222A11.1	0.972136	0.0350017	0.0350017	0.109649	0.553406	0.025	0
chr10	HAVANA	transcript	67375491	67420280	ENSG00000228065.6	ENST00000601926.1	lincRNA	RP11-222A11.1	0.972136	0.0350017	0.0350017	0.109649	0.553406	0.025	0
chr10	HAVANA	transcript	67375491	67430594	ENSG00000228065.6	ENST00000601888.1	lincRNA	RP11-222A11.1	0.972136	0.0350017	0.0350017	0.109649	0.553406	0.025	0
chr10	HAVANA	transcript	67375495	67442990	ENSG00000228065.6	ENST00000594054.1	lincRNA	RP11-222A11.1	0.972136	0.0350017	0.0350017	0.109649	0.553406	0.025	0
chr10	HAVANA	transcript	67375495	67458474	ENSG00000228065.6	ENST00000600848.1	lincRNA	RP11-222A11.1	0.972136	0.0350017	0.0350017	0.109649	0.553406	0.025	0
chr10	HAVANA	gene	116754416	116756352	ENSG00000236799.1	ENSG00000236799.1	lincRNA	RP11-383C6.2	0.972136	0.0350017	0.109649	0.750086	0.999828	0.025	0
chr10	HAVANA	transcript	116754416	116756352	ENSG00000236799.1	ENST00000433085.1	lincRNA	RP11-383C6.2	0.972136	0.0350017	0.109649	0.750086	0.999828	0.025	0
chr11	HAVANA	exon	133902282	133902755	ENSG00000204241.3	ENST00000532706.1	lincRNA	RP11-713P17.3	0.0350017	0.972136	0.983058	0.992862	0.997506	0.025	0
chr12	HAVANA	exon	3476999	3477290	ENSG00000257048.1	ENST00000542449.1	lincRNA	RP11-476M19.2	0.972136	0.0350017	0.0780014	0.376935	0.956484	0.025	0
chr12	HAVANA	transcript	11709900	11743303	ENSG00000247157.2	ENST00000541162.1	lincRNA	RP11-434C1.1	0.0350017	0.972136	0.983058	0.99484	0.999656	0.025	0
chr12	HAVANA	exon	52244045	52244094	ENSG00000259887.1	ENST00000562996.1	lincRNA	RP11-923I11.5	0.972136	0.0350017	0.0780014	0.778036	0.999656	0.025	0
chr12	HAVANA	gene	91011536	91016599	ENSG00000257995.1	ENSG00000257995.1	lincRNA	RP11-632B21.1	0.972136	0.0350017	0.0780014	0.171311	0.517802	0.025	0
chr12	HAVANA	transcript	91011536	91016599	ENSG00000257995.1	ENST00000552470.1	lincRNA	RP11-632B21.1	0.972136	0.0350017	0.0780014	0.171311	0.517802	0.025	0
chr12	HAVANA	exon	127215309	127215349	ENSG00000256128.1	ENST00000540684.1	lincRNA	LINC00944	0.972136	0.0350017	0.0350017	0.0929653	0.27967	0.025	0
chr12	HAVANA	exon	130526772	130526887	ENSG00000214039.4	ENST00000291374.7	lincRNA	RP11-474D1.3	0.972136	0.0350017	0.0534056	0.171311	0.310802	0.025	0
chr13	HAVANA	gene	21808707	21809343	ENSG00000233405.1	ENSG00000233405.1	lincRNA	LINC01046	0.972136	0.0350017	0.0435157	0.148779	0.517802	0.025	0
chr13	HAVANA	transcript	21808707	21809343	ENSG00000233405.1	ENST00000443719.1	lincRNA	LINC01046	0.972136	0.0350017	0.0435157	0.148779	0.517802	0.025	0
chr13	HAVANA	exon	30914407	30915605	ENSG00000238121.1	ENST00000447147.1	lincRNA	LINC00426	0.0350017	0.972136	0.992862	0.999398	0.999828	0.025	0
chr13	HAVANA	exon	47035080	47035305	ENSG00000231817.3	ENST00000593640.1	lincRNA	RP11-189B4.6	0.972136	0.0350017	0.0780014	0.221964	0.553406	0.025	0
chr13	HAVANA	exon	47035125	47035305	ENSG00000231817.3	ENST00000599175.1	lincRNA	RP11-189B4.6	0.972136	0.0350017	0.0780014	0.221964	0.553406	0.025	0
chr13	HAVANA	exon	47035080	47035305	ENSG00000231817.3	ENST00000594428.1	lincRNA	RP11-189B4.6	0.972136	0.0350017	0.0780014	0.221964	0.553406	0.025	0
chr13	HAVANA	exon	47035080	47035305	ENSG00000231817.3	ENST00000594153.1	lincRNA	RP11-189B4.6	0.972136	0.0350017	0.0780014	0.221964	0.553406	0.025	0
chr14	HAVANA	gene	44464984	44853748	ENSG00000258969.1	ENSG00000258969.1	lincRNA	RP11-305B6.3	0.0350017	0.972136	0.990282	0.998366	0.999656	0.025	0
chr14	HAVANA	transcript	44464984	44853748	ENSG00000258969.1	ENST00000553827.1	lincRNA	RP11-305B6.3	0.0350017	0.972136	0.990282	0.998366	0.999656	0.025	0
chr14	HAVANA	exon	66975792	66976112	ENSG00000258561.1	ENST00000556874.1	lincRNA	RP11-72M17.1	0.972136	0.0350017	0.128311	0.983058	1	0.025	0
chr15	HAVANA	exon	95398815	95398996	ENSG00000270017.1	ENST00000602330.1	lincRNA	CTD-2576F9.2	0.972136	0.0350017	0.109649	0.750086	0.999656	0.025	0
chr15	HAVANA	gene	96571318	96590159	ENSG00000259348.1	ENSG00000259348.1	lincRNA	RP11-4G2.1	0.972136	0.0350017	0.0435157	0.109649	0.171311	0.025	0
chr15	HAVANA	transcript	96571318	96590159	ENSG00000259348.1	ENST00000561051.1	lincRNA	RP11-4G2.1	0.972136	0.0350017	0.0435157	0.109649	0.171311	0.025	0
chr16	ENSEMBL	transcript	2286719	2286913	ENSG00000259780.2	ENST00000594097.1	lincRNA	RP11-304L19.12	0.972136	0.0350017	0.0929653	0.482198	0.689198	0.025	0
chr16	ENSEMBL	exon	2286719	2286913	ENSG00000259780.2	ENST00000594097.1	lincRNA	RP11-304L19.12	0.972136	0.0350017	0.0929653	0.482198	0.689198	0.025	0
chr16	HAVANA	gene	9535151	9538842	ENSG00000261397.1	ENSG00000261397.1	lincRNA	RP11-243A14.2	0.972136	0.0350017	0.0649295	0.221964	0.72033	0.025	0
chr16	HAVANA	transcript	9535151	9538842	ENSG00000261397.1	ENST00000568030.1	lincRNA	RP11-243A14.2	0.972136	0.0350017	0.0649295	0.221964	0.72033	0.025	0
chr16	HAVANA	gene	9847272	9851895	ENSG00000260432.1	ENSG00000260432.1	lincRNA	RP11-297M9.2	0.972136	0.0350017	0.0350017	0.0350017	0.0929653	0.025	0
chr16	HAVANA	transcript	9847272	9851895	ENSG00000260432.1	ENST00000562861.1	lincRNA	RP11-297M9.2	0.972136	0.0350017	0.0350017	0.0350017	0.0929653	0.025	0
chr16	HAVANA	exon	9847272	9851895	ENSG00000260432.1	ENST00000562861.1	lincRNA	RP11-297M9.2	0.972136	0.0350017	0.0350017	0.0350017	0.0929653	0.025	0
chr16	HAVANA	exon	31711681	31711786	ENSG00000260568.1	ENST00000563338.1	lincRNA	CTD-2358C21.3	0.972136	0.0350017	0.195648	0.871689	0.992862	0.025	0
chr16	HAVANA	gene	50441612	50442424	ENSG00000260573.1	ENSG00000260573.1	lincRNA	RP11-21B23.3	0.972136	0.0350017	0.0435157	0.249914	0.778036	0.025	0
chr16	HAVANA	transcript	50441612	50442424	ENSG00000260573.1	ENST00000567899.1	lincRNA	RP11-21B23.3	0.972136	0.0350017	0.0435157	0.249914	0.778036	0.025	0
chr17	HAVANA	exon	21792758	21792935	ENSG00000263609.1	ENST00000580507.1	lincRNA	RP11-1109M24.16	0.0350017	0.972136	0.983058	0.990282	0.99484	0.025	0
chr17	HAVANA	exon	21792758	21792968	ENSG00000263609.1	ENST00000578977.1	lincRNA	RP11-1109M24.16	0.0350017	0.972136	0.983058	0.990282	0.99484	0.025	0
chr17	HAVANA	exon	21792758	21792963	ENSG00000263609.1	ENST00000579836.1	lincRNA	RP11-1109M24.16	0.0350017	0.972136	0.983058	0.990282	0.99484	0.025	0
chr17	HAVANA	gene	29056487	29058220	ENSG00000263603.1	ENSG00000263603.1	lincRNA	CTD-2349P21.5	0.972136	0.0350017	0.0649295	0.778036	0.996388	0.025	0
chr17	HAVANA	transcript	29056961	29058220	ENSG00000263603.1	ENST00000579639.1	lincRNA	CTD-2349P21.5	0.972136	0.0350017	0.0649295	0.778036	0.996388	0.025	0
chr17	HAVANA	gene	37182968	37183363	ENSG00000266013.1	ENSG00000266013.1	lincRNA	CTD-2206N4.2	0.972136	0.0350017	0.0435157	0.221964	0.72033	0.025	0
chr17	HAVANA	transcript	37182968	37183363	ENSG00000266013.1	ENST00000582518.1	lincRNA	CTD-2206N4.2	0.972136	0.0350017	0.0435157	0.221964	0.72033	0.025	0
chr17	HAVANA	gene	77821857	77823909	ENSG00000262343.1	ENSG00000262343.1	lincRNA	RP11-353N14.3	0.972136	0.0350017	0.109649	0.998366	1	0.025	0
chr17	HAVANA	transcript	77821857	77823909	ENSG00000262343.1	ENST00000570408.1	lincRNA	RP11-353N14.3	0.972136	0.0350017	0.109649	0.998366	1	0.025	0
chr18	HAVANA	exon	76737555	76737883	ENSG00000263146.2	ENST00000572007.1	lincRNA	RP11-849I19.1	0.972136	0.0350017	0.0780014	0.446594	0.935071	0.025	0
chr19	HAVANA	exon	33210254	33210501	ENSG00000267567.1	ENST00000587554.1	lincRNA	CTD-2538C1.3	0.972136	0.0350017	0.0929653	0.411507	0.935071	0.025	0
chr20	HAVANA	exon	18774812	18774979	ENSG00000179935.5	ENST00000455340.1	lincRNA	LINC00652	0.972136	0.0350017	0.656605	0.999914	1	0.025	0
chr20	HAVANA	exon	18774812	18774933	ENSG00000179935.5	ENST00000454749.1	lincRNA	LINC00652	0.972136	0.0350017	0.656605	0.999914	1	0.025	0
chr21	HAVANA	gene	19207333	19257925	ENSG00000231755.1	ENSG00000231755.1	lincRNA	CHODL-AS1	0.972136	0.0350017	0.0534056	0.0649295	0.171311	0.025	0
chr21	HAVANA	transcript	19207333	19257925	ENSG00000231755.1	ENST00000447175.1	lincRNA	CHODL-AS1	0.972136	0.0350017	0.0534056	0.0649295	0.171311	0.025	0
chr21	HAVANA	gene	26758133	26804013	ENSG00000185433.4	ENSG00000185433.4	lincRNA	LINC00158	0.972136	0.0350017	0.0929653	0.148779	0.517802	0.025	0
chr21	HAVANA	transcript	26758133	26804013	ENSG00000185433.4	ENST00000441013.1	lincRNA	LINC00158	0.972136	0.0350017	0.0929653	0.148779	0.517802	0.025	0
chr21	HAVANA	transcript	26758133	26804013	ENSG00000185433.4	ENST00000332587.4	lincRNA	LINC00158	0.972136	0.0350017	0.0929653	0.148779	0.517802	0.025	0
chr21	HAVANA	gene	47013568	47017005	ENSG00000233922.1	ENSG00000233922.1	lincRNA	AL133493.2	0.972136	0.0350017	0.128311	0.689198	0.997506	0.025	0
chr21	HAVANA	transcript	47013568	47016923	ENSG00000233922.1	ENST00000441095.1	lincRNA	AL133493.2	0.972136	0.0350017	0.128311	0.689198	0.997506	0.025	0
chr21	HAVANA	transcript	47013592	47017005	ENSG00000233922.1	ENST00000424569.1	lincRNA	AL133493.2	0.972136	0.0350017	0.128311	0.689198	0.997506	0.025	0
chr16	HAVANA	transcript	1046319	1047907	ENSG00000260496.2	ENST00000565401.1	lincRNA	RP11-161M6.3	0.000482787	0.999754	0.999991	1	1	0.000343447	0
chr8	HAVANA	exon	144816310	144816389	ENSG00000203499.6	ENST00000533004.1	lincRNA	FAM83H-AS1	0.997473	0.00395735	0.474365	0.998961	0.999993	0.0027873	0
chr2	HAVANA	exon	105363096	105363609	ENSG00000234177.1	ENST00000424321.1	lincRNA	AC068057.2	0.997679	0.00395802	0.167636	0.999954	1	0.0027873	0
chr2	HAVANA	exon	105363098	105363609	ENSG00000234177.1	ENST00000425879.1	lincRNA	AC068057.2	0.997679	0.00395802	0.167636	0.999954	1	0.0027873	0
chr7	HAVANA	gene	81205702	81255532	ENSG00000233491.2	ENSG00000233491.2	lincRNA	AC010091.1	1	4.13585e-10	5.66663e-09	0.000518242	0.742845	2.86016e-10	0
chr7	HAVANA	transcript	81205702	81255532	ENSG00000233491.2	ENST00000455420.1	lincRNA	AC010091.1	1	4.13585e-10	5.66663e-09	0.000518242	0.742845	2.86016e-10	0
chr7	HAVANA	transcript	81205703	81254542	ENSG00000233491.2	ENST00000413944.2	lincRNA	AC010091.1	1	4.13585e-10	5.66663e-09	0.000518242	0.742845	2.86016e-10	0
chr5	HAVANA	transcript	127357220	127418766	ENSG00000245937.3	ENST00000501702.2	lincRNA	CTC-228N24.3	0.999757	0.000504431	0.114155	1	1	0.000343447	0
chr5	HAVANA	transcript	127359719	127418652	ENSG00000245937.3	ENST00000508878.1	lincRNA	CTC-228N24.3	0.999757	0.000504431	0.114155	1	1	0.000343447	0
chr2	HAVANA	transcript	66918570	66942762	ENSG00000232046.2	ENST00000428590.1	lincRNA	AC007392.3	0.997335	0.00413992	0.0134425	0.100762	0.525268	0.0027873	0
chr2	HAVANA	gene	66924257	66930359	ENSG00000237179.1	ENSG00000237179.1	lincRNA	AC007392.4	0.997335	0.00413992	0.0134425	0.100762	0.525268	0.0027873	0
chr2	HAVANA	transcript	66924257	66930359	ENSG00000237179.1	ENST00000433432.1	lincRNA	AC007392.4	0.997335	0.00413992	0.0134425	0.100762	0.525268	0.0027873	0
chr2	HAVANA	transcript	66924290	66930329	ENSG00000237179.1	ENST00000432410.1	lincRNA	AC007392.4	0.997335	0.00413992	0.0134425	0.100762	0.525268	0.0027873	0
chr2	HAVANA	transcript	66924294	66930329	ENSG00000237179.1	ENST00000451698.1	lincRNA	AC007392.4	0.997335	0.00413992	0.0134425	0.100762	0.525268	0.0027873	0
chr8	HAVANA	gene	72587535	72615021	ENSG00000254277.1	ENSG00000254277.1	lincRNA	RP11-1144P22.1	0.997335	0.00413992	0.0190323	0.181889	0.870003	0.0027873	0
chr8	HAVANA	transcript	72587535	72615021	ENSG00000254277.1	ENST00000519840.1	lincRNA	RP11-1144P22.1	0.997335	0.00413992	0.0190323	0.181889	0.870003	0.0027873	0
chr8	HAVANA	transcript	72587612	72614670	ENSG00000254277.1	ENST00000521131.1	lincRNA	RP11-1144P22.1	0.997335	0.00413992	0.0190323	0.181889	0.870003	0.0027873	0
chr11	HAVANA	gene	36290834	36294909	ENSG00000196559.3	ENSG00000196559.3	lincRNA	LINC00610	0.997335	0.00413992	0.00625693	0.079277	0.920379	0.0027873	0
chr11	HAVANA	transcript	36290834	36294909	ENSG00000196559.3	ENST00000355500.1	lincRNA	LINC00610	0.997335	0.00413992	0.00625693	0.079277	0.920379	0.0027873	0
[truncated: 11,266 more rows]

## Sheet: enhancers_demethylation
Enhancer info	integrated p-val down methylation	integrated p-val up methylation	integrated p-val medium up methylation	integrated p-val high up methylation	integrated p-val extreme up methylation	integrated alpha level	significance
chr10:6213847-6214118	3.82762e-11	1	1	1	1	0.000343447	1
chr12:113916330-113916788	1	2.17065e-11	7.25328e-10	3.88538e-07	0.000105032	5.86322e-06	1
chr5:403041-403373	5.38802e-08	1	1	1	1	0.0027873	1
chr6:41254340-41254562	1.06403e-07	1	1	1	1	0.0027873	1
chr18:5629750-5630119	1	4.20054e-08	0.00016986	0.310615	0.973811	0.000343447	1
chr12:123707774-123707987	1	1.72539e-06	1.25544e-05	0.000140554	0.00519762	0.0027873	1
chr10:3824920-3825475	2.33995e-06	0.999999	1	1	1	0.0027873	1
chr7:119029-119765	4.98066e-09	1	1	1	1	5.86322e-06	1
chr19:42810980-42811106	1	2.9618e-07	1.14017e-06	0.000513757	0.428257	0.000343447	1
chr6:19692165-19692406	1	4.71896e-07	7.44986e-06	0.00140382	0.0329311	0.000343447	1
chr19:14591285-14591987	3.90666e-06	1	1	1	1	0.0027873	1
chr6:17280620-17281016	0.999998	6.22928e-06	0.000227338	0.0715069	0.531894	0.0027873	1
chr19:1725719-1725876	1	8.59993e-05	0.851221	0.998968	0.998968	0.025	1
chr19:4568937-4569312	8.59993e-05	1	1	1	1	0.025	1
chr1:6114957-6115085	1	8.59993e-05	8.59993e-05	0.000601995	0.128311	0.025	1
chr6:6750318-6750695	8.59993e-05	1	1	1	1	0.025	1
chr4:6928782-6929327	8.59993e-05	1	1	1	1	0.025	1
chr1:8631696-8631915	1	8.59993e-05	8.59993e-05	8.59993e-05	8.59993e-05	0.025	1
chr2:8866385-8866769	1	8.59993e-05	0.000601995	0.0534056	0.553406	0.025	1
chr5:10632310-10632856	8.59993e-05	1	1	1	1	0.025	1
chr10:14701750-14702163	8.59993e-05	1	1	1	1	0.025	1
chr17:15690336-15690867	1	8.59993e-05	0.00103199	0.171311	0.983058	0.025	1
chr20:19869999-19870151	1	8.59993e-05	8.59993e-05	8.59993e-05	0.000343997	0.025	1
chr16:23880586-23880837	8.59993e-05	1	1	1	1	0.025	1
chr1:32413092-32413451	1	8.59993e-05	8.59993e-05	8.59993e-05	8.59993e-05	0.025	1
chr17:43354920-43355274	1	8.59993e-05	8.59993e-05	8.59993e-05	8.59993e-05	0.025	1
chr14:62278450-62278867	1	8.59993e-05	8.59993e-05	0.00249398	0.689198	0.025	1
chr11:94307894-94308024	8.59993e-05	1	1	1	1	0.025	1
chr5:140580638-140580900	1	8.59993e-05	0.000171999	0.000343997	0.00163399	0.025	1
chr2:233350452-233350954	1	8.59993e-05	8.59993e-05	0.000601995	0.00971792	0.025	1
chr8:38614950-38615579	0.999996	1.02974e-05	0.000813937	0.140806	0.140806	0.0027873	1
chrX:153211652-153211827	1	1.61469e-05	1.61469e-05	3.04403e-05	9.66605e-05	0.0027873	1
chr10:1583334-1584101	0.999914	0.000171999	0.00163399	0.171311	0.828689	0.025	1
chr6:13302875-13304030	0.000171999	0.999914	1	1	1	0.025	1
chr8:23259328-23259688	0.999914	0.000171999	0.000343997	0.00971792	0.588493	0.025	1
chr20:56269668-56270012	0.999914	0.000171999	0.000171999	0.00163399	0.0278638	0.025	1
chr14:71822092-71822492	0.999914	0.000171999	0.000171999	0.000171999	0.00515996	0.025	1
chr16:85620006-85620371	0.999914	0.000171999	0.00163399	0.0218438	0.0278638	0.025	1
chr2:217501329-217501775	0.999914	0.000171999	0.000171999	0.00103199	0.00163399	0.025	1
chr17:75955903-75956293	1	3.72339e-06	1.22412e-05	0.000197387	0.00127761	0.000343447	1
chr19:55549591-55549895	8.67243e-09	1	1	1	1	7.89725e-07	1
chr6:137814874-137815156	0.999986	3.27349e-05	3.27349e-05	0.000140554	0.00216833	0.0027873	1
chr11:1824514-1824909	0.999828	0.000343997	0.000343997	0.000601995	0.00515996	0.025	1
chr5:14809977-14810320	0.000343997	0.999828	0.999828	0.999828	0.999914	0.025	1
chr17:16390860-16391102	0.999828	0.000343997	0.000601995	0.0218438	0.553406	0.025	1
chr15:25809441-25809673	0.999828	0.000343997	0.000343997	0.0350017	0.72033	0.025	1
chr6:46258857-46259059	0.999828	0.000343997	0.000343997	0.000601995	0.00163399	0.025	1
chr13:49481996-49482091	0.999828	0.000343997	0.00163399	0.00713794	0.195648	0.025	1
chr7:65227750-65228047	0.000343997	0.999828	0.999828	1	1	0.025	1
chr15:74218912-74219176	0.999828	0.000343997	0.000343997	0.00103199	0.00515996	0.025	1
chr13:110959100-110959257	0.999828	0.000343997	0.00163399	0.0435157	0.553406	0.025	1
chr1:153513495-153513844	0.000343997	0.999828	0.999828	0.999828	0.999914	0.025	1
chr3:175797327-175797720	0.000343997	0.999828	0.999914	0.999914	0.999914	0.025	1
chr6:30687354-30687591	8.11618e-06	0.999997	0.999999	1	1	0.000343447	1
chr5:378727-379365	0.000601995	0.999656	0.999914	1	1	0.025	1
chr6:27775089-27775450	0.999656	0.000601995	0.00249398	0.0350017	0.851221	0.025	1
chr1:167652792-167653050	0.999656	0.000601995	0.00103199	0.0534056	0.588493	0.025	1
chr1:210003746-210004371	0.999656	0.000601995	0.00103199	0.0218438	0.27967	0.025	1
chr1:243650304-243650654	0.999656	0.000601995	0.0350017	0.935071	1	0.025	1
chr6:14212107-14212496	0.999962	8.73812e-05	0.000298858	0.00261189	0.0307003	0.0027873	1
chr20:331702-331851	0.999398	0.00103199	0.00971792	0.482198	0.992862	0.025	1
chr17:2202530-2202825	0.999398	0.00103199	0.0929653	0.997506	1	0.025	1
chr19:2624613-2624927	0.999398	0.00103199	0.00163399	0.00163399	0.00515996	0.025	1
chr19:4634662-4634997	0.00103199	0.999398	0.999828	0.999914	1	0.025	1
chr6:6678774-6679014	0.999398	0.00103199	0.00515996	0.310802	0.997506	0.025	1
chr3:10279888-10280319	0.00103199	0.999398	0.999398	0.999828	1	0.025	1
chr6:10316725-10317130	0.999398	0.00103199	0.00713794	0.171311	0.907035	0.025	1
chr16:27268469-27268868	0.999398	0.00103199	0.00515996	0.195648	0.935071	0.025	1
chr19:36399888-36400238	0.00103199	0.999398	0.999828	1	1	0.025	1
chr15:63816900-63817253	0.999398	0.00103199	0.00515996	0.221964	0.972136	0.025	1
chr9:100816930-100817349	0.999398	0.00103199	0.00515996	0.517802	0.997506	0.025	1
chr14:103021213-103021552	0.999398	0.00103199	0.00103199	0.00163399	0.00249398	0.025	1
chrX:106161038-106161568	0.999398	0.00103199	0.72033	1	1	0.025	1
chr4:170476643-170477183	0.999398	0.00103199	0.00515996	0.517802	0.999398	0.025	1
chr4:184082618-184082945	0.999398	0.00103199	0.00249398	0.0218438	0.310802	0.025	1
chr4:7651519-7652117	0.000128025	0.999936	0.999993	1	1	0.0027873	1
chr5:77139296-77139910	0.999936	0.000128025	0.000501131	0.00111989	0.00756149	0.0027873	1
chr13:111697023-111697523	0.999935	0.000135068	0.00203341	0.718511	0.990902	0.0027873	1
chr5:171619268-171620770	0.999935	0.000135068	0.000388249	0.0783939	0.964485	0.0027873	1
chr17:79005273-79005560	0.000140554	0.999927	0.999949	0.999994	1	0.0027873	1
chr14:97059076-97059392	0.999992	2.01651e-05	5.89242e-05	0.00138634	0.138422	0.000343447	1
chr19:1411862-1412242	0.998968	0.00163399	0.00515996	0.0128999	0.310802	0.025	1
chr8:1908250-1908609	0.00163399	0.998968	0.998968	0.999914	1	0.025	1
chr7:2172811-2173094	0.998968	0.00163399	0.0128999	0.656605	0.999398	0.025	1
chr19:3655812-3656103	0.00163399	0.998968	0.998968	0.999656	0.999828	0.025	1
chr10:3894466-3895078	0.00163399	0.998968	0.998968	0.998968	0.998968	0.025	1
chr16:4314075-4314475	0.998968	0.00163399	0.00163399	0.00249398	0.0534056	0.025	1
chr5:10339721-10339839	0.998968	0.00163399	0.0128999	0.656605	0.998968	0.025	1
chr6:11318610-11319245	0.00163399	0.998968	0.999398	0.999398	0.999398	0.025	1
chr6:16337813-16338208	0.998968	0.00163399	0.00361197	0.0435157	0.376935	0.025	1
chr2:20996535-20996899	0.998968	0.00163399	0.00971792	0.221964	0.935071	0.025	1
chr1:26646486-26646959	0.998968	0.00163399	0.00249398	0.00713794	0.0278638	0.025	1
chr9:33159012-33159476	0.00163399	0.998968	0.998968	0.998968	0.998968	0.025	1
chr14:93517454-93517820	0.998968	0.00163399	0.00971792	0.588493	1	0.025	1
chr13:114830279-114830504	0.00163399	0.998968	0.998968	0.999828	1	0.025	1
chr3:194979387-194979767	0.998968	0.00163399	0.00163399	0.00163399	0.00163399	0.025	1
chr19:53237770-53237927	0.999905	0.000184222	0.00340888	0.740209	1	0.0027873	1
chr4:6202187-6202471	0.99999	2.45293e-05	0.0308416	0.981513	0.998977	0.000343447	1
chr18:11849903-11850726	2.58381e-05	0.999989	0.999989	0.999994	0.999998	0.000343447	1
chr4:2294376-2294723	0.998366	0.00249398	0.00713794	0.0929653	0.750086	0.025	1
chr19:2549601-2550219	0.00249398	0.998366	0.998968	0.998968	0.999656	0.025	1
chr18:9017102-9017599	0.00249398	0.998366	0.998968	0.999398	0.999828	0.025	1
chr11:12845723-12846215	0.998366	0.00249398	0.00249398	0.00713794	0.0218438	0.025	1
chr2:27295500-27295676	0.998366	0.00249398	0.0218438	0.109649	0.778036	0.025	1
chr11:27761449-27761863	0.998366	0.00249398	0.00249398	0.310802	0.778036	0.025	1
chr5:42858322-42858465	0.00249398	0.998366	0.999398	0.999828	1	0.025	1
chr14:50801565-50801962	0.998366	0.00249398	0.00361197	0.0218438	0.148779	0.025	1
chr17:54047714-54048167	0.998366	0.00249398	0.00515996	0.0780014	0.996388	0.025	1
chr15:64444622-64444869	0.998366	0.00249398	0.0169419	0.310802	0.828689	0.025	1
chr16:69853078-69853372	0.998366	0.00249398	0.0169419	0.0780014	0.689198	0.025	1
chr2:74358192-74358566	0.998366	0.00249398	0.00361197	0.0169419	0.0929653	0.025	1
chr4:111544444-111544582	0.998366	0.00249398	0.00249398	0.00971792	0.0278638	0.025	1
chr13:112276329-112276447	0.998366	0.00249398	0.00515996	0.0649295	0.778036	0.025	1
chr12:125595425-125595730	0.998366	0.00249398	0.00361197	0.195648	0.935071	0.025	1
chr9:139647756-139648208	0.998366	0.00249398	0.00249398	0.171311	0.750086	0.025	1
chr8:143325830-143326188	0.998366	0.00249398	0.0169419	0.27967	0.946594	0.025	1
chr1:161676268-161676502	0.00249398	0.998366	0.998968	0.999656	0.999828	0.025	1
chr3:193569426-193570798	0.998366	0.00249398	0.00361197	0.00515996	0.0218438	0.025	1
chr2:204800157-204800391	0.998366	0.00249398	0.00713794	0.0929653	0.871689	0.025	1
chr7:2151463-2151761	0.999847	0.00030189	0.0114851	0.447482	0.990214	0.0027873	1
chr2:289561-289860	0.999828	0.000322785	0.0135051	0.736139	0.942062	0.0027873	1
chr16:71007902-71008097	0.999816	0.000337394	0.00811663	0.602879	0.99998	0.0027873	1
chr17:9963575-9964289	0.997506	0.00361197	0.0218438	0.482198	0.978156	0.025	1
chr9:21696521-21696697	0.997506	0.00361197	0.00361197	0.0169419	0.109649	0.025	1
chr1:28517268-28517668	0.00361197	0.997506	0.997506	0.998968	0.999828	0.025	1
chr19:36134739-36134869	0.997506	0.00361197	0.128311	0.921999	0.998366	0.025	1
chr6:41207143-41207850	0.997506	0.00361197	0.00515996	0.00713794	0.0278638	0.025	1
chr15:43803452-43803612	0.997506	0.00361197	0.0929653	0.972136	0.992862	0.025	1
chr11:76088638-76088831	0.997506	0.00361197	0.00515996	0.0649295	0.517802	0.025	1
chr4:87848994-87849690	0.00361197	0.997506	0.997506	0.999828	0.999828	0.025	1
chr16:89986272-89986364	0.997506	0.00361197	0.0929653	0.990282	1	0.025	1
chr3:98216488-98217080	0.997506	0.00361197	0.00971792	0.109649	0.804352	0.025	1
chr14:99969428-99969807	0.997506	0.00361197	0.0169419	0.148779	0.946594	0.025	1
chr11:113328911-113329481	0.00361197	0.997506	0.997506	0.998366	0.998968	0.025	1
chr3:129032554-129032827	0.997506	0.00361197	0.00515996	0.0169419	0.148779	0.025	1
chr3:156540696-156541133	0.997506	0.00361197	0.0169419	0.195648	0.921999	0.025	1
chr1:209980090-209980302	0.997506	0.00361197	0.0169419	0.0169419	0.27967	0.025	1
chr1:225842609-225843286	0.997506	0.00361197	0.00971792	0.148779	0.828689	0.025	1
chr19:6659898-6659988	0.999745	0.000460241	0.000460241	0.00171465	0.00633068	0.0027873	1
chr1:156646271-156646616	0.999745	0.000460241	0.000613177	0.0021661	0.00633068	0.0027873	1
chr11:353404-353830	0.999701	0.000544198	0.00265523	0.0428318	0.5	0.0027873	1
chr1:38600095-38600227	0.999701	0.000544198	0.00732589	0.163171	0.441454	0.0027873	1
chr19:1126082-1126503	0.00515996	0.996388	0.997506	0.999398	0.999914	0.025	1
chr6:1392063-1392258	0.996388	0.00515996	0.00515996	0.0128999	0.0649295	0.025	1
chr2:10581272-10581684	0.996388	0.00515996	0.0128999	0.27967	0.964998	0.025	1
chr9:15306065-15306406	0.996388	0.00515996	0.0534056	0.656605	0.871689	0.025	1
chr22:38077045-38077423	0.996388	0.00515996	0.0128999	0.195648	0.956484	0.025	1
chr17:55595505-55595751	0.996388	0.00515996	0.0350017	0.343395	0.871689	0.025	1
chr20:56273239-56273639	0.996388	0.00515996	0.00971792	0.376935	0.972136	0.025	1
chr10:75506451-75506650	0.996388	0.00515996	0.0128999	0.343395	0.964998	0.025	1
chr16:75328591-75328959	0.996388	0.00515996	0.0218438	0.171311	0.999398	0.025	1
chr12:121106062-121106674	0.996388	0.00515996	0.0128999	0.0649295	0.623065	0.025	1
chr12:125658808-125659187	0.996388	0.00515996	0.00515996	0.0169419	0.0649295	0.025	1
chr4:155469500-155469633	0.996388	0.00515996	0.00971792	0.0534056	0.148779	0.025	1
chr3:170302439-170302802	0.996388	0.00515996	0.00515996	0.0649295	0.27967	0.025	1
chr3:195623604-195623934	0.996388	0.00515996	0.00515996	0.00971792	0.0218438	0.025	1
chr17:77435175-77435469	0.999663	0.00059773	0.00132632	0.00340888	0.0155825	0.0027873	1
chr17:42275425-42275755	0.999644	0.000621456	0.00167446	0.00600941	0.0576842	0.0027873	1
chr20:47013485-47013973	0.999996	1.04773e-05	1.73851e-05	0.000111107	0.0141501	4.42877e-05	1
chr18:4453598-4454207	0.999663	0.000681684	0.00478032	0.0780761	0.448869	0.0027873	1
chr2:1817305-1817461	0.99954	0.000791903	0.00101641	0.00129006	0.00413992	0.0027873	1
chr11:2691162-2691466	0.99484	0.00713794	0.0218438	0.27967	0.921999	0.025	1
chr16:3085588-3085776	0.00713794	0.99484	0.999828	1	1	0.025	1
chr10:3187356-3187728	0.99484	0.00713794	0.0435157	0.446594	0.946594	0.025	1
chr19:4059876-4060287	0.00713794	0.99484	0.99484	0.998366	0.999656	0.025	1
chr17:10002695-10003049	0.99484	0.00713794	0.0534056	0.656605	0.99484	0.025	1
chr20:13202487-13202494	0.99484	0.00713794	0.109649	0.990282	0.992862	0.025	1
chr6:13454939-13455270	0.00713794	0.99484	0.996388	0.997506	0.999398	0.025	1
chr3:14486470-14487269	0.99484	0.00713794	0.0278638	0.221964	0.978156	0.025	1
chr16:17563576-17563828	0.99484	0.00713794	0.689198	0.999914	1	0.025	1
chr6:33279643-33279746	0.99484	0.00713794	0.00713794	0.0929653	0.517802	0.025	1
chr6:36367736-36368072	0.99484	0.00713794	0.00713794	0.221964	0.921999	0.025	1
chr15:41525920-41526659	0.99484	0.00713794	0.0350017	0.778036	0.972136	0.025	1
chr8:42948740-42949239	0.99484	0.00713794	0.890351	1	1	0.025	1
chr21:47010773-47010976	0.00713794	0.99484	0.99484	0.996388	0.997506	0.025	1
chr15:61343385-61343770	0.00713794	0.99484	0.998366	1	1	0.025	1
chr14:69714305-69714487	0.99484	0.00713794	0.0169419	0.27967	0.871689	0.025	1
chr17:72832969-72833346	0.99484	0.00713794	0.0218438	0.411507	0.978156	0.025	1
chr10:80734573-80734895	0.00713794	0.99484	1	1	1	0.025	1
chr7:134225714-134226056	0.99484	0.00713794	0.0218438	0.0929653	0.411507	0.025	1
chrX:152666910-152667139	0.99484	0.00713794	0.0278638	0.623065	0.978156	0.025	1
chr1:154951581-154951781	0.99484	0.00713794	0.0169419	0.0929653	0.482198	0.025	1
chr7:157342467-157342600	0.00713794	0.99484	0.998968	0.999828	1	0.025	1
chr6:159061255-159061690	0.99484	0.00713794	0.0435157	0.871689	0.999828	0.025	1
chr3:182975464-182975797	0.99484	0.00713794	0.0534056	0.128311	0.804352	0.025	1
chr1:226272645-226272805	0.99484	0.00713794	0.0278638	0.689198	0.978156	0.025	1
chr2:233412729-233413043	0.99484	0.00713794	0.00713794	0.0780014	0.411507	0.025	1
chr1:235253862-235254209	0.99484	0.00713794	0.0218438	0.0350017	0.0929653	0.025	1
chr2:240269553-240270205	0.99484	0.00713794	0.0128999	0.0649295	0.148779	0.025	1
chr14:24601541-24601979	0.999532	0.000808985	0.00104764	0.0021661	0.00633068	0.0027873	1
chr8:22409357-22410636	0.999946	0.000118754	0.000802815	0.0895291	0.428641	0.000343447	1
chr14:102031370-102031692	0.999428	0.00098449	0.00124842	0.00600941	0.0783939	0.0027873	1
chr6:108454854-108455202	0.999945	0.00012271	0.0686142	0.913564	0.997653	0.000343447	1
chr1:112524455-112524820	0.999387	0.00103904	0.0486332	0.809398	0.989926	0.0027873	1
chr5:392784-393297	0.00971792	0.992862	0.992862	0.992862	0.998366	0.025	1
chr18:813046-813595	0.992862	0.00971792	0.871689	0.998968	1	0.025	1
chr16:1126513-1126669	0.992862	0.00971792	0.00971792	0.0169419	0.0780014	0.025	1
chr16:4763773-4764093	0.992862	0.00971792	0.0218438	0.0929653	0.482198	0.025	1
chr19:5339529-5339808	0.992862	0.00971792	0.0534056	0.778036	0.828689	0.025	1
chr12:6553750-6554297	0.992862	0.00971792	0.0169419	0.0218438	0.0534056	0.025	1
chr12:13529073-13529349	0.00971792	0.992862	0.992862	0.99484	0.996388	0.025	1
chr6:15616355-15616563	0.992862	0.00971792	0.0128999	0.109649	0.804352	0.025	1
chr5:39073007-39073975	0.992862	0.00971792	0.249914	1	1	0.025	1
chr6:41514180-41514331	0.992862	0.00971792	0.109649	0.996388	1	0.025	1
chr1:44844078-44844259	0.992862	0.00971792	0.0169419	0.0534056	0.0780014	0.025	1
chr19:46514960-46515527	0.992862	0.00971792	0.0534056	0.343395	0.9871	0.025	1
chr14:53246224-53246621	0.992862	0.00971792	0.0128999	0.0649295	0.376935	0.025	1
chr11:61510079-61510472	0.00971792	0.992862	0.992862	0.992862	0.99484	0.025	1
chr17:64297525-64297655	0.992862	0.00971792	0.0218438	0.109649	0.750086	0.025	1
chr15:66999886-67000074	0.992862	0.00971792	0.0350017	0.411507	0.972136	0.025	1
chr10:72982542-72982651	0.992862	0.00971792	0.0278638	0.588493	0.998968	0.025	1
chr17:76840277-76840585	0.992862	0.00971792	0.0169419	0.0350017	0.128311	0.025	1
chr11:85563852-85564134	0.992862	0.00971792	0.0350017	0.376935	0.99484	0.025	1
chr8:97145395-97145606	0.992862	0.00971792	0.148779	0.99484	1	0.025	1
chr2:101886700-101886935	0.992862	0.00971792	0.0128999	0.0929653	0.249914	0.025	1
chr10:105213161-105213637	0.992862	0.00971792	0.0278638	0.0929653	0.343395	0.025	1
chr12:121106829-121107564	0.992862	0.00971792	0.00971792	0.0218438	0.0649295	0.025	1
chr8:130954535-130954891	0.992862	0.00971792	0.0169419	0.0278638	0.148779	0.025	1
chr5:140255225-140255670	0.992862	0.00971792	0.0128999	0.0169419	0.0929653	0.025	1
chr6:144328448-144328781	0.992862	0.00971792	0.0218438	0.148779	0.921999	0.025	1
chr2:174831060-174831518	0.992862	0.00971792	0.0128999	0.0929653	0.411507	0.025	1
chr1:235114342-235114924	0.00971792	0.992862	0.99484	0.996388	0.997506	0.025	1
chr4:2366988-2367186	0.999191	0.00134907	0.00134907	0.00338974	0.0409545	0.0027873	1
chr1:793637-794028	0.0128999	0.990282	0.99484	0.99484	0.999914	0.025	1
chr19:3548608-3549019	0.0128999	0.990282	0.99484	0.99484	0.998968	0.025	1
chr6:3749942-3750354	0.0128999	0.990282	0.992862	0.998366	0.999398	0.025	1
chr19:4374107-4374363	0.0128999	0.990282	0.990282	0.99484	0.999656	0.025	1
chr19:4636307-4636453	0.990282	0.0128999	0.343395	0.998968	1	0.025	1
chr17:8218816-8219065	0.990282	0.0128999	0.0278638	0.0278638	0.0649295	0.025	1
chr5:14036065-14036643	0.0128999	0.990282	0.992862	0.99484	0.997506	0.025	1
chr16:23849197-23849511	0.0128999	0.990282	0.992862	0.996388	0.997506	0.025	1
chr8:29117595-29117998	0.990282	0.0128999	0.0278638	0.0534056	0.148779	0.025	1
chr22:31039768-31040500	0.0128999	0.990282	0.992862	0.998968	0.999914	0.025	1
chr19:34287209-34287298	0.990282	0.0128999	0.588493	0.999398	1	0.025	1
chr11:36615034-36615468	0.990282	0.0128999	0.0534056	0.343395	0.935071	0.025	1
chr6:36985586-36986143	0.990282	0.0128999	0.0350017	0.148779	0.689198	0.025	1
chr15:39742052-39742276	0.990282	0.0128999	0.0128999	0.0350017	0.411507	0.025	1
chr6:41204648-41205000	0.990282	0.0128999	0.0350017	0.689198	0.9871	0.025	1
chr7:47554331-47554806	0.990282	0.0128999	0.0128999	0.553406	0.999398	0.025	1
chr5:55007013-55007465	0.990282	0.0128999	0.0780014	0.482198	0.990282	0.025	1
chr14:59104624-59105015	0.990282	0.0128999	0.992862	1	1	0.025	1
chr17:57475968-57476430	0.990282	0.0128999	0.0435157	0.171311	0.446594	0.025	1
chr11:64400584-64400940	0.990282	0.0128999	0.0169419	0.27967	0.482198	0.025	1
chr17:78718954-78719421	0.990282	0.0128999	0.0169419	0.0350017	0.195648	0.025	1
chr15:85998711-85999094	0.990282	0.0128999	0.0350017	0.249914	0.935071	0.025	1
chr16:85591728-85592059	0.990282	0.0128999	0.148779	0.907035	0.996388	0.025	1
chr15:102345493-102345783	0.990282	0.0128999	0.0534056	0.343395	0.935071	0.025	1
chr12:122712374-122712820	0.990282	0.0128999	0.0278638	0.171311	0.446594	0.025	1
chr9:138171640-138171990	0.990282	0.0128999	0.0278638	0.109649	0.9871	0.025	1
chr7:137358554-137359105	0.990282	0.0128999	0.0350017	0.249914	0.828689	0.025	1
chr4:147577549-147577889	0.990282	0.0128999	0.0128999	0.0278638	0.128311	0.025	1
chr1:151886051-151886256	0.990282	0.0128999	0.0350017	0.249914	0.553406	0.025	1
chrX:153221741-153221961	0.990282	0.0128999	0.0435157	0.27967	0.804352	0.025	1
chr1:160681975-160682608	0.0128999	0.990282	0.997506	0.999828	1	0.025	1
chr1:169631154-169631738	0.990282	0.0128999	0.0278638	0.411507	0.778036	0.025	1
chr1:182025696-182025838	0.990282	0.0128999	0.0278638	0.482198	0.921999	0.025	1
chr1:144015037-144015433	0.990282	0.0128999	0.0649295	0.482198	0.983058	0.025	1
chr1:235107828-235108272	0.990282	0.0128999	0.0649295	0.828689	0.992862	0.025	1
chr2:239490486-239490892	0.990282	0.0128999	0.0169419	0.0929653	0.310802	0.025	1
chr7:2153990-2154323	0.999907	0.000196524	0.00468847	0.239096	0.996923	0.000343447	1
chr17:36874362-36875419	0.998961	0.00169973	0.0189633	0.304593	0.98805	0.0027873	1
chr1:231765035-231765250	0.00169973	0.998961	0.998961	0.998961	0.999532	0.0027873	1
chr5:448721-448981	0.0169419	0.9871	0.998366	0.999828	1	0.025	1
chr19:1161691-1161982	0.9871	0.0169419	0.0278638	0.221964	0.921999	0.025	1
chr11:2307974-2308401	0.0169419	0.9871	0.992862	0.998366	0.999656	0.025	1
chr19:5337165-5337277	0.0169419	0.9871	0.9871	0.9871	0.9871	0.025	1
chr16:6348659-6348858	0.9871	0.0169419	0.0929653	0.376935	0.804352	0.025	1
chr1:8403284-8403650	0.9871	0.0169419	0.0435157	0.148779	0.310802	0.025	1
chr2:8814994-8815612	0.9871	0.0169419	0.0278638	0.0780014	0.446594	0.025	1
chr19:12515367-12515742	0.9871	0.0169419	0.0649295	0.656605	0.9871	0.025	1
chr19:48796849-48797011	0.0169419	0.9871	0.992862	0.998366	0.999914	0.025	1
chr11:65090803-65091038	0.9871	0.0169419	0.0350017	0.221964	0.72033	0.025	1
chr16:74249697-74249859	0.9871	0.0169419	0.0278638	0.0780014	0.804352	0.025	1
chr8:98791358-98791524	0.9871	0.0169419	0.0534056	0.376935	0.890351	0.025	1
chr2:99735368-99735675	0.9871	0.0169419	0.0649295	0.27967	0.553406	0.025	1
chr13:100626800-100627003	0.9871	0.0169419	0.0435157	0.128311	0.343395	0.025	1
chr7:105646151-105646762	0.9871	0.0169419	0.0435157	0.310802	0.871689	0.025	1
chr13:114304367-114304715	0.9871	0.0169419	0.0278638	0.109649	0.750086	0.025	1
chr9:117267912-117268076	0.9871	0.0169419	0.249914	0.983058	0.998968	0.025	1
chr8:145853251-145853595	0.9871	0.0169419	0.0350017	0.343395	0.935071	0.025	1
chr1:156043646-156044142	0.9871	0.0169419	0.0435157	0.623065	0.983058	0.025	1
chr7:158782892-158783208	0.9871	0.0169419	0.0218438	0.482198	0.964998	0.025	1
chr1:161140051-161140426	0.9871	0.0169419	0.128311	0.623065	0.997506	0.025	1
chr1:175130038-175130245	0.9871	0.0169419	0.0780014	0.804352	0.999398	0.025	1
chr3:195576393-195577134	0.9871	0.0169419	0.0435157	0.310802	0.482198	0.025	1
chr1:231173878-231174200	0.9871	0.0169419	0.0218438	0.0780014	0.310802	0.025	1
chr10:7290397-7290625	0.999881	0.000247377	0.0046801	0.59195	0.999804	0.000343447	1
chr13:114076859-114077171	0.99871	0.00210087	0.0262122	0.375287	0.99389	0.0027873	1
chr19:52772946-52773316	0.998651	0.00216833	0.165632	0.996407	1	0.0027873	1
chr17:44061029-44061481	0.999986	3.6363e-05	0.000839927	0.243831	0.99815	4.42877e-05	1
chr3:52566839-52567202	0.00242808	0.998562	1	1	1	0.0027873	1
chr16:204913-205266	0.0218438	0.983058	0.992862	0.997506	0.998968	0.025	1
chr19:441806-442098	0.983058	0.0218438	0.0780014	0.689198	0.999398	0.025	1
chr5:964360-964651	0.0218438	0.983058	0.997506	1	1	0.025	1
chr5:1067988-1068248	0.983058	0.0218438	0.0649295	0.343395	0.956484	0.025	1
chr7:1934086-1934604	0.983058	0.0218438	0.0780014	0.72033	0.998366	0.025	1
chr19:4912043-4912431	0.0218438	0.983058	0.983058	0.983058	0.9871	0.025	1
chr19:5624064-5624263	0.983058	0.0218438	0.446594	0.999656	1	0.025	1
chr17:6559739-6560066	0.983058	0.0218438	0.0780014	0.907035	0.992862	0.025	1
chr18:8661811-8662037	0.983058	0.0218438	0.0278638	0.0350017	0.0649295	0.025	1
chrX:9916436-9916759	0.0218438	0.983058	0.990282	0.996388	0.997506	0.025	1
chr12:10270300-10270515	0.983058	0.0218438	0.109649	0.27967	0.956484	0.025	1
chr6:11324092-11324554	0.0218438	0.983058	0.990282	0.999656	1	0.025	1
chr1:12659941-12660191	0.983058	0.0218438	0.0534056	0.553406	0.972136	0.025	1
chr7:19186742-19187573	0.983058	0.0218438	0.0435157	0.109649	0.411507	0.025	1
chr13:27334669-27334995	0.983058	0.0218438	0.750086	0.999914	1	0.025	1
chr8:29033459-29033720	0.983058	0.0218438	0.0278638	0.195648	0.588493	0.025	1
chr16:30590763-30591164	0.983058	0.0218438	0.0350017	0.148779	0.588493	0.025	1
chr5:34586245-34586842	0.983058	0.0218438	0.0350017	0.128311	0.804352	0.025	1
chr17:36622699-36622943	0.983058	0.0218438	0.0929653	0.999656	1	0.025	1
chr7:44718222-44718646	0.983058	0.0218438	0.0780014	0.482198	0.9871	0.025	1
chr3:45649221-45649355	0.983058	0.0218438	0.0218438	0.0350017	0.109649	0.025	1
chr18:44038575-44038763	0.983058	0.0218438	0.0218438	0.0350017	0.0929653	0.025	1
chr15:48681083-48681464	0.983058	0.0218438	0.0350017	0.27967	0.871689	0.025	1
chr3:50408023-50408291	0.0218438	0.983058	0.983058	0.99484	0.999398	0.025	1
chr11:62209344-62209677	0.983058	0.0218438	0.0218438	0.171311	0.376935	0.025	1
chr15:72563293-72563474	0.983058	0.0218438	0.0780014	0.588493	0.964998	0.025	1
chr10:77168659-77168943	0.983058	0.0218438	0.828689	0.972136	0.996388	0.025	1
chr17:78814276-78814874	0.983058	0.0218438	0.0435157	0.553406	0.804352	0.025	1
chr17:79032705-79033022	0.983058	0.0218438	0.0780014	0.517802	0.946594	0.025	1
chr16:85236162-85236655	0.983058	0.0218438	0.0278638	0.0350017	0.0929653	0.025	1
chr16:86408406-86408672	0.983058	0.0218438	0.0534056	0.171311	0.656605	0.025	1
chr14:92041733-92041919	0.983058	0.0218438	0.0278638	0.0780014	0.411507	0.025	1
chr13:100608296-100608664	0.983058	0.0218438	0.0278638	0.0278638	0.0534056	0.025	1
chr7:107592316-107592670	0.983058	0.0218438	0.0534056	0.656605	0.998968	0.025	1
chr12:122019545-122019851	0.983058	0.0218438	0.0929653	0.446594	0.956484	0.025	1
chr12:122794004-122794264	0.983058	0.0218438	0.0929653	0.221964	0.851221	0.025	1
chr3:127172516-127172780	0.983058	0.0218438	0.0218438	0.0350017	0.0534056	0.025	1
chr12:133682981-133683563	0.983058	0.0218438	0.0350017	0.0780014	0.27967	0.025	1
chrX:153218181-153218451	0.983058	0.0218438	0.0435157	0.588493	0.935071	0.025	1
chr2:160605978-160606416	0.983058	0.0218438	0.0278638	0.0534056	0.27967	0.025	1
chr6:170713969-170714102	0.983058	0.0218438	0.0780014	0.343395	0.804352	0.025	1
chr2:188128541-188128822	0.983058	0.0218438	0.0278638	0.0350017	0.0649295	0.025	1
chr1:235043899-235044511	0.983058	0.0218438	0.0534056	0.411507	0.890351	0.025	1
chr16:74735296-74735775	0.00261189	0.998373	0.999302	0.999865	0.999965	0.0027873	1
chr14:101341005-101341434	0.00261189	0.998373	0.998752	0.999996	1	0.0027873	1
chr6:422828-423098	0.0278638	0.978156	0.983058	0.99484	0.997506	0.025	0
chr4:763993-764344	0.978156	0.0278638	0.0534056	0.171311	0.72033	0.025	0
chr6:1004027-1004329	0.978156	0.0278638	0.0780014	0.72033	0.935071	0.025	0
chr4:1298866-1299155	0.978156	0.0278638	0.0534056	0.249914	0.956484	0.025	0
chr6:1609330-1609993	0.978156	0.0278638	0.446594	0.998968	0.998968	0.025	0
chr1:2505783-2506203	0.0278638	0.978156	0.978156	0.983058	0.996388	0.025	0
chr12:3335548-3335615	0.978156	0.0278638	0.0435157	0.195648	0.588493	0.025	0
chr4:6567713-6568112	0.978156	0.0278638	0.0929653	0.921999	1	0.025	0
chr16:14622971-14623013	0.978156	0.0278638	0.0350017	0.0435157	0.128311	0.025	0
chr6:17033532-17033648	0.978156	0.0278638	0.0350017	0.343395	0.964998	0.025	0
chr1:19686897-19687303	0.978156	0.0278638	0.0278638	0.0350017	0.0780014	0.025	0
chr12:27485527-27485990	0.0278638	0.978156	1	1	1	0.025	0
chr1:28826565-28826923	0.978156	0.0278638	0.0278638	0.0534056	0.0780014	0.025	0
chr22:37654376-37654798	0.978156	0.0278638	0.0435157	0.0929653	0.376935	0.025	0
chr8:37597941-37598221	0.978156	0.0278638	0.128311	0.517802	0.9871	0.025	0
chr7:43665505-43665915	0.978156	0.0278638	0.0435157	0.128311	0.249914	0.025	0
chr21:46356700-46357058	0.978156	0.0278638	0.0649295	0.343395	0.750086	0.025	0
chr15:58600157-58600516	0.978156	0.0278638	0.0649295	0.109649	0.376935	0.025	0
chr14:62298532-62298784	0.978156	0.0278638	0.148779	0.588493	0.997506	0.025	0
chr12:66455445-66455746	0.978156	0.0278638	0.0350017	0.0350017	0.0435157	0.025	0
chr15:74987637-74987932	0.978156	0.0278638	0.109649	0.517802	0.983058	0.025	0
chr16:75143099-75143553	0.0278638	0.978156	0.978156	0.978156	0.983058	0.025	0
chr1:85356972-85357192	0.978156	0.0278638	0.0350017	0.310802	0.656605	0.025	0
chr14:93580610-93580834	0.978156	0.0278638	0.0780014	0.128311	0.553406	0.025	0
chr11:95723473-95723619	0.978156	0.0278638	0.0534056	0.0534056	0.0780014	0.025	0
chr5:102198309-102198509	0.978156	0.0278638	0.0435157	0.128311	0.482198	0.025	0
chr14:104866396-104866672	0.978156	0.0278638	0.0435157	0.27967	0.921999	0.025	0
chr11:118441009-118441215	0.978156	0.0278638	0.0435157	0.128311	0.482198	0.025	0
chr12:131437755-131437859	0.978156	0.0278638	0.27967	0.964998	1	0.025	0
chr5:159360728-159360964	0.0278638	0.978156	0.983058	0.99484	0.998366	0.025	0
chr2:173928056-173928216	0.978156	0.0278638	0.0435157	0.446594	0.964998	0.025	0
chr5:175786566-175786887	0.978156	0.0278638	0.0649295	0.171311	0.588493	0.025	0
chr1:182082521-182083088	0.978156	0.0278638	0.0435157	0.0534056	0.482198	0.025	0
chr3:187942773-187943238	0.978156	0.0278638	0.0534056	0.446594	0.990282	0.025	0
chr1:208508715-208509056	0.978156	0.0278638	0.0278638	0.0534056	0.128311	0.025	0
chr1:212464914-212465151	0.978156	0.0278638	0.0278638	0.0534056	0.171311	0.025	0
chr7:30544758-30545022	0.00040311	0.999803	1	1	1	0.000343447	0
chr6:710743-711015	0.972136	0.0350017	0.623065	0.996388	0.999656	0.025	0
chr5:1316580-1316997	0.0350017	0.972136	0.972136	0.978156	0.997506	0.025	0
chr11:1890679-1890960	0.0350017	0.972136	0.997506	1	1	0.025	0
chr11:1891514-1891743	0.0350017	0.972136	0.990282	0.999828	1	0.025	0
chr19:2507205-2507456	0.0350017	0.972136	0.972136	0.990282	0.99484	0.025	0
chr19:2700808-2701068	0.0350017	0.972136	0.992862	1	1	0.025	0
chr19:4051583-4052097	0.0350017	0.972136	0.972136	0.992862	0.992862	0.025	0
chr9:5509550-5510003	0.972136	0.0350017	0.0780014	0.446594	0.964998	0.025	0
chr10:6093059-6093516	0.0350017	0.972136	0.9871	0.996388	0.999828	0.025	0
chr6:7261641-7261953	0.972136	0.0350017	0.221964	0.946594	0.992862	0.025	0
chr19:13206813-13207387	0.0350017	0.972136	0.996388	1	1	0.025	0
chr19:18723969-18724573	0.972136	0.0350017	0.0780014	0.343395	0.871689	0.025	0
chr1:31710983-31711201	0.972136	0.0350017	0.0350017	0.0534056	0.195648	0.025	0
chr12:32138642-32139007	0.972136	0.0350017	0.109649	0.588493	0.978156	0.025	0
chr17:31967164-31967616	0.972136	0.0350017	0.0780014	0.221964	0.656605	0.025	0
chr7:34058843-34059448	0.972136	0.0350017	0.0435157	0.0929653	0.623065	0.025	0
chr21:37949913-37950113	0.972136	0.0350017	0.0435157	0.171311	0.689198	0.025	0
chr4:38145487-38145853	0.972136	0.0350017	0.0534056	0.171311	0.376935	0.025	0
chr22:41813978-41814370	0.972136	0.0350017	0.0929653	0.343395	0.964998	0.025	0
chr21:46270351-46271137	0.972136	0.0350017	0.0534056	0.171311	0.446594	0.025	0
chr15:45674097-45674455	0.972136	0.0350017	0.0780014	0.446594	0.972136	0.025	0
chr21:47012362-47013312	0.972136	0.0350017	0.221964	0.9871	1	0.025	0
chr21:47714985-47715778	0.0350017	0.972136	0.972136	0.992862	0.998366	0.025	0
chr19:47991136-47991432	0.0350017	0.972136	0.983058	0.992862	0.997506	0.025	0
chr19:48389800-48390232	0.972136	0.0350017	0.0350017	0.0534056	0.195648	0.025	0
chr12:50458979-50459343	0.972136	0.0350017	0.0649295	0.656605	0.992862	0.025	0
chr1:60224001-60224338	0.972136	0.0350017	0.0780014	0.411507	0.871689	0.025	0
chr10:63424321-63424757	0.972136	0.0350017	0.0929653	0.376935	0.689198	0.025	0
chr7:65671447-65671646	0.972136	0.0350017	0.0350017	0.0534056	0.517802	0.025	0
chr14:69867699-69867908	0.972136	0.0350017	0.0534056	0.171311	0.828689	0.025	0
chr17:76130424-76130669	0.972136	0.0350017	0.0534056	0.0534056	0.148779	0.025	0
chr16:89251364-89251638	0.972136	0.0350017	0.0435157	0.0534056	0.376935	0.025	0
chr2:97489270-97489589	0.972136	0.0350017	0.128311	0.72033	0.998366	0.025	0
chr7:101427700-101428148	0.0350017	0.972136	0.9871	0.998968	0.998968	0.025	0
chr8:118896239-118896376	0.0350017	0.972136	0.972136	0.983058	0.997506	0.025	0
chr7:151149763-151149963	0.972136	0.0350017	0.0780014	0.921999	0.999914	0.025	0
chr3:185200107-185200435	0.972136	0.0350017	0.0534056	0.128311	0.446594	0.025	0
chr2:235319866-235319980	0.972136	0.0350017	0.0534056	0.221964	0.804352	0.025	0
chr7:3186613-3187007	0.00395802	0.997679	1	1	1	0.0027873	0
chr6:33280022-33280183	0.999766	0.000509244	0.000509244	0.00135871	0.00601241	0.000343447	0
chr5:54106-54289	0.997335	0.00413992	0.474365	0.982897	0.999984	0.0027873	0
chr6:10403986-10404483	0.997546	0.00416273	0.0664317	0.9814	0.994808	0.0027873	0
chr9:35603990-35604625	0.997011	0.00464502	0.168843	0.982929	1	0.0027873	0
chr7:171573-171794	0.964998	0.0435157	0.0649295	0.221964	0.553406	0.025	0
chr7:209916-210076	0.0435157	0.964998	0.9871	0.999828	1	0.025	0
chr19:1632932-1633211	0.964998	0.0435157	0.148779	0.851221	0.998968	0.025	0
chr1:2109055-2109268	0.0435157	0.964998	0.9871	0.999656	1	0.025	0
chr19:3344210-3344470	0.0435157	0.964998	0.972136	0.978156	0.990282	0.025	0
chr19:5139349-5139615	0.964998	0.0435157	0.804352	0.999828	1	0.025	0
chr12:6645266-6645541	0.0435157	0.964998	0.978156	0.978156	0.992862	0.025	0
chr2:8289345-8289699	0.964998	0.0435157	0.109649	0.446594	0.99484	0.025	0
chr6:11393475-11393769	0.0435157	0.964998	0.972136	0.983058	0.990282	0.025	0
chr16:11771621-11772283	0.964998	0.0435157	0.109649	0.588493	0.9871	0.025	0
chr19:13248828-13249066	0.964998	0.0435157	0.128311	0.656605	0.990282	0.025	0
chr10:14647482-14647830	0.964998	0.0435157	0.109649	0.128311	0.310802	0.025	0
chr6:16712789-16713613	0.0435157	0.964998	0.998366	1	1	0.025	0
chr20:23620993-23621180	0.964998	0.0435157	0.0649295	0.343395	0.804352	0.025	0
chr4:24473226-24473637	0.964998	0.0435157	0.109649	0.851221	0.921999	0.025	0
chr16:27338228-27338695	0.0435157	0.964998	0.978156	0.9871	0.990282	0.025	0
chr6:30683802-30684136	0.964998	0.0435157	0.310802	0.999828	1	0.025	0
chr9:34986456-34986970	0.0435157	0.964998	0.972136	0.978156	0.992862	0.025	0
chr21:41554848-41555706	0.964998	0.0435157	0.0435157	0.148779	0.656605	0.025	0
chr22:40743643-40743880	0.964998	0.0435157	0.249914	0.972136	1	0.025	0
chrX:46429334-46429687	0.964998	0.0435157	0.128311	0.482198	0.956484	0.025	0
chr8:49494377-49494549	0.964998	0.0435157	0.553406	0.999914	1	0.025	0
chr16:55901941-55902262	0.964998	0.0435157	0.0929653	0.623065	0.99484	0.025	0
chr8:57817192-57817406	0.964998	0.0435157	0.0649295	0.171311	0.249914	0.025	0
chr12:57917334-57917971	0.0435157	0.964998	0.978156	0.996388	0.998968	0.025	0
chr11:60489518-60489675	0.964998	0.0435157	0.0780014	0.249914	0.446594	0.025	0
chr14:62519453-62519793	0.964998	0.0435157	0.171311	0.750086	0.990282	0.025	0
chr14:72177146-72177468	0.964998	0.0435157	0.0929653	0.221964	0.482198	0.025	0
chr7:73039654-73039943	0.964998	0.0435157	0.148779	0.446594	0.890351	0.025	0
chr5:87991260-87991444	0.964998	0.0435157	0.0534056	0.0929653	0.195648	0.025	0
chr16:89621930-89622405	0.964998	0.0435157	0.109649	0.588493	0.978156	0.025	0
chr9:94903005-94903203	0.0435157	0.964998	0.992862	1	1	0.025	0
chr2:99439396-99439670	0.964998	0.0435157	0.0534056	0.221964	0.343395	0.025	0
chr14:100200633-100201467	0.0435157	0.964998	0.978156	0.998366	1	0.025	0
chr14:101419098-101419329	0.964998	0.0435157	0.0534056	0.171311	0.446594	0.025	0
chr8:102514585-102514742	0.964998	0.0435157	0.0649295	0.128311	0.249914	0.025	0
chr6:107021877-107022209	0.964998	0.0435157	0.148779	0.623065	0.999398	0.025	0
chr1:110476413-110476759	0.0435157	0.964998	0.978156	0.996388	0.998968	0.025	0
chr2:114400673-114401162	0.964998	0.0435157	0.0780014	0.517802	0.99484	0.025	0
chr2:119604622-119604839	0.964998	0.0435157	0.0929653	0.27967	0.72033	0.025	0
chr10:122609973-122610298	0.964998	0.0435157	0.0780014	0.109649	0.310802	0.025	0
chr11:121319614-121319953	0.964998	0.0435157	0.0929653	0.446594	0.990282	0.025	0
chr12:124066784-124067178	0.0435157	0.964998	0.964998	0.983058	0.99484	0.025	0
chr6:138747713-138747907	0.964998	0.0435157	0.128311	0.750086	0.997506	0.025	0
chr1:146551593-146551800	0.964998	0.0435157	0.0929653	0.623065	0.871689	0.025	0
chr6:166778403-166778655	0.964998	0.0435157	0.109649	0.195648	0.482198	0.025	0
chr5:169805497-169805608	0.964998	0.0435157	0.148779	0.72033	0.871689	0.025	0
chr5:171594905-171595187	0.964998	0.0435157	0.0435157	0.249914	0.983058	0.025	0
chr1:202130803-202131026	0.0435157	0.964998	0.978156	0.998366	0.999828	0.025	0
chr1:203266230-203266462	0.964998	0.0435157	0.128311	0.517802	0.964998	0.025	0
chr1:204042920-204043380	0.964998	0.0435157	0.27967	0.946594	0.972136	0.025	0
chr1:229476891-229477139	0.0435157	0.964998	0.964998	0.997506	0.999398	0.025	0
chr2:232242712-232243070	0.0435157	0.964998	0.972136	0.9871	0.997506	0.025	0
chr2:232388277-232388381	0.0435157	0.964998	0.972136	0.99484	0.999828	0.025	0
chr2:240212673-240212854	0.964998	0.0435157	0.128311	0.623065	0.99484	0.025	0
chr2:240002076-240002365	0.996703	0.00506853	0.00892534	0.217276	0.82438	0.0027873	0
chr20:44574689-44575120	0.00562662	0.996344	0.998514	0.9999	1	0.0027873	0
chr7:1314021-1314427	0.956484	0.0534056	0.0649295	0.128311	0.343395	0.025	0
chr19:1284432-1284855	0.0534056	0.956484	0.956484	0.964998	0.983058	0.025	0
chr11:1430777-1431082	0.956484	0.0534056	0.0649295	0.171311	0.656605	0.025	0
chr19:1522879-1523111	0.956484	0.0534056	0.0534056	0.0534056	0.0929653	0.025	0
chr16:2056831-2056954	0.956484	0.0534056	0.0534056	0.0534056	0.148779	0.025	0
chr19:2168890-2169463	0.0534056	0.956484	0.983058	0.99484	0.996388	0.025	0
chr17:9725297-9725717	0.956484	0.0534056	0.0780014	0.249914	0.689198	0.025	0
chr1:12303910-12304728	0.0534056	0.956484	0.972136	0.990282	0.999398	0.025	0
chr12:12762440-12762909	0.956484	0.0534056	0.0780014	0.0929653	0.310802	0.025	0
chr4:15150896-15151243	0.956484	0.0534056	0.148779	0.411507	0.921999	0.025	0
chr4:24472839-24473185	0.956484	0.0534056	0.221964	0.553406	0.890351	0.025	0
chr7:28232344-28232729	0.956484	0.0534056	0.0649295	0.310802	0.72033	0.025	0
chr4:30720527-30721069	0.956484	0.0534056	0.148779	0.446594	0.804352	0.025	0
chr5:34710158-34710417	0.956484	0.0534056	0.128311	0.195648	0.446594	0.025	0
chr17:34430217-34430444	0.956484	0.0534056	0.128311	0.623065	0.978156	0.025	0
chr19:37647513-37647804	0.956484	0.0534056	0.0649295	0.128311	0.411507	0.025	0
chr7:42967350-42968325	0.956484	0.0534056	0.0649295	0.171311	0.376935	0.025	0
chr7:50485843-50486399	0.956484	0.0534056	0.553406	0.998366	1	0.025	0
chr8:51528153-51528508	0.956484	0.0534056	0.0534056	0.195648	0.482198	0.025	0
chr10:52502620-52503307	0.956484	0.0534056	0.128311	0.553406	0.921999	0.025	0
chr12:63038228-63038496	0.956484	0.0534056	0.195648	0.804352	0.998968	0.025	0
chr8:70749624-70750155	0.956484	0.0534056	0.109649	0.376935	0.446594	0.025	0
chr15:70736709-70736919	0.956484	0.0534056	0.221964	0.778036	0.99484	0.025	0
chr8:73920470-73920668	0.956484	0.0534056	0.0534056	0.0929653	0.171311	0.025	0
chr7:73101271-73101570	0.956484	0.0534056	0.0780014	0.376935	0.890351	0.025	0
chr2:74287308-74287630	0.956484	0.0534056	0.0929653	0.195648	0.310802	0.025	0
chr14:75073915-75074312	0.0534056	0.956484	0.964998	0.983058	0.9871	0.025	0
chr16:85819175-85819548	0.956484	0.0534056	0.148779	0.588493	0.9871	0.025	0
chr16:87991515-87991930	0.956484	0.0534056	0.0929653	0.72033	0.998366	0.025	0
chr16:88767672-88768071	0.0534056	0.956484	0.999656	1	1	0.025	0
chr12:94529450-94530082	0.956484	0.0534056	0.109649	0.411507	0.935071	0.025	0
chr9:101868969-101869404	0.956484	0.0534056	0.0929653	0.171311	0.171311	0.025	0
chr15:100513829-100514024	0.956484	0.0534056	0.0649295	0.221964	0.964998	0.025	0
chr15:102281816-102282103	0.956484	0.0534056	0.0649295	0.171311	0.376935	0.025	0
chr6:106497172-106497674	0.0534056	0.956484	0.956484	0.978156	0.998968	0.025	0
chr12:112306315-112306956	0.956484	0.0534056	0.0534056	0.195648	0.517802	0.025	0
chr11:116722949-116723156	0.0534056	0.956484	0.964998	0.992862	0.992862	0.025	0
chr3:122235066-122235283	0.956484	0.0534056	0.128311	0.310802	0.750086	0.025	0
chr6:139098408-139098807	0.956484	0.0534056	0.0780014	0.689198	0.964998	0.025	0
chr7:148963786-148964126	0.0534056	0.956484	0.964998	0.999656	1	0.025	0
chr5:148882807-148883000	0.956484	0.0534056	0.148779	0.27967	0.72033	0.025	0
chr6:159692462-159693032	0.956484	0.0534056	0.0534056	0.128311	0.750086	0.025	0
chr1:160647533-160648838	0.956484	0.0534056	0.0649295	0.310802	0.72033	0.025	0
chr1:207070493-207070808	0.956484	0.0534056	0.0780014	0.656605	0.956484	0.025	0
chr2:394419-394640	0.00615334	0.995943	0.997967	0.999949	1	0.0027873	0
chr11:64405311-64405792	0.999546	0.000839729	0.00211906	0.0707347	0.449712	0.000343447	0
chr2:393940-394227	0.0649295	0.946594	0.956484	0.964998	0.9871	0.025	0
chr1:996286-996475	0.946594	0.0649295	0.0649295	0.109649	0.978156	0.025	0
chr7:2609073-2609237	0.946594	0.0649295	0.148779	0.828689	0.999398	0.025	0
chr18:3015218-3015499	0.0649295	0.946594	0.972136	0.992862	0.992862	0.025	0
chr7:4804428-4804808	0.946594	0.0649295	0.128311	0.411507	0.890351	0.025	0
chr6:6002214-6002567	0.946594	0.0649295	0.310802	0.517802	0.921999	0.025	0
chr6:14777936-14778195	0.946594	0.0649295	0.195648	0.978156	1	0.025	0
chr4:16228484-16228643	0.0649295	0.946594	0.992862	0.999656	1	0.025	0
chr1:21977300-21978178	0.946594	0.0649295	0.0649295	0.128311	0.343395	0.025	0
chr5:34006626-34007165	0.946594	0.0649295	0.27967	0.998366	1	0.025	0
chr19:36891198-36891544	0.946594	0.0649295	0.148779	0.553406	0.871689	0.025	0
chr22:37954452-37955006	0.946594	0.0649295	0.195648	0.72033	0.990282	0.025	0
chr17:36631880-36633180	0.0649295	0.946594	0.964998	0.9871	0.997506	0.025	0
chr19:45930809-45931142	0.946594	0.0649295	0.935071	1	1	0.025	0
chr10:45941334-45941393	0.946594	0.0649295	0.128311	0.656605	0.997506	0.025	0
chr19:48247645-48247786	0.946594	0.0649295	0.128311	0.411507	0.921999	0.025	0
chr16:67379520-67380101	0.946594	0.0649295	0.0780014	0.27967	0.804352	0.025	0
chr17:66131800-66131895	0.946594	0.0649295	0.221964	0.72033	0.890351	0.025	0
chr3:71542619-71542890	0.946594	0.0649295	0.0649295	0.128311	0.221964	0.025	0
chr17:70722971-70723326	0.0649295	0.946594	0.998366	1	1	0.025	0
chr17:74875090-74875713	0.946594	0.0649295	0.109649	0.148779	0.343395	0.025	0
chr17:75212764-75213137	0.946594	0.0649295	0.171311	0.689198	0.871689	0.025	0
chr16:81726815-81727047	0.946594	0.0649295	0.148779	0.623065	0.999398	0.025	0
chr16:89132923-89133154	0.946594	0.0649295	0.171311	0.907035	0.999914	0.025	0
chr12:89923507-89923995	0.0649295	0.946594	0.956484	0.978156	0.983058	0.025	0
chr9:96108368-96108510	0.946594	0.0649295	0.0929653	0.249914	0.553406	0.025	0
chr9:96716948-96717204	0.946594	0.0649295	0.0929653	0.656605	0.992862	0.025	0
chr6:111197414-111197790	0.946594	0.0649295	0.482198	1	1	0.025	0
chrX:119029737-119030100	0.946594	0.0649295	0.0780014	0.553406	0.990282	0.025	0
chr8:128852489-128852744	0.946594	0.0649295	0.0649295	0.109649	0.221964	0.025	0
chr9:140130062-140130349	0.946594	0.0649295	0.0780014	0.0929653	0.0929653	0.025	0
chr6:138408946-138409147	0.946594	0.0649295	0.376935	0.828689	0.999398	0.025	0
chr3:149051373-149051698	0.946594	0.0649295	0.109649	0.195648	0.343395	0.025	0
chr2:175752930-175754128	0.946594	0.0649295	0.148779	0.411507	0.871689	0.025	0
chr1:226924967-226925094	0.946594	0.0649295	0.128311	0.907035	0.998968	0.025	0
chr1:236246564-236246951	0.946594	0.0649295	0.0929653	0.249914	0.72033	0.025	0
chr16:70484927-70485379	0.995052	0.0074378	0.00909843	0.0133287	0.0305221	0.0027873	0
chr16:2029731-2030161	0.999507	0.000917554	0.00161952	0.0111043	0.0759639	0.000343447	0
chr12:132921927-132922322	0.994809	0.00772734	0.0473848	0.920723	0.998661	0.0027873	0
chr5:1107457-1108188	0.00101728	0.999444	0.999986	1	1	0.000343447	0
chr7:667059-667474	0.935071	0.0780014	0.27967	0.778036	0.978156	0.025	0
chr8:11225349-11225500	0.935071	0.0780014	0.0780014	0.249914	0.623065	0.025	0
chr19:13264273-13264342	0.0780014	0.935071	0.999398	1	1	0.025	0
chr19:18705216-18705421	0.0780014	0.935071	0.999398	1	1	0.025	0
chr1:21970325-21970688	0.0780014	0.935071	0.946594	0.990282	0.999828	0.025	0
chr1:23504574-23504797	0.935071	0.0780014	0.128311	0.623065	0.978156	0.025	0
chr5:35860080-35860383	0.935071	0.0780014	0.128311	0.553406	0.998366	0.025	0
chr13:41626385-41626775	0.935071	0.0780014	0.171311	0.411507	0.964998	0.025	0
chr8:42234837-42235030	0.935071	0.0780014	0.0780014	0.0929653	0.411507	0.025	0
chr6:43969787-43970116	0.935071	0.0780014	0.376935	0.689198	0.828689	0.025	0
chr21:47011974-47012249	0.0780014	0.935071	0.956484	0.972136	0.996388	0.025	0
chr21:47881116-47881558	0.935071	0.0780014	0.148779	0.411507	0.851221	0.025	0
chr17:47075713-47075827	0.935071	0.0780014	0.310802	0.689198	0.998366	0.025	0
chr19:50080261-50080695	0.935071	0.0780014	0.343395	0.972136	0.999914	0.025	0
chr14:69662214-69662453	0.935071	0.0780014	0.0780014	0.343395	0.804352	0.025	0
chr17:72364404-72364882	0.0780014	0.935071	0.946594	0.972136	0.99484	0.025	0
chr17:73314288-73314472	0.935071	0.0780014	0.195648	0.871689	0.998968	0.025	0
chr5:77188806-77189201	0.935071	0.0780014	0.195648	0.72033	0.998366	0.025	0
chr17:78791705-78792062	0.935071	0.0780014	0.128311	0.623065	0.9871	0.025	0
chr5:82515759-82516117	0.935071	0.0780014	0.148779	0.343395	0.588493	0.025	0
chr16:88022520-88023343	0.935071	0.0780014	0.249914	0.656605	0.828689	0.025	0
chr14:90237865-90238163	0.935071	0.0780014	0.0780014	0.128311	0.310802	0.025	0
chr14:90845283-90845880	0.935071	0.0780014	0.171311	0.588493	0.778036	0.025	0
chr8:126291588-126291909	0.935071	0.0780014	0.171311	0.411507	0.871689	0.025	0
chr9:131156855-131157286	0.0780014	0.935071	0.972136	0.998968	0.999828	0.025	0
chr9:132246851-132247467	0.935071	0.0780014	0.128311	0.72033	0.998968	0.025	0
chr8:143485325-143485604	0.935071	0.0780014	0.0780014	0.0929653	0.171311	0.025	0
chr6:168477549-168477770	0.935071	0.0780014	0.195648	0.871689	0.999398	0.025	0
chr1:229524646-229524858	0.935071	0.0780014	0.0929653	0.249914	0.553406	0.025	0
chr2:236300907-236301628	0.935071	0.0780014	0.195648	0.956484	0.999914	0.025	0
chr2:236771974-236772134	0.935071	0.0780014	0.128311	0.376935	0.828689	0.025	0
chr9:138881744-138882322	0.00892534	0.993991	0.996888	0.998041	0.999793	0.0027873	0
chr2:26481021-26481435	0.993743	0.00923791	0.0302639	0.374875	0.985463	0.0027873	0
chr15:58844130-58844524	0.993635	0.0093767	0.0093767	0.011272	0.0306213	0.0027873	0
chr19:573435-573573	0.0929653	0.921999	0.972136	0.999656	1	0.025	0
chr19:935000-935434	0.921999	0.0929653	0.148779	0.249914	0.588493	0.025	0
chr1:940674-940927	0.0929653	0.921999	0.997506	0.999398	1	0.025	0
chr1:2103582-2103824	0.921999	0.0929653	0.195648	0.778036	0.997506	0.025	0
chr16:2787271-2787471	0.921999	0.0929653	0.195648	0.553406	0.983058	0.025	0
chr7:5635122-5635815	0.0929653	0.921999	0.946594	0.964998	0.990282	0.025	0
chr3:8570774-8571047	0.921999	0.0929653	0.128311	0.623065	0.935071	0.025	0
chr18:11947272-11947720	0.0929653	0.921999	0.990282	1	1	0.025	0
chr5:14673288-14673358	0.921999	0.0929653	0.148779	0.778036	0.999828	0.025	0
chr6:24743752-24743970	0.921999	0.0929653	0.171311	0.411507	0.964998	0.025	0
chr1:42794250-42794549	0.921999	0.0929653	0.0929653	0.221964	0.411507	0.025	0
chr1:44820030-44820143	0.921999	0.0929653	0.148779	0.828689	0.998366	0.025	0
chr19:46517495-46517875	0.921999	0.0929653	0.171311	0.517802	0.935071	0.025	0
chr16:48644742-48645055	0.921999	0.0929653	0.148779	0.249914	0.689198	0.025	0
chr11:57313492-57314197	0.921999	0.0929653	0.148779	0.553406	0.998366	0.025	0
chr12:57940329-57940468	0.921999	0.0929653	0.517802	0.972136	0.992862	0.025	0
chr12:58029756-58030212	0.921999	0.0929653	0.0929653	0.148779	0.411507	0.025	0
chr11:63066349-63066695	0.921999	0.0929653	0.376935	0.946594	0.983058	0.025	0
chr15:63831512-63831863	0.921999	0.0929653	0.310802	0.890351	0.978156	0.025	0
chr17:64302615-64302713	0.921999	0.0929653	0.109649	0.171311	0.343395	0.025	0
chr10:72609430-72611039	0.921999	0.0929653	0.27967	0.871689	0.998366	0.025	0
chr16:72992417-72992668	0.0929653	0.921999	0.9871	0.999398	1	0.025	0
chr2:74348090-74348512	0.921999	0.0929653	0.109649	0.195648	0.376935	0.025	0
chr17:73110581-73111052	0.921999	0.0929653	0.935071	0.999828	1	0.025	0
chr15:78634787-78635498	0.921999	0.0929653	0.27967	0.72033	0.990282	0.025	0
chr16:88624352-88624835	0.921999	0.0929653	0.128311	0.517802	0.964998	0.025	0
chr16:89555118-89555742	0.0929653	0.921999	0.9871	0.997506	1	0.025	0
chr3:112067412-112067473	0.921999	0.0929653	0.109649	0.171311	0.482198	0.025	0
chr12:114235840-114235949	0.921999	0.0929653	0.148779	0.27967	0.446594	0.025	0
chr12:120541199-120541524	0.921999	0.0929653	0.221964	0.828689	0.999656	0.025	0
chr8:130276386-130276579	0.0929653	0.921999	0.978156	0.996388	1	0.025	0
chr6:132271960-132272282	0.921999	0.0929653	0.195648	0.804352	0.964998	0.025	0
chr5:132793954-132794448	0.921999	0.0929653	0.517802	0.996388	1	0.025	0
chr5:139362148-139362438	0.921999	0.0929653	0.0929653	0.446594	0.890351	0.025	0
chr6:151687903-151688077	0.921999	0.0929653	0.171311	0.482198	0.804352	0.025	0
chr4:160025003-160025225	0.921999	0.0929653	0.990282	1	1	0.025	0
chr6:166401872-166402010	0.921999	0.0929653	0.27967	0.956484	0.99484	0.025	0
chr2:197962374-197962685	0.921999	0.0929653	0.128311	0.411507	0.778036	0.025	0
chr1:204224128-204224234	0.921999	0.0929653	0.195648	0.310802	0.72033	0.025	0
chr2:242500464-242500690	0.921999	0.0929653	0.128311	0.195648	0.588493	0.025	0
chr14:77965826-77966886	0.999311	0.00130729	0.00352315	0.0245969	0.334058	0.000343447	0
chr20:23011991-23012737	0.992562	0.0108696	0.0594906	0.910444	1	0.0027873	0
chr17:7284288-7284434	0.99919	0.00145783	0.196047	0.937953	0.999655	0.000343447	0
chr4:10118426-10118934	0.999204	0.00146497	0.999629	1	1	0.000343447	0
chr11:2029647-2030025	0.907035	0.109649	0.343395	0.890351	0.999656	0.025	0
chr19:2059605-2060166	0.907035	0.109649	0.128311	0.343395	0.890351	0.025	0
chr19:2489252-2489452	0.907035	0.109649	0.946594	1	1	0.025	0
chr4:3487135-3487286	0.109649	0.907035	0.983058	0.998366	0.998968	0.025	0
chr6:4317323-4317797	0.907035	0.109649	0.249914	0.446594	0.750086	0.025	0
chr5:6450013-6450527	0.109649	0.907035	0.907035	0.946594	0.964998	0.025	0
chr11:9010394-9010628	0.907035	0.109649	0.195648	0.656605	0.998968	0.025	0
chr19:14584480-14584893	0.907035	0.109649	0.109649	0.195648	0.411507	0.025	0
chr19:17329349-17330200	0.907035	0.109649	0.249914	0.623065	0.992862	0.025	0
chr17:17655823-17656026	0.109649	0.907035	0.998968	1	1	0.025	0
chr22:19555044-19555331	0.907035	0.109649	0.195648	0.588493	0.992862	0.025	0
chr8:22877729-22877949	0.907035	0.109649	0.171311	0.446594	0.890351	0.025	0
chr6:25815764-25815889	0.907035	0.109649	0.128311	0.221964	0.446594	0.025	0
chr7:28214934-28215184	0.907035	0.109649	0.27967	0.964998	1	0.025	0
chr2:29034020-29034155	0.907035	0.109649	0.109649	0.128311	0.148779	0.025	0
chrX:39870868-39871069	0.907035	0.109649	0.109649	0.148779	0.482198	0.025	0
chr1:42380266-42380548	0.907035	0.109649	0.128311	0.195648	0.411507	0.025	0
chr19:44812761-44813024	0.907035	0.109649	0.171311	0.482198	0.972136	0.025	0
chr21:46239248-46239979	0.907035	0.109649	0.310802	0.828689	0.978156	0.025	0
chr7:47749217-47749572	0.907035	0.109649	0.376935	0.992862	1	0.025	0
chr11:48124347-48124752	0.109649	0.907035	0.946594	0.990282	0.998968	0.025	0
chr22:50703711-50704101	0.907035	0.109649	0.221964	0.623065	0.990282	0.025	0
chr7:50529322-50529601	0.907035	0.109649	0.221964	0.343395	0.517802	0.025	0
chr19:55341702-55342004	0.907035	0.109649	0.128311	0.517802	0.946594	0.025	0
chr15:65670048-65670413	0.907035	0.109649	0.72033	0.998968	0.998968	0.025	0
chr15:67701478-67701894	0.907035	0.109649	0.128311	0.343395	0.656605	0.025	0
chr2:69252779-69253150	0.907035	0.109649	0.109649	0.148779	0.623065	0.025	0
chr10:73417711-73418002	0.907035	0.109649	0.109649	0.128311	0.221964	0.025	0
chr11:72142313-72142479	0.907035	0.109649	0.109649	0.221964	0.588493	0.025	0
chr4:78432561-78433015	0.907035	0.109649	0.171311	0.310802	0.956484	0.025	0
chr2:88124712-88125000	0.907035	0.109649	0.171311	0.482198	0.907035	0.025	0
chr10:101842700-101843131	0.907035	0.109649	0.128311	0.249914	0.656605	0.025	0
chr12:117486846-117486980	0.109649	0.907035	0.946594	0.99484	0.999828	0.025	0
chr10:125299120-125299290	0.907035	0.109649	0.128311	0.171311	0.482198	0.025	0
chr12:133755493-133755913	0.907035	0.109649	0.343395	0.978156	1	0.025	0
chr9:137407705-137408001	0.907035	0.109649	0.148779	0.411507	0.750086	0.025	0
chr9:140178134-140178627	0.907035	0.109649	0.171311	0.553406	0.935071	0.025	0
chr1:160737660-160738021	0.907035	0.109649	0.221964	0.828689	0.999828	0.025	0
chr1:167487496-167487745	0.109649	0.907035	0.9871	1	1	0.025	0
chr1:205196676-205196849	0.109649	0.907035	0.998968	1	1	0.025	0
chr1:210000631-210001057	0.109649	0.907035	0.956484	0.972136	0.99484	0.025	0
chr2:241814966-241815105	0.907035	0.109649	0.195648	0.517802	0.946594	0.025	0
chr8:29210053-29210486	0.991307	0.0126538	0.052308	0.219565	0.423341	0.0027873	0
chr17:79031600-79031724	0.991075	0.0129257	0.0689243	0.800937	0.999945	0.0027873	0
chr17:46719809-46720202	0.999099	0.00161952	0.00567849	0.0918981	0.724753	0.000343447	0
chr20:464006-464087	0.990902	0.0131614	0.0703494	0.550971	0.992674	0.0027873	0
chr16:15710874-15711312	0.990762	0.0133287	0.139473	0.86154	0.999847	0.0027873	0
chr5:1315881-1316390	0.0135051	0.990623	0.993635	0.994809	0.995781	0.0027873	0
chr2:314324-314661	0.890351	0.128311	0.27967	0.851221	0.999828	0.025	0
chr7:1586061-1586411	0.890351	0.128311	0.249914	0.689198	0.935071	0.025	0
chr17:1944013-1944260	0.890351	0.128311	0.310802	0.851221	0.999656	0.025	0
chr7:2609489-2609849	0.890351	0.128311	0.221964	0.964998	1	0.025	0
chr11:2941189-2941623	0.890351	0.128311	0.310802	0.804352	0.990282	0.025	0
chr4:3295600-3295901	0.890351	0.128311	0.128311	0.221964	0.446594	0.025	0
chr19:3687831-3687892	0.890351	0.128311	0.171311	0.310802	0.343395	0.025	0
chr19:7196759-7197135	0.890351	0.128311	0.128311	0.171311	0.310802	0.025	0
chr8:8789893-8790425	0.890351	0.128311	0.148779	0.343395	0.656605	0.025	0
chr18:12777545-12777687	0.890351	0.128311	0.128311	0.148779	0.148779	0.025	0
chr19:13006164-13006992	0.890351	0.128311	0.171311	0.588493	0.946594	0.025	0
chr1:17820875-17821241	0.890351	0.128311	0.689198	1	1	0.025	0
chr22:21126836-21127064	0.890351	0.128311	0.343395	0.828689	0.998968	0.025	0
chr8:22499713-22500144	0.890351	0.128311	0.343395	0.778036	0.992862	0.025	0
chr1:25687761-25688275	0.890351	0.128311	0.310802	0.828689	0.997506	0.025	0
chr1:26943019-26943510	0.890351	0.128311	0.249914	0.553406	0.907035	0.025	0
chr8:29205438-29205845	0.890351	0.128311	0.128311	0.249914	0.411507	0.025	0
chr22:30951254-30951398	0.890351	0.128311	0.171311	0.517802	0.907035	0.025	0
chr21:31963836-31964193	0.890351	0.128311	0.343395	0.623065	0.778036	0.025	0
chr22:31674477-31674610	0.890351	0.128311	0.99484	1	1	0.025	0
chr1:33647882-33648114	0.890351	0.128311	0.411507	0.871689	0.921999	0.025	0
chr22:37254279-37254482	0.890351	0.128311	0.27967	0.804352	0.997506	0.025	0
chr5:37771922-37772342	0.890351	0.128311	0.249914	0.482198	0.72033	0.025	0
chr7:43692379-43692671	0.890351	0.128311	0.171311	0.482198	0.907035	0.025	0
chr6:43997220-43997518	0.890351	0.128311	0.310802	0.778036	0.978156	0.025	0
chr21:47334021-47334140	0.890351	0.128311	0.310802	0.851221	0.999398	0.025	0
chr3:52156557-52156796	0.128311	0.890351	0.935071	0.978156	0.997506	0.025	0
chr4:55795338-55796081	0.890351	0.128311	0.171311	0.343395	0.778036	0.025	0
chr3:57125474-57125634	0.890351	0.128311	0.148779	0.411507	0.623065	0.025	0
chr11:58734940-58735453	0.890351	0.128311	0.171311	0.27967	0.750086	0.025	0
chr17:78807844-78808146	0.890351	0.128311	0.411507	0.851221	0.998366	0.025	0
chr16:81591370-81592024	0.890351	0.128311	0.343395	0.890351	0.999828	0.025	0
chr15:89420909-89421251	0.128311	0.890351	0.997506	1	1	0.025	0
chr16:89455030-89455565	0.128311	0.890351	0.921999	0.992862	0.999656	0.025	0
chr8:104132498-104133151	0.128311	0.890351	0.907035	0.921999	0.972136	0.025	0
chr13:114239904-114240031	0.128311	0.890351	0.890351	0.935071	0.983058	0.025	0
chr13:114251385-114251591	0.890351	0.128311	0.249914	0.553406	0.956484	0.025	0
chr3:122380013-122380173	0.890351	0.128311	0.343395	0.689198	0.983058	0.025	0
chr6:134943625-134943753	0.890351	0.128311	0.27967	0.656605	0.907035	0.025	0
chr6:154781043-154781536	0.890351	0.128311	0.221964	0.935071	0.999398	0.025	0
chr2:172966552-172967000	0.890351	0.128311	0.128311	0.221964	0.249914	0.025	0
chr5:42949896-42950219	0.989339	0.0152756	0.169999	0.737379	0.90117	0.0027873	0
chr4:30721284-30721645	0.988728	0.0160373	0.186637	0.98139	0.999735	0.0027873	0
chr7:1139503-1140055	0.871689	0.148779	0.249914	0.623065	0.946594	0.025	0
chr16:2225104-2225364	0.871689	0.148779	0.195648	0.623065	0.996388	0.025	0
chr19:2544083-2544259	0.148779	0.871689	0.907035	0.964998	0.99484	0.025	0
chr7:5675052-5675869	0.148779	0.871689	0.890351	0.964998	1	0.025	0
chr6:6811688-6812461	0.148779	0.871689	0.999398	1	1	0.025	0
chr11:9731911-9732343	0.871689	0.148779	0.221964	0.689198	0.972136	0.025	0
chr6:12050090-12050496	0.871689	0.148779	0.343395	0.778036	0.983058	0.025	0
chr3:16394111-16394534	0.871689	0.148779	0.195648	0.623065	0.956484	0.025	0
chr12:27514038-27514461	0.871689	0.148779	0.148779	0.221964	0.376935	0.025	0
chr17:26380687-26381281	0.871689	0.148779	0.195648	0.195648	0.411507	0.025	0
chr1:28968283-28968505	0.871689	0.148779	0.195648	0.623065	0.890351	0.025	0
chr5:32714345-32714734	0.871689	0.148779	0.343395	0.72033	0.921999	0.025	0
chr5:32768370-32768745	0.871689	0.148779	0.171311	0.249914	0.851221	0.025	0
chr9:35907856-35908398	0.871689	0.148779	0.195648	0.411507	0.517802	0.025	0
chr15:40677773-40677916	0.871689	0.148779	0.411507	0.804352	0.972136	0.025	0
chr21:46237658-46237961	0.871689	0.148779	0.851221	1	1	0.025	0
chr12:52636825-52636901	0.871689	0.148779	0.249914	0.871689	0.990282	0.025	0
chr11:67889233-67889351	0.871689	0.148779	0.851221	0.999828	1	0.025	0
chr8:70945380-70945584	0.871689	0.148779	0.249914	0.446594	0.689198	0.025	0
chr10:75839139-75840117	0.148779	0.871689	0.871689	0.921999	0.964998	0.025	0
chr17:78795264-78795409	0.871689	0.148779	0.249914	0.935071	1	0.025	0
chr11:86141962-86142212	0.871689	0.148779	0.148779	0.27967	0.411507	0.025	0
chr14:91227049-91227328	0.871689	0.148779	0.249914	0.778036	0.998968	0.025	0
chr12:96425120-96425298	0.871689	0.148779	0.195648	0.446594	0.871689	0.025	0
chr7:98567931-98568102	0.871689	0.148779	0.482198	0.851221	0.983058	0.025	0
chrX:99893793-99894158	0.871689	0.148779	0.221964	0.689198	0.851221	0.025	0
chr8:120868253-120868418	0.871689	0.148779	0.935071	1	1	0.025	0
chr9:131937849-131938282	0.871689	0.148779	0.907035	1	1	0.025	0
chr12:132891625-132891825	0.148779	0.871689	0.921999	0.992862	0.999398	0.025	0
chr12:132933423-132933610	0.148779	0.871689	0.935071	0.964998	0.972136	0.025	0
chr6:138485636-138485794	0.871689	0.148779	0.310802	0.851221	0.996388	0.025	0
chr5:139018570-139018968	0.871689	0.148779	0.171311	0.553406	0.964998	0.025	0
chr2:163259786-163259935	0.148779	0.871689	0.890351	0.921999	0.972136	0.025	0
chr5:171620805-171621236	0.871689	0.148779	0.171311	0.27967	0.588493	0.025	0
chr2:174881087-174881530	0.148779	0.871689	0.907035	0.972136	0.996388	0.025	0
chr1:184092641-184092945	0.148779	0.871689	0.972136	0.999656	1	0.025	0
chr1:222988006-222988252	0.148779	0.871689	0.935071	0.956484	0.983058	0.025	0
chr22:43558950-43559160	0.988515	0.016599	0.0496769	0.551876	0.992674	0.0027873	0
chr14:77890107-77890601	0.987346	0.0179821	0.0988297	0.959787	1	0.0027873	0
chr3:184055056-184055257	0.986558	0.0189633	0.0409545	0.814537	0.999016	0.0027873	0
chr4:3391370-3391881	0.0190323	0.986495	0.986495	0.997274	0.999844	0.0027873	0
chr4:866775-867126	0.851221	0.171311	0.964998	0.997506	1	0.025	0
chr1:877172-877515	0.851221	0.171311	0.804352	0.998968	1	0.025	0
chr19:1453873-1454139	0.171311	0.851221	0.871689	0.907035	0.978156	0.025	0
chr19:2770205-2770496	0.171311	0.851221	0.935071	0.9871	0.996388	0.025	0
chr19:3671006-3671292	0.171311	0.851221	0.978156	1	1	0.025	0
chr7:4804912-4805292	0.851221	0.171311	0.27967	0.588493	0.978156	0.025	0
chr3:5094547-5095393	0.171311	0.851221	0.935071	0.972136	0.999398	0.025	0
chr7:5634186-5634608	0.171311	0.851221	0.99484	0.998968	0.999656	0.025	0
chr17:6918921-6919189	0.171311	0.851221	0.935071	0.983058	0.9871	0.025	0
chr17:7284630-7285473	0.851221	0.171311	0.249914	0.411507	0.623065	0.025	0
chr12:8275766-8276342	0.851221	0.171311	0.249914	0.656605	0.935071	0.025	0
chr19:8553669-8554020	0.851221	0.171311	0.195648	0.553406	0.871689	0.025	0
chr1:9749282-9749646	0.851221	0.171311	0.195648	0.249914	0.310802	0.025	0
chr19:10824466-10824966	0.851221	0.171311	0.249914	0.871689	0.998968	0.025	0
chr6:11650652-11651122	0.851221	0.171311	0.195648	0.376935	0.517802	0.025	0
chr11:13983166-13983317	0.851221	0.171311	0.171311	0.171311	0.249914	0.025	0
chr19:17346863-17348209	0.851221	0.171311	0.195648	0.310802	0.553406	0.025	0
chr1:28764209-28764609	0.851221	0.171311	0.221964	0.964998	0.999914	0.025	0
chr16:30394718-30395278	0.851221	0.171311	0.27967	0.553406	0.992862	0.025	0
chr16:31151311-31152057	0.171311	0.851221	0.921999	0.997506	0.999914	0.025	0
chr5:32391119-32391758	0.171311	0.851221	0.890351	0.964998	0.990282	0.025	0
chr19:44644894-44645267	0.851221	0.171311	0.195648	0.310802	0.482198	0.025	0
chr10:52268195-52268558	0.851221	0.171311	0.27967	0.623065	0.956484	0.025	0
chr3:52321357-52321641	0.171311	0.851221	0.935071	0.99484	0.999828	0.025	0
chr19:55894648-55894831	0.171311	0.851221	0.851221	0.871689	0.921999	0.025	0
chr12:57855872-57856025	0.171311	0.851221	0.983058	1	1	0.025	0
chr3:58020734-58021041	0.851221	0.171311	0.195648	0.221964	0.411507	0.025	0
chr11:64404077-64404523	0.851221	0.171311	0.517802	0.956484	0.997506	0.025	0
chr15:68881462-68881965	0.851221	0.171311	0.249914	0.72033	0.978156	0.025	0
chr14:75987680-75988064	0.851221	0.171311	0.376935	0.851221	0.9871	0.025	0
chr17:74908161-74908606	0.851221	0.171311	0.195648	0.623065	0.992862	0.025	0
chr16:85937454-85937594	0.171311	0.851221	0.871689	0.890351	0.978156	0.025	0
chr16:89638195-89638517	0.851221	0.171311	0.27967	0.446594	0.851221	0.025	0
chr14:93406330-93406540	0.851221	0.171311	0.411507	0.921999	0.998968	0.025	0
chr1:101461994-101462385	0.851221	0.171311	0.195648	0.27967	0.482198	0.025	0
chrX:106228339-106228642	0.851221	0.171311	0.249914	0.446594	0.750086	0.025	0
chr3:107095458-107095768	0.851221	0.171311	0.195648	0.310802	0.623065	0.025	0
chr1:116256324-116256653	0.851221	0.171311	0.411507	0.871689	0.999828	0.025	0
chr9:140195807-140196196	0.851221	0.171311	0.956484	1	1	0.025	0
chr9:140716759-140717154	0.851221	0.171311	0.310802	0.983058	1	0.025	0
chr8:142067259-142067497	0.851221	0.171311	0.195648	0.310802	0.871689	0.025	0
chr5:149781482-149782047	0.851221	0.171311	0.249914	0.517802	0.935071	0.025	0
chr6:152124627-152124983	0.851221	0.171311	0.446594	0.956484	0.999914	0.025	0
chr3:176793946-176794710	0.851221	0.171311	0.482198	0.871689	0.964998	0.025	0
chr3:182972800-182973691	0.851221	0.171311	0.171311	0.195648	0.310802	0.025	0
chr4:186217955-186218562	0.851221	0.171311	0.27967	0.553406	0.956484	0.025	0
chr2:236770944-236771311	0.851221	0.171311	0.553406	0.9871	0.999914	0.025	0
chr19:30938825-30939201	0.986437	0.0194436	0.0770118	0.648241	0.977589	0.0027873	0
chr13:114203780-114203979	0.998609	0.00242352	0.22224	1	1	0.000343447	0
chr3:140769367-140769928	0.00246119	0.998579	0.999992	1	1	0.000343447	0
chr10:118153902-118154297	0.0201635	1	1	1	1	0.0027873	0
chr19:3133344-3133758	0.985463	0.0206037	0.676586	1	1	0.0027873	0
chr6:27343088-27343429	0.984417	0.021807	0.0302639	0.112429	0.398525	0.0027873	0
chr9:211501-211823	0.828689	0.195648	0.249914	0.446594	0.828689	0.025	0
chr16:628749-629156	0.828689	0.195648	0.221964	0.446594	0.553406	0.025	0
chr11:655303-655449	0.828689	0.195648	0.343395	0.972136	1	0.025	0
chr5:758237-758650	0.195648	0.828689	0.851221	0.935071	0.956484	0.025	0
chr5:1110596-1111279	0.195648	0.828689	0.828689	0.871689	0.983058	0.025	0
chr17:1038063-1038240	0.828689	0.195648	0.871689	0.978156	0.983058	0.025	0
chr6:1394678-1394929	0.195648	0.828689	0.907035	0.907035	0.921999	0.025	0
chr7:1585728-1586003	0.195648	0.828689	0.851221	0.964998	0.996388	0.025	0
chr11:2012377-2012624	0.828689	0.195648	0.343395	0.656605	0.890351	0.025	0
chr7:2316622-2316807	0.828689	0.195648	0.517802	0.890351	0.999828	0.025	0
chr17:2203321-2203847	0.828689	0.195648	0.978156	1	1	0.025	0
chr19:2524970-2525258	0.828689	0.195648	0.376935	0.983058	1	0.025	0
chr19:2620824-2621134	0.828689	0.195648	0.656605	0.871689	0.978156	0.025	0
chr7:2769191-2769431	0.195648	0.828689	0.978156	0.999914	1	0.025	0
chr19:4061317-4061455	0.195648	0.828689	0.828689	0.871689	0.978156	0.025	0
chr19:4369208-4369464	0.195648	0.828689	0.956484	0.978156	0.983058	0.025	0
chr17:4534731-4535050	0.195648	0.828689	0.907035	0.990282	0.998968	0.025	0
chr6:6000828-6001219	0.828689	0.195648	0.195648	0.27967	0.376935	0.025	0
chr12:6400525-6400921	0.828689	0.195648	0.221964	0.553406	0.828689	0.025	0
chr19:6592551-6592772	0.828689	0.195648	0.343395	0.851221	0.998366	0.025	0
chrX:9754709-9754991	0.828689	0.195648	0.376935	0.656605	0.828689	0.025	0
chr6:16323114-16323468	0.195648	0.828689	0.828689	0.871689	0.935071	0.025	0
chr1:17350219-17350493	0.195648	0.828689	0.851221	0.956484	1	0.025	0
chr6:21667820-21668065	0.828689	0.195648	0.249914	0.376935	0.778036	0.025	0
chr17:27936095-27936455	0.195648	0.828689	0.871689	0.946594	0.998366	0.025	0
chr10:31069015-31069998	0.828689	0.195648	0.376935	0.890351	0.964998	0.025	0
chr10:31322024-31322233	0.828689	0.195648	0.221964	0.553406	0.851221	0.025	0
chr6:32374723-32374768	0.195648	0.828689	0.871689	0.907035	0.990282	0.025	0
chr20:34742594-34742879	0.195648	0.828689	0.964998	0.998968	1	0.025	0
chr17:35170661-35170939	0.828689	0.195648	0.249914	0.310802	0.411507	0.025	0
chr20:35503676-35503966	0.195648	0.828689	0.964998	0.999398	1	0.025	0
chr6:37070101-37070551	0.828689	0.195648	0.343395	0.956484	1	0.025	0
chr4:38676395-38676683	0.828689	0.195648	0.588493	0.972136	0.998366	0.025	0
chr22:39882372-39882813	0.828689	0.195648	0.623065	0.946594	0.999914	0.025	0
chr20:47749692-47749988	0.828689	0.195648	0.310802	0.72033	0.964998	0.025	0
chr3:53304298-53304446	0.195648	0.828689	0.99484	1	1	0.025	0
chr12:53838801-53839176	0.828689	0.195648	0.517802	0.978156	1	0.025	0
chr8:60224233-60224674	0.828689	0.195648	0.343395	0.750086	0.956484	0.025	0
chr17:74714603-74714804	0.828689	0.195648	0.27967	0.656605	0.983058	0.025	0
chr17:79012488-79013854	0.195648	0.828689	0.907035	0.99484	0.999656	0.025	0
chr16:88914577-88914860	0.828689	0.195648	0.72033	1	1	0.025	0
chr14:92196147-92196270	0.828689	0.195648	0.310802	0.656605	0.946594	0.025	0
chr9:96721767-96722149	0.828689	0.195648	0.343395	0.689198	0.750086	0.025	0
chr1:94699571-94699963	0.828689	0.195648	0.27967	0.482198	0.851221	0.025	0
chr14:101005677-101005938	0.828689	0.195648	0.249914	0.411507	0.921999	0.025	0
chr3:107521245-107521561	0.828689	0.195648	0.411507	0.907035	0.999398	0.025	0
chr6:112680085-112680761	0.195648	0.828689	0.946594	0.998366	1	0.025	0
chr11:118024064-118024266	0.828689	0.195648	0.689198	1	1	0.025	0
chr12:121077797-121078077	0.828689	0.195648	0.249914	0.310802	0.411507	0.025	0
chr12:122712991-122713252	0.828689	0.195648	0.195648	0.343395	0.656605	0.025	0
chr3:129033878-129034288	0.828689	0.195648	0.343395	0.851221	0.998366	0.025	0
chr9:138907234-138907453	0.195648	0.828689	0.946594	0.999914	1	0.025	0
chr5:150396873-150397168	0.828689	0.195648	0.27967	0.446594	0.689198	0.025	0
chr1:154949576-154949729	0.828689	0.195648	0.310802	0.482198	0.828689	0.025	0
chr4:189321231-189321450	0.828689	0.195648	0.27967	0.310802	0.343395	0.025	0
chr1:226033110-226033314	0.828689	0.195648	0.195648	0.310802	0.411507	0.025	0
chr1:226409907-226410290	0.195648	0.828689	0.907035	0.992862	0.999828	0.025	0
chr17:20905717-20906122	0.983963	0.0224108	0.100021	0.653193	1	0.0027873	0
chr17:36633478-36636337	0.998358	0.00295583	0.0115177	0.428942	0.998218	0.000343447	0
chr1:64970965-64971258	0.982897	0.0240083	0.626285	0.988515	0.999925	0.0027873	0
chr20:44650189-44650313	0.998264	0.00301898	0.110321	0.973977	0.999635	0.000343447	0
chr11:64034664-64035020	0.98241	0.0245552	0.0576842	0.423121	0.890499	0.0027873	0
chr7:548465-548739	0.221964	0.804352	0.828689	0.946594	0.9871	0.025	0
chr2:1480370-1480856	0.804352	0.221964	0.376935	0.750086	0.907035	0.025	0
chr7:1746915-1747089	0.804352	0.221964	0.221964	0.376935	0.907035	0.025	0
chr16:2013459-2013730	0.221964	0.804352	0.871689	0.946594	0.992862	0.025	0
chr17:1878069-1878653	0.804352	0.221964	0.27967	0.72033	0.999398	0.025	0
chr8:1940491-1940719	0.221964	0.804352	0.804352	0.828689	0.828689	0.025	0
chr19:2719844-2720282	0.804352	0.221964	0.221964	0.221964	0.310802	0.025	0
chr11:2821181-2821486	0.804352	0.221964	0.343395	0.946594	0.999398	0.025	0
chr16:3359130-3359539	0.804352	0.221964	0.27967	0.553406	0.907035	0.025	0
chr7:3995507-3995708	0.804352	0.221964	0.411507	0.689198	0.9871	0.025	0
chr8:11212809-11213125	0.804352	0.221964	0.376935	0.623065	0.804352	0.025	0
chr19:12835429-12835715	0.804352	0.221964	0.310802	0.588493	0.956484	0.025	0
chr18:13824016-13824344	0.221964	0.804352	0.9871	1	1	0.025	0
chr3:15377090-15378306	0.804352	0.221964	0.343395	0.750086	0.956484	0.025	0
chr12:16063930-16064111	0.804352	0.221964	0.851221	0.999398	1	0.025	0
chr5:16539465-16539783	0.221964	0.804352	0.890351	0.972136	0.999398	0.025	0
chr5:17118805-17119241	0.221964	0.804352	0.998968	1	1	0.025	0
chr6:21856318-21856810	0.221964	0.804352	0.871689	0.921999	0.964998	0.025	0
chr7:23387660-23388062	0.804352	0.221964	0.221964	0.482198	0.72033	0.025	0
chr10:27260724-27261008	0.804352	0.221964	0.249914	0.689198	0.998366	0.025	0
chr1:31714643-31715127	0.804352	0.221964	0.446594	0.972136	0.999828	0.025	0
chr2:38602813-38603046	0.804352	0.221964	0.343395	0.907035	0.9871	0.025	0
chr7:43243976-43244266	0.804352	0.221964	0.343395	0.871689	0.990282	0.025	0
chr6:43737375-43737560	0.221964	0.804352	0.990282	0.999828	1	0.025	0
chr2:45162722-45162920	0.221964	0.804352	0.828689	0.921999	0.921999	0.025	0
chr10:45567659-45567751	0.804352	0.221964	0.656605	0.956484	0.996388	0.025	0
chr7:47298053-47298545	0.804352	0.221964	0.249914	0.553406	0.956484	0.025	0
chr19:48116489-48117046	0.804352	0.221964	0.249914	0.343395	0.446594	0.025	0
chr17:46328401-46328631	0.804352	0.221964	0.27967	0.517802	0.750086	0.025	0
chr3:49313322-49313812	0.804352	0.221964	0.27967	0.517802	0.851221	0.025	0
chr22:51063940-51064432	0.804352	0.221964	0.376935	0.656605	0.972136	0.025	0
chr3:55693877-55694459	0.804352	0.221964	0.221964	0.446594	0.851221	0.025	0
chr11:60674389-60674670	0.221964	0.804352	0.851221	0.956484	0.992862	0.025	0
chr11:64826499-64826881	0.221964	0.804352	0.851221	0.946594	0.997506	0.025	0
chr11:64827210-64827460	0.221964	0.804352	0.828689	0.956484	0.997506	0.025	0
chr10:75118147-75118390	0.221964	0.804352	0.978156	0.999398	1	0.025	0
chr17:71688086-71688416	0.221964	0.804352	0.890351	0.990282	0.999398	0.025	0
chr9:77703455-77703627	0.804352	0.221964	0.804352	1	1	0.025	0
chr17:73102039-73102348	0.804352	0.221964	0.343395	0.871689	0.999656	0.025	0
chr4:76201248-76201615	0.804352	0.221964	0.446594	0.804352	0.9871	0.025	0
chr17:74434653-74435481	0.804352	0.221964	0.411507	0.935071	0.999828	0.025	0
chr18:74981093-74981461	0.804352	0.221964	0.376935	0.553406	0.907035	0.025	0
chr17:76224558-76225021	0.221964	0.804352	0.907035	0.9871	0.999914	0.025	0
chr17:76743132-76743564	0.804352	0.221964	0.310802	0.553406	0.907035	0.025	0
chr16:85432296-85432599	0.221964	0.804352	0.921999	0.996388	1	0.025	0
chr16:87877626-87877901	0.221964	0.804352	0.828689	0.964998	0.997506	0.025	0
chr16:88986066-88986452	0.804352	0.221964	0.411507	0.907035	0.999398	0.025	0
chr3:98216133-98216325	0.804352	0.221964	0.249914	0.343395	0.588493	0.025	0
chr14:100193175-100194071	0.804352	0.221964	0.27967	0.446594	0.907035	0.025	0
chr2:105200428-105200753	0.804352	0.221964	0.249914	0.343395	0.553406	0.025	0
chr6:105836791-105837512	0.221964	0.804352	0.828689	0.964998	0.998968	0.025	0
chr9:139633528-139634050	0.804352	0.221964	0.27967	0.907035	0.999828	0.025	0
chr4:142560720-142561036	0.804352	0.221964	0.27967	0.482198	0.72033	0.025	0
chr7:150736535-150736714	0.221964	0.804352	0.983058	0.999914	1	0.025	0
chrX:153036890-153037132	0.804352	0.221964	0.343395	0.689198	0.983058	0.025	0
chr3:188350280-188350554	0.804352	0.221964	0.249914	0.411507	0.778036	0.025	0
chr2:217428087-217428430	0.804352	0.221964	0.376935	0.689198	0.9871	0.025	0
chr2:114415349-114415678	0.981176	0.0260385	0.0612364	0.474365	0.973668	0.0027873	0
chr14:105993396-105993850	0.981037	0.0262122	0.28426	0.795499	0.990762	0.0027873	0
chr17:55939060-55939416	0.998059	0.00332911	0.0106545	0.0399954	0.143212	0.000343447	0
chr13:112630730-112631049	0.998039	0.00335273	0.026346	0.420863	0.997475	0.000343447	0
chr2:1516809-1517171	0.778036	0.249914	0.446594	0.890351	0.9871	0.025	0
chr7:2117471-2117798	0.778036	0.249914	0.72033	0.990282	1	0.025	0
chr4:2417449-2417702	0.778036	0.249914	0.249914	0.446594	0.623065	0.025	0
chr1:3497834-3498209	0.249914	0.778036	0.828689	0.956484	0.996388	0.025	0
chr19:4059412-4059633	0.249914	0.778036	0.890351	0.992862	1	0.025	0
chr9:4083577-4083986	0.778036	0.249914	0.343395	0.411507	0.778036	0.025	0
chr19:6587286-6587662	0.778036	0.249914	0.411507	0.517802	0.689198	0.025	0
chr4:8207059-8207191	0.778036	0.249914	0.249914	0.310802	0.482198	0.025	0
chr5:17181714-17182170	0.778036	0.249914	0.343395	0.828689	0.998366	0.025	0
chr11:19462277-19462631	0.778036	0.249914	0.411507	0.978156	1	0.025	0
chr6:25027707-25027928	0.249914	0.778036	0.851221	0.890351	0.890351	0.025	0
chr22:28033718-28033944	0.778036	0.249914	0.446594	0.978156	0.999828	0.025	0
chr6:30772073-30772380	0.249914	0.778036	0.890351	0.997506	1	0.025	0
chr6:33558676-33558902	0.778036	0.249914	0.310802	0.689198	0.9871	0.025	0
chr19:39281938-39282301	0.778036	0.249914	0.27967	0.310802	0.343395	0.025	0
chr6:43210717-43210958	0.778036	0.249914	0.27967	0.446594	0.871689	0.025	0
chr21:46173208-46173372	0.778036	0.249914	0.27967	0.482198	0.828689	0.025	0
chr3:48633347-48633904	0.778036	0.249914	0.343395	0.517802	0.890351	0.025	0
chr22:51223183-51223825	0.778036	0.249914	0.27967	0.446594	0.689198	0.025	0
chr20:60397881-60398071	0.778036	0.249914	0.310802	0.778036	0.992862	0.025	0
chr3:66008539-66008836	0.778036	0.249914	0.27967	0.376935	0.804352	0.025	0
chr11:68675679-68675910	0.778036	0.249914	0.376935	0.72033	0.907035	0.025	0
chr11:68846096-68846610	0.778036	0.249914	0.343395	0.921999	0.990282	0.025	0
chr15:72963801-72964112	0.249914	0.778036	0.778036	0.804352	0.890351	0.025	0
chr10:75815445-75815831	0.778036	0.249914	0.249914	0.376935	0.482198	0.025	0
chr14:75530098-75530501	0.249914	0.778036	0.998968	1	1	0.025	0
chr17:78819077-78819258	0.249914	0.778036	0.778036	0.778036	0.828689	0.025	0
chr16:88903502-88904103	0.778036	0.249914	0.446594	0.828689	0.998366	0.025	0
chr12:94995782-94996199	0.249914	0.778036	0.828689	0.935071	0.9871	0.025	0
chr10:100228086-100228321	0.778036	0.249914	0.27967	0.376935	0.750086	0.025	0
chr2:100721431-100721980	0.778036	0.249914	0.376935	0.871689	0.972136	0.025	0
chr14:105156849-105157240	0.778036	0.249914	0.249914	0.343395	0.656605	0.025	0
chr3:127872796-127872910	0.778036	0.249914	0.553406	0.990282	0.999398	0.025	0
chr12:129786288-129787321	0.778036	0.249914	0.446594	0.851221	0.996388	0.025	0
chr3:129034522-129034714	0.249914	0.778036	0.964998	0.999398	1	0.025	0
chrX:153212955-153213509	0.778036	0.249914	0.310802	0.750086	0.997506	0.025	0
chr1:155916155-155916451	0.778036	0.249914	0.411507	0.956484	0.999398	0.025	0
chr6:158936457-158936813	0.778036	0.249914	0.376935	0.871689	0.997506	0.025	0
chr1:161146808-161146992	0.778036	0.249914	0.623065	0.964998	0.999914	0.025	0
chr1:227053934-227054489	0.249914	0.778036	0.935071	0.998366	1	0.025	0
chr19:40789657-40789954	0.978507	0.0295547	0.0341863	0.0451304	0.0770118	0.0027873	0
chr17:47073740-47073850	0.978507	0.0295547	0.258848	0.717726	0.974943	0.0027873	0
chr17:50309-50676	0.750086	0.27967	0.411507	0.778036	0.828689	0.025	0
chr19:662217-662510	0.750086	0.27967	0.983058	1	1	0.025	0
chr9:1052527-1052586	0.750086	0.27967	0.310802	0.623065	0.778036	0.025	0
chr19:1069175-1069493	0.27967	0.750086	0.998366	1	1	0.025	0
chr19:1240232-1240533	0.750086	0.27967	0.935071	0.992862	0.998968	0.025	0
chr4:1714195-1714620	0.750086	0.27967	0.999656	1	1	0.025	0
chr7:2010580-2010758	0.27967	0.750086	0.921999	0.999828	1	0.025	0
chr9:2018041-2018611	0.27967	0.750086	0.907035	0.99484	0.999914	0.025	0
chr1:2689106-2689259	0.750086	0.27967	0.310802	0.778036	0.921999	0.025	0
chr1:3184040-3184176	0.750086	0.27967	0.446594	0.935071	0.9871	0.025	0
chr19:4067780-4068109	0.750086	0.27967	0.907035	1	1	0.025	0
chr19:6111459-6111686	0.750086	0.27967	0.310802	0.411507	0.517802	0.025	0
chr19:6273766-6274270	0.27967	0.750086	0.804352	0.851221	0.907035	0.025	0
chr4:6914265-6914870	0.750086	0.27967	0.411507	0.935071	0.997506	0.025	0
chr1:9353609-9353798	0.750086	0.27967	0.956484	0.999828	1	0.025	0
chr8:11416259-11416503	0.750086	0.27967	0.72033	1	1	0.025	0
chr16:11764674-11764988	0.750086	0.27967	0.482198	0.804352	0.998366	0.025	0
chr17:14109390-14109753	0.750086	0.27967	0.446594	0.907035	0.999656	0.025	0
chr19:14843324-14844087	0.750086	0.27967	0.411507	0.907035	0.990282	0.025	0
chr1:15170249-15170586	0.27967	0.750086	0.804352	0.851221	0.946594	0.025	0
chr19:18525842-18526870	0.750086	0.27967	0.983058	1	1	0.025	0
chr14:32029175-32029677	0.27967	0.750086	0.907035	0.997506	1	0.025	0
chr6:32039964-32040054	0.27967	0.750086	0.871689	0.996388	1	0.025	0
chr6:32710064-32710246	0.750086	0.27967	0.411507	0.750086	0.956484	0.025	0
chr22:38034336-38034958	0.27967	0.750086	0.778036	0.828689	0.871689	0.025	0
chr4:38085270-38085794	0.27967	0.750086	0.804352	0.99484	0.999828	0.025	0
chr19:39905699-39905977	0.750086	0.27967	0.517802	0.871689	0.996388	0.025	0
chr15:40213702-40214121	0.750086	0.27967	0.411507	0.750086	0.828689	0.025	0
chr1:41326247-41326496	0.750086	0.27967	0.446594	0.921999	0.998968	0.025	0
chr21:46846468-46846746	0.750086	0.27967	0.517802	0.999398	1	0.025	0
chr21:47517310-47517490	0.750086	0.27967	0.27967	0.343395	0.588493	0.025	0
chr19:55493323-55493751	0.750086	0.27967	0.623065	0.972136	0.999914	0.025	0
chr15:65537759-65538165	0.27967	0.750086	0.828689	0.978156	0.999656	0.025	0
chr15:69109480-69109762	0.750086	0.27967	0.871689	1	1	0.025	0
chr10:72575700-72575973	0.27967	0.750086	0.907035	0.997506	1	0.025	0
chr15:78912302-78912431	0.750086	0.27967	0.343395	0.482198	0.72033	0.025	0
chr17:77899485-77899874	0.27967	0.750086	0.997506	1	1	0.025	0
chr15:81068756-81069141	0.750086	0.27967	0.482198	0.871689	0.992862	0.025	0
chr16:82206346-82206456	0.750086	0.27967	0.411507	0.750086	0.890351	0.025	0
chr1:95000928-95001326	0.750086	0.27967	0.376935	0.656605	0.964998	0.025	0
chr7:99564265-99564769	0.750086	0.27967	0.411507	0.851221	0.9871	0.025	0
chr14:105995706-105995983	0.750086	0.27967	0.376935	0.553406	0.72033	0.025	0
chr2:114206181-114206564	0.750086	0.27967	0.411507	0.871689	0.998366	0.025	0
chr11:117686069-117686253	0.27967	0.750086	0.998968	1	1	0.025	0
chr12:121476567-121476613	0.750086	0.27967	0.778036	0.998366	1	0.025	0
chr12:122714136-122715019	0.750086	0.27967	0.343395	0.446594	0.778036	0.025	0
chr3:126439920-126440088	0.750086	0.27967	0.804352	0.999828	1	0.025	0
chr10:131502373-131502919	0.27967	0.750086	0.851221	0.978156	0.999914	0.025	0
chr9:135454687-135455013	0.750086	0.27967	0.310802	0.343395	0.343395	0.025	0
chr3:118865277-118865676	0.977334	0.0313434	0.161492	0.98131	1	0.0027873	0
chr7:138601803-138602174	0.975445	0.0336297	0.151448	0.813615	0.998952	0.0027873	0
chr19:2540690-2541095	0.975686	0.0338102	0.20855	0.912225	1	0.0027873	0
chr15:75646058-75646496	0.997561	0.00418235	0.0334141	0.643249	0.999898	0.000343447	0
chr7:1057008-1057363	0.974943	0.0341863	0.052888	0.525203	0.999422	0.0027873	0
chr11:334345-334553	0.72033	0.310802	0.411507	0.871689	0.946594	0.025	0
chr5:1518920-1519302	0.310802	0.72033	0.851221	0.978156	0.999656	0.025	0
chr17:2699255-2699429	0.310802	0.72033	0.983058	1	1	0.025	0
chr4:4857312-4857501	0.72033	0.310802	0.343395	0.623065	0.804352	0.025	0
chr1:6419850-6420246	0.310802	0.72033	0.72033	0.804352	0.890351	0.025	0
chr4:7650224-7650445	0.310802	0.72033	0.750086	0.946594	0.999656	0.025	0
chr6:10383805-10384214	0.72033	0.310802	0.482198	0.778036	0.921999	0.025	0
chr16:11000282-11000693	0.72033	0.310802	0.656605	0.996388	1	0.025	0
chrX:12992304-12992791	0.72033	0.310802	0.376935	0.553406	0.750086	0.025	0
chr1:16692958-16693334	0.72033	0.310802	0.482198	0.828689	0.978156	0.025	0
chr5:16728091-16728496	0.72033	0.310802	0.482198	0.778036	0.907035	0.025	0
chr1:19579529-19579885	0.310802	0.72033	0.750086	0.921999	0.998968	0.025	0
chr19:19976907-19977294	0.310802	0.72033	0.978156	1	1	0.025	0
chr1:24230205-24230813	0.72033	0.310802	0.656605	0.956484	0.999914	0.025	0
chr3:27760592-27760803	0.72033	0.310802	0.343395	0.446594	0.588493	0.025	0
chr8:29705938-29706325	0.310802	0.72033	0.750086	0.890351	0.946594	0.025	0
chr22:31687330-31687432	0.72033	0.310802	0.851221	0.997506	0.998968	0.025	0
chr11:35158204-35158432	0.72033	0.310802	0.310802	0.376935	0.72033	0.025	0
chr5:40688291-40688575	0.72033	0.310802	0.517802	0.828689	0.972136	0.025	0
chr2:43496166-43496462	0.72033	0.310802	0.482198	0.890351	0.999914	0.025	0
chr21:46438609-46438877	0.72033	0.310802	0.656605	0.972136	0.972136	0.025	0
chr10:45965925-45966243	0.72033	0.310802	0.482198	0.990282	0.998968	0.025	0
chr7:46225721-46226082	0.72033	0.310802	0.376935	0.588493	0.778036	0.025	0
chr21:47720723-47721009	0.310802	0.72033	0.890351	0.996388	1	0.025	0
chr12:48149015-48149235	0.310802	0.72033	0.828689	0.935071	0.9871	0.025	0
chr4:55650299-55650465	0.310802	0.72033	0.72033	0.828689	0.851221	0.025	0
chr11:60699001-60699678	0.310802	0.72033	0.890351	0.999656	1	0.025	0
chr11:65323077-65323548	0.72033	0.310802	0.376935	0.588493	0.996388	0.025	0
chr16:66295580-66295942	0.72033	0.310802	0.588493	0.964998	0.999828	0.025	0
chrX:66944036-66944250	0.310802	0.72033	0.72033	0.871689	0.946594	0.025	0
chr15:68937185-68937595	0.72033	0.310802	0.623065	0.990282	1	0.025	0
chr14:69337449-69337950	0.72033	0.310802	0.482198	0.750086	0.964998	0.025	0
chr15:70541159-70541475	0.310802	0.72033	0.750086	0.907035	0.983058	0.025	0
chr17:72990252-72990730	0.310802	0.72033	0.871689	0.978156	0.999828	0.025	0
chr11:83393116-83393469	0.72033	0.310802	0.482198	0.871689	0.999398	0.025	0
chr15:90938162-90938324	0.72033	0.310802	0.446594	0.804352	0.907035	0.025	0
chr12:93326760-93327252	0.72033	0.310802	0.517802	0.956484	0.999656	0.025	0
chr15:93968270-93968452	0.72033	0.310802	0.482198	0.972136	0.999914	0.025	0
chr7:99741737-99742251	0.72033	0.310802	0.482198	0.871689	0.99484	0.025	0
chr13:110956455-110957003	0.310802	0.72033	0.72033	0.778036	0.828689	0.025	0
chr10:114055504-114055979	0.72033	0.310802	0.343395	0.890351	0.999828	0.025	0
chr9:132387190-132387488	0.310802	0.72033	0.992862	1	1	0.025	0
chr12:132498829-132499188	0.72033	0.310802	0.750086	0.998366	1	0.025	0
chr9:137981391-137981695	0.310802	0.72033	0.750086	0.828689	0.921999	0.025	0
chr4:140374324-140374430	0.72033	0.310802	0.804352	0.998366	0.999914	0.025	0
chr5:139013269-139013671	0.72033	0.310802	0.343395	0.553406	0.778036	0.025	0
chr3:150661723-150662148	0.72033	0.310802	0.446594	0.871689	0.999656	0.025	0
chr2:208892705-208893349	0.72033	0.310802	0.517802	0.851221	0.990282	0.025	0
chr1:235274150-235274718	0.72033	0.310802	0.376935	0.750086	0.983058	0.025	0
chr19:16058428-16058929	0.974667	0.0350926	0.0946316	0.280808	0.525635	0.0027873	0
chr17:78795547-78796099	0.997394	0.00433713	0.0125891	0.469806	0.999938	0.000343447	0
chr20:3641281-3641698	0.973788	0.0355152	0.1004	0.399199	0.525635	0.0027873	0
chr2:220299387-220299868	1	1.99804e-07	0.000127776	0.0959633	0.790309	1.48145e-08	0
chr19:1172839-1173265	0.343395	0.689198	0.778036	0.778036	0.871689	0.025	0
chr19:2588001-2588284	0.343395	0.689198	0.750086	0.983058	1	0.025	0
chr19:2616818-2617160	0.343395	0.689198	0.890351	0.992862	0.998968	0.025	0
chr19:2888801-2889176	0.343395	0.689198	0.72033	0.851221	0.890351	0.025	0
chr6:6009121-6009494	0.689198	0.343395	0.689198	0.998968	0.998968	0.025	0
chr1:8181497-8181642	0.689198	0.343395	0.517802	0.778036	0.907035	0.025	0
chr6:14656583-14657118	0.343395	0.689198	0.851221	0.996388	1	0.025	0
chr1:15743485-15743759	0.343395	0.689198	0.956484	0.992862	0.998968	0.025	0
chr3:16550389-16550729	0.343395	0.689198	0.689198	0.689198	0.72033	0.025	0
chr19:18549990-18550346	0.343395	0.689198	0.828689	0.964998	0.999828	0.025	0
chr8:19172086-19172252	0.343395	0.689198	0.871689	0.990282	0.992862	0.025	0
chr13:21276066-21276239	0.689198	0.343395	0.376935	0.588493	0.804352	0.025	0
chr20:23994501-23994838	0.343395	0.689198	0.998366	1	1	0.025	0
chr6:30037588-30037815	0.689198	0.343395	0.517802	0.778036	0.956484	0.025	0
chr5:36151321-36151506	0.689198	0.343395	0.972136	1	1	0.025	0
chr9:38066978-38067625	0.689198	0.343395	0.72033	0.956484	0.990282	0.025	0
chr7:39681591-39681817	0.689198	0.343395	0.411507	0.517802	0.828689	0.025	0
chr22:40045573-40045741	0.689198	0.343395	0.871689	1	1	0.025	0
chr21:41028089-41028265	0.689198	0.343395	0.376935	0.588493	0.972136	0.025	0
chr5:40675889-40676311	0.343395	0.689198	0.778036	0.804352	0.851221	0.025	0
chr5:41509902-41509960	0.689198	0.343395	0.376935	0.588493	0.750086	0.025	0
chr21:44880494-44880968	0.343395	0.689198	0.804352	0.964998	0.999398	0.025	0
chr22:50781088-50781361	0.689198	0.343395	0.890351	1	1	0.025	0
chr3:50525572-50525762	0.689198	0.343395	0.446594	0.964998	0.998968	0.025	0
chr3:50648372-50648932	0.689198	0.343395	0.804352	1	1	0.025	0
chr6:50785734-50786207	0.689198	0.343395	0.376935	0.689198	0.72033	0.025	0
chr20:49643250-49643749	0.343395	0.689198	0.689198	0.750086	0.871689	0.025	0
chr14:52781673-52781806	0.689198	0.343395	0.750086	0.990282	0.998968	0.025	0
chr12:54805646-54806374	0.689198	0.343395	0.411507	0.517802	0.778036	0.025	0
chr11:57174183-57174763	0.689198	0.343395	0.411507	0.517802	0.689198	0.025	0
chr15:65476322-65476780	0.343395	0.689198	0.921999	1	1	0.025	0
chr16:67312168-67312529	0.343395	0.689198	0.750086	0.804352	0.907035	0.025	0
chr16:67595657-67595787	0.689198	0.343395	0.978156	1	1	0.025	0
chr11:76432631-76432830	0.343395	0.689198	0.689198	0.804352	0.828689	0.025	0
chr17:78219765-78220037	0.689198	0.343395	0.376935	0.804352	1	0.025	0
chr2:80875406-80875740	0.689198	0.343395	0.446594	0.804352	0.956484	0.025	0
chr1:85514689-85514886	0.689198	0.343395	0.343395	0.376935	0.411507	0.025	0
chr2:85732145-85732298	0.343395	0.689198	0.778036	0.871689	0.99484	0.025	0
chr8:98883007-98883311	0.689198	0.343395	0.411507	0.72033	0.996388	0.025	0
chr7:104863581-104863741	0.689198	0.343395	0.482198	0.935071	0.992862	0.025	0
chr3:112109686-112109982	0.343395	0.689198	0.72033	0.804352	0.871689	0.025	0
chr12:125513494-125513725	0.689198	0.343395	0.482198	0.978156	1	0.025	0
chr12:132061505-132061672	0.689198	0.343395	0.411507	0.828689	0.9871	0.025	0
chr8:143129235-143129562	0.689198	0.343395	0.804352	0.9871	0.999914	0.025	0
chr6:151411855-151412096	0.689198	0.343395	0.376935	0.804352	0.956484	0.025	0
chr1:151881920-151882012	0.689198	0.343395	0.999656	1	1	0.025	0
chr1:157214390-157214853	0.689198	0.343395	0.689198	0.996388	1	0.025	0
chr5:173414686-173414856	0.689198	0.343395	0.588493	0.907035	1	0.025	0
chr3:195354454-195354774	0.689198	0.343395	0.482198	0.871689	0.99484	0.025	0
chr1:212602776-212603137	0.689198	0.343395	0.553406	0.907035	0.978156	0.025	0
chr1:213013949-213014357	0.689198	0.343395	0.72033	0.99484	1	0.025	0
chr1:229123522-229124026	0.343395	0.689198	0.804352	0.946594	0.997506	0.025	0
chr3:58571156-58571467	0.97002	0.0403598	0.815165	1	1	0.0027873	0
chr19:290137-290651	0.656605	0.376935	0.623065	0.851221	0.972136	0.025	0
chr16:431617-431944	0.656605	0.376935	0.998366	1	1	0.025	0
chr4:861071-861127	0.656605	0.376935	0.656605	0.990282	1	0.025	0
chr2:1746449-1746568	0.376935	0.656605	0.689198	0.750086	0.851221	0.025	0
chr19:2064980-2065180	0.656605	0.376935	0.804352	0.998968	1	0.025	0
chr19:2162744-2162942	0.656605	0.376935	0.517802	0.828689	0.99484	0.025	0
chr19:2165096-2165787	0.656605	0.376935	0.907035	1	1	0.025	0
chr6:2733795-2734250	0.656605	0.376935	0.656605	0.964998	0.998366	0.025	0
chr19:3552793-3553083	0.656605	0.376935	0.446594	0.553406	0.750086	0.025	0
chr19:3812390-3812687	0.656605	0.376935	0.446594	0.935071	0.9871	0.025	0
chr12:4337395-4337639	0.656605	0.376935	0.778036	0.990282	1	0.025	0
chr7:5635828-5636212	0.376935	0.656605	0.871689	0.996388	1	0.025	0
chr19:6066710-6067219	0.376935	0.656605	0.689198	0.804352	0.890351	0.025	0
chr10:6626883-6627586	0.376935	0.656605	0.778036	0.921999	0.9871	0.025	0
chr12:7071375-7071570	0.656605	0.376935	0.656605	0.750086	0.907035	0.025	0
chr19:7505246-7505617	0.656605	0.376935	0.72033	0.9871	0.999914	0.025	0
chr1:9046922-9047134	0.656605	0.376935	0.778036	0.9871	1	0.025	0
chr18:9914996-9915498	0.376935	0.656605	0.956484	0.998366	1	0.025	0
chr3:10272828-10273597	0.376935	0.656605	0.804352	1	1	0.025	0
chr17:15721060-15721325	0.656605	0.376935	0.656605	0.992862	1	0.025	0
chr6:16320106-16320505	0.656605	0.376935	0.689198	0.946594	0.999828	0.025	0
chr6:21589570-21589942	0.376935	0.656605	0.689198	0.996388	1	0.025	0
chr15:25810737-25811994	0.656605	0.376935	0.871689	0.999398	1	0.025	0
chr15:31507986-31508154	0.376935	0.656605	0.99484	1	1	0.025	0
chr9:35603575-35603737	0.376935	0.656605	0.778036	0.890351	0.972136	0.025	0
chr15:38670500-38670887	0.656605	0.376935	0.656605	0.907035	0.983058	0.025	0
chr8:38242445-38242820	0.376935	0.656605	0.890351	0.9871	0.999828	0.025	0
chr19:40427216-40427853	0.656605	0.376935	0.482198	0.907035	0.999398	0.025	0
chr2:42596015-42596369	0.656605	0.376935	0.446594	0.689198	0.871689	0.025	0
chr19:51513541-51513774	0.376935	0.656605	0.72033	0.890351	0.983058	0.025	0
chr12:54317736-54317954	0.656605	0.376935	0.517802	0.907035	0.996388	0.025	0
chr3:55688115-55688870	0.656605	0.376935	0.411507	0.482198	0.907035	0.025	0
chr19:56361487-56361871	0.656605	0.376935	0.553406	0.828689	0.978156	0.025	0
chr14:56740743-56740987	0.656605	0.376935	0.482198	0.946594	0.997506	0.025	0
chr7:56674051-56674195	0.376935	0.656605	0.778036	0.890351	0.983058	0.025	0
chr17:55123417-55123719	0.376935	0.656605	0.689198	0.72033	0.804352	0.025	0
chr20:60745241-60745401	0.376935	0.656605	0.935071	0.997506	1	0.025	0
chr14:69144184-69144620	0.376935	0.656605	0.778036	0.956484	0.997506	0.025	0
chr14:69708237-69708531	0.656605	0.376935	0.446594	0.871689	0.997506	0.025	0
chr15:72490906-72491349	0.656605	0.376935	0.446594	0.851221	0.99484	0.025	0
chr10:74013564-74013708	0.656605	0.376935	0.623065	0.978156	0.999914	0.025	0
chr17:71306105-71306326	0.376935	0.656605	0.689198	0.804352	0.983058	0.025	0
chr2:74433337-74433592	0.656605	0.376935	0.778036	0.972136	0.999914	0.025	0
chr14:101490397-101490758	0.376935	0.656605	0.851221	0.990282	0.999914	0.025	0
chr11:102669298-102669578	0.656605	0.376935	0.750086	0.998366	1	0.025	0
chr5:108328243-108328702	0.656605	0.376935	0.482198	0.851221	0.996388	0.025	0
chr11:117750043-117750260	0.376935	0.656605	0.828689	0.996388	1	0.025	0
chr2:122286730-122286832	0.656605	0.376935	0.411507	0.72033	0.921999	0.025	0
chr12:123851950-123852510	0.656605	0.376935	0.656605	0.990282	1	0.025	0
chr12:124418442-124418624	0.656605	0.376935	0.446594	0.656605	0.871689	0.025	0
chr3:126664726-126665149	0.376935	0.656605	0.804352	0.983058	0.990282	0.025	0
chr9:139640846-139641062	0.656605	0.376935	0.376935	0.376935	0.517802	0.025	0
chr8:143177732-143178401	0.376935	0.656605	0.656605	0.750086	0.828689	0.025	0
chr8:143318461-143319026	0.656605	0.376935	0.411507	0.689198	0.964998	0.025	0
chr8:144503752-144503948	0.656605	0.376935	0.851221	0.972136	0.998968	0.025	0
chr8:145668433-145668653	0.656605	0.376935	0.411507	0.446594	0.689198	0.025	0
chr1:205226382-205226894	0.656605	0.376935	0.72033	0.978156	1	0.025	0
chr2:235578808-235579082	0.656605	0.376935	0.446594	0.828689	0.964998	0.025	0
chr2:242658879-242659563	0.656605	0.376935	0.482198	0.828689	0.992862	0.025	0
chr8:961863-962449	0.967779	0.0435033	0.179142	0.800937	0.992562	0.0027873	0
chr11:118016722-118016947	0.996647	0.00553897	0.141905	0.999061	1	0.000343447	0
chr16:69385758-69385832	0.965814	0.0457845	0.166806	0.955606	0.999995	0.0027873	0
chr16:557892-558134	0.623065	0.411507	0.517802	0.890351	0.992862	0.025	0
chr19:752653-753043	0.411507	0.623065	0.828689	0.990282	0.999914	0.025	0
chr19:867006-867400	0.411507	0.623065	0.623065	0.623065	0.956484	0.025	0
chr5:1105755-1106366	0.411507	0.623065	0.689198	0.871689	0.946594	0.025	0
chr19:2189110-2189497	0.623065	0.411507	0.517802	0.890351	0.998968	0.025	0
chr11:3877078-3877291	0.411507	0.623065	0.9871	1	1	0.025	0
chr19:4052413-4052755	0.623065	0.411507	0.482198	0.588493	0.72033	0.025	0
chr1:9255546-9255846	0.411507	0.623065	0.851221	0.997506	1	0.025	0
chr2:9832709-9833155	0.411507	0.623065	0.623065	0.623065	0.72033	0.025	0
chr2:10081352-10081683	0.411507	0.623065	0.851221	0.972136	0.998968	0.025	0
chr8:10049771-10050297	0.623065	0.411507	0.588493	0.656605	0.828689	0.025	0
chr3:10276434-10276769	0.623065	0.411507	0.623065	0.972136	1	0.025	0
chr19:13258239-13258626	0.411507	0.623065	0.804352	0.946594	0.998366	0.025	0
chr1:17345890-17346233	0.623065	0.411507	0.517802	0.828689	0.972136	0.025	0
chr11:20045905-20046147	0.623065	0.411507	0.553406	0.871689	0.99484	0.025	0
chr14:23525716-23525875	0.411507	0.623065	0.778036	0.907035	0.921999	0.025	0
chr3:25832055-25832424	0.623065	0.411507	0.623065	0.828689	0.99484	0.025	0
chr1:27003793-27004119	0.623065	0.411507	0.804352	1	1	0.025	0
chr15:29570648-29570846	0.623065	0.411507	0.623065	0.972136	1	0.025	0
chr14:36294531-36294662	0.411507	0.623065	0.656605	0.972136	0.998968	0.025	0
chr7:36344875-36345326	0.623065	0.411507	0.553406	0.907035	0.983058	0.025	0
chr6:36294228-36294480	0.623065	0.411507	0.553406	0.956484	0.999398	0.025	0
chr2:39892249-39892479	0.623065	0.411507	0.553406	0.588493	0.623065	0.025	0
chrX:39871983-39872218	0.411507	0.623065	0.689198	0.851221	0.964998	0.025	0
chr4:40566375-40566529	0.411507	0.623065	0.851221	0.996388	1	0.025	0
chr6:43739428-43739916	0.623065	0.411507	0.907035	0.998968	0.998968	0.025	0
chr12:49208876-49209110	0.411507	0.623065	0.956484	0.999914	1	0.025	0
chr14:52816517-52816954	0.623065	0.411507	0.482198	0.553406	0.72033	0.025	0
chr1:53568183-53569077	0.623065	0.411507	0.828689	0.983058	0.999828	0.025	0
chr11:60702243-60702684	0.623065	0.411507	0.517802	0.871689	0.99484	0.025	0
chr14:62035559-62036018	0.411507	0.623065	0.750086	0.890351	0.921999	0.025	0
chr17:64370338-64370924	0.411507	0.623065	0.623065	0.689198	0.851221	0.025	0
chr2:67032410-67032776	0.623065	0.411507	0.553406	0.828689	0.978156	0.025	0
chr16:67926374-67926698	0.623065	0.411507	0.446594	0.517802	0.623065	0.025	0
chr11:69633294-69633602	0.623065	0.411507	0.623065	0.956484	0.992862	0.025	0
chr14:73493176-73493475	0.411507	0.623065	0.907035	0.998968	1	0.025	0
chr7:73284055-73284221	0.623065	0.411507	0.689198	0.972136	0.999914	0.025	0
chr15:90223056-90223537	0.623065	0.411507	0.482198	0.804352	0.871689	0.025	0
chr14:93586670-93587389	0.411507	0.623065	0.72033	0.851221	0.978156	0.025	0
chr8:96283633-96283880	0.623065	0.411507	0.517802	0.804352	0.990282	0.025	0
chr13:100738621-100739445	0.411507	0.623065	0.890351	0.998968	1	0.025	0
chr7:105648634-105648915	0.411507	0.623065	0.778036	0.983058	0.997506	0.025	0
[truncated: 576 more rows]

## Sheet: transposable_el_demethylation
	Chromosome	Start	Stop	integrated p-val down methylation	integrated p-val up methylation	integrated p-val medium up methylation	integrated p-val high up methylation	integrated p-val extreme up methylation	integrated alpha level	significance
[truncated: 29,174 more rows]

[truncated: 1 more sheets: miRNA_targets]
